# Supplementary material for: Integrated proteomic and metabolomic profiling of lymph after trauma-induced hypercoagulopathy and antithrombotic therapy
Source: Thromb J. 2024 Jul 10;22:59. doi: 10.1186/s12959-024-00634-3 (PMC11234664; doi:10.1186/s12959-024-00634-3)
Supplement: Supplementary file 5 — Supplementary Material 5. Supplementary Table 1 Differentially expressed proteins identified in rat lymph. [file 12959_2024_634_MOESM5_ESM.xlsx]

## Sheet: VEH_Sham
ID	m/z	Retention time (min)	Ion mode	Metabolites	HMDB	METLIN	Lipidmaps	kegg	PubChem	CAS	Super Class	Class	Sub Class	level	Score	Fragmentation Score	Adducts	Formula	Mass Error (ppm)	VIP	P-value	adj.P-value	log2(FC)	FC	average(VEH)	average(Sham)	VEH-1	VEH-2	VEH-3	VEH-4	VEH-5	VEH-6	Sham-1	Sham-2	Sham-3	Sham-4	Sham-5	Sham-6
2.82_194.1156n	195.123	2.82068	pos	Tetraethylene glycol	HMDB0094708				8200		Organic oxygen compounds	Organooxygen compounds	Ethers	*	51.4	58.4	M+H, M+K, M+NH4, M+Na, M+H-H2O	C8H18O5	0.824551	42.6876	0.0468836	0.341164	0.884299	1.84587	2.22368e+08	1.20468e+08	2.33153e+08	2.4729e+08	1.08384e+08	2.84069e+08	2.37347e+08	2.23966e+08	2.43823e+06	1.80848e+06	1.7258e+08	1.62657e+08	2.02976e+08	1.80349e+08
4.18_326.1942n	327.201	4.17592	pos	Heptaethylene glycol	HMDB0061835				79718	5617-32-3	Organic oxygen compounds	Organooxygen compounds	Ethers	*	53.6	69.6	M+H, M+Na, M+NH4, M+K	C14H30O8	0.322158	40.3518	0.0434117	0.333392	0.933615	1.91006	1.88714e+08	9.88002e+07	2.0107e+08	2.02087e+08	8.65833e+07	2.54763e+08	1.9678e+08	1.91001e+08	140182	153443	1.45463e+08	1.44192e+08	1.73381e+08	1.29471e+08
4.31_370.2206n	388.254	4.30818	pos	Octaethylene glycol	HMDB0094680	332404			78798		Organic oxygen compounds	Organooxygen compounds	Ethers	*	55.4	79.1	M+NH4, M+Na, M+K, M+H	C16H34O9	0.727307	32.503	0.039018	0.323278	0.963588	1.95015	1.1727e+08	6.01336e+07	1.22582e+08	1.33407e+08	5.15915e+07	1.52199e+08	1.29478e+08	1.14362e+08	147955	142071	9.0539e+07	8.2732e+07	1.09808e+08	7.74327e+07
1.63_150.0894n	173.079	1.62613	pos	TRIETHYLENE GLYCOL	HMDB0259193						Organic oxygen compounds	Organooxygen compounds	Ethers	*	47.5	39.2	M+H, M+K, M+Na, M+NH4, M+H-H2O	C6H14O4	1.1262	22.3671	0.0485519	0.345072	0.8618	1.8173	6.27879e+07	3.455e+07	6.63765e+07	6.94168e+07	3.12907e+07	7.89318e+07	6.7197e+07	6.35145e+07	1.02597e+06	1.08068e+06	5.084e+07	4.69442e+07	5.67028e+07	5.07065e+07
10.71_495.3324n	496.34	10.7064	pos	1-Palmitoylphosphatidylcholine	HMDB0256091	102768	LMGP01050113		86554		Lipids and lipid-like molecules	Glycerophospholipids	Glycerophosphocholines	***	73.9	80.4	M+H, M+Na, M+K, M+H-H2O	C24H50NO7P	-0.196976	20.7778	0.0318398	0.308153	-0.565534	0.675705	4.7133e+07	6.97537e+07	1.20678e+07	4.29858e+07	6.1434e+07	4.76028e+07	5.20229e+07	6.66844e+07	4.83212e+07	7.7319e+07	6.78677e+07	7.34634e+07	7.7559e+07	7.3992e+07
10.94_521.3483n	522.356	10.9426	pos	LysoPC(18:1(9Z)/0:0)	HMDB0002815	40298	LMGP01050032		16081932	19420-56-5	Lipids and lipid-like molecules	Glycerophospholipids	Glycerophosphocholines	***	73.2	97.3	M+H, M+K, M+Na	C26H52NO7P	0.289384	13.3799	0.0293213	0.302922	-0.727541	0.603932	1.39176e+07	2.30449e+07	2.28696e+06	1.08143e+07	1.7493e+07	1.34807e+07	1.96391e+07	1.97914e+07	1.37826e+07	2.1808e+07	2.00869e+07	2.93436e+07	2.60538e+07	2.71947e+07
10.71_990.6640n	991.671	10.7064	pos	GM4(d18:1/16:0)			LMSP0601AA01				Lipids and lipid-like molecules	Sphingolipids	Acidic glycosphingolipids	*	38.5	0.74	M+H, M+Na	C51H94N2O16	3.69452	12.1262	0.0306557	0.3056	-0.789552	0.578524	1.04321e+07	1.80323e+07	559658	8.66686e+06	1.36317e+07	8.9483e+06	1.35769e+07	1.72093e+07	9.29694e+06	2.16724e+07	1.83886e+07	1.99032e+07	2.14481e+07	1.74844e+07
4.72_546.3257n	564.36	4.71508	pos	Phytyl 2-O-methyl-dimethylarsinoylribose			LMPR0104010040				Lipids and lipid-like molecules	Prenol lipids	Isoprenoids	*	41.7	13.5	M+NH4, M+K, M+Na, M+H	C28H55AsO5	-1.58727	10.7368	0.0278033	0.298698	1.19175	2.28429	1.04196e+07	4.56142e+06	1.0754e+07	1.17448e+07	2.70705e+06	1.51313e+07	1.24992e+07	9.6812e+06	97374.6	59293.6	7.19735e+06	6.37628e+06	8.63572e+06	5.00248e+06
10.14_493.3172n	494.324	10.1402	pos	(2R)-2-{[(9Z)-Hexadec-9-enoyl]oxy}-3-hydroxypropyl 2-(trimethylazaniumyl)ethyl phosphate	HMDB0245288						Lipids and lipid-like molecules	Glycerophospholipids	Glycerophosphocholines	***	77	88	M+H, M+Na, M+K	C24H48NO7P	0.632194	6.78206	0.0464625	0.34015	-1.17521	0.44282	1.95273e+06	4.40975e+06	91133.8	1.31563e+06	2.79987e+06	1.29743e+06	3.89974e+06	2.31256e+06	2.22058e+06	3.42442e+06	2.56449e+06	7.62825e+06	3.72664e+06	6.89415e+06
10.94_566.3464m/z	566.346	10.9373	neg	LysoPC(0:0/18:1(9Z))	HMDB0061701	40348	LMGP01050082		24779494	22248-65-3	Lipids and lipid-like molecules	Glycerophospholipids	Glycerophosphocholines	***	72.5	98.2	M+FA-H	C26H52NO7P	0.0197761	6.53236	0.0291213	0.302528	-0.774772	0.584481	3.08791e+06	5.28316e+06	536511	2.38719e+06	3.5657e+06	3.13296e+06	4.3773e+06	4.5278e+06	2.88453e+06	4.93956e+06	4.35872e+06	6.49369e+06	6.23774e+06	6.78472e+06
11.13_554.3463m/z	554.346	11.1331	neg	LysoPC(17:0/0:0)	HMDB0012108	24068	LMGP01050024	C04230	24779463	50930-23-9	Lipids and lipid-like molecules	Glycerophospholipids	Glycerophosphocholines	***	69.4	98	M+FA-H	C25H52NO7P	-0.145871	4.77987	0.00421936	0.20887	-0.317147	0.802656	4.06104e+06	5.05951e+06	3.14777e+06	4.20719e+06	4.65909e+06	4.03052e+06	4.36709e+06	3.95459e+06	4.51958e+06	5.19603e+06	4.84583e+06	5.29041e+06	4.80476e+06	5.70044e+06
10.54_540.3310m/z	540.331	10.5438	neg	LysoPC(0:0/16:0)	HMDB0240262	40340	LMGP01050074		15061532	66757-27-5	Lipids and lipid-like molecules	Glycerophospholipids	Glycerophosphocholines	***	70.6	99.6	M+FA-H	C24H50NO7P	0.562928	3.91202	0.0244715	0.294298	-0.67095	0.628093	1.3187e+06	2.09953e+06	233478	1.16298e+06	1.56134e+06	1.44029e+06	1.5489e+06	1.9652e+06	1.30999e+06	2.40218e+06	1.98651e+06	2.19151e+06	2.34123e+06	2.36575e+06
12.75_466.2442m/z	466.244	12.7527	pos	[5-[2,4-Bis((3S)-3-methylmorpholin-4-yl)pyrido[2,3-d]pyrimidin-7-yl]-2-methoxyphenyl]methanol	HMDB0248789				44200436		Organoheterocyclic compounds	Pyridines and derivatives	Phenylpyridines	*	50.7	58.5	M+H	C25H31N5O4	-1.3917	3.79606	0.0291927	0.302528	2.281	4.86014	938028	193004	1.74487e+06	1.46002e+06	551.124	902934	1.25805e+06	261754	6206.56	1855.22	141367	441946	454278	112374
10.44_1087.6708m/z	1087.67	10.4357	pos	Bacterioruberin diglucoside			LMPR01080037				Lipids and lipid-like molecules	Prenol lipids	Isoprenoids	*	52.8	75.4	M+Na	C62H96O14	1.50525	3.75284	0.0190727	0.27794	-0.884983	0.541494	818142	1.5109e+06	3577.12	630795	927620	813064	1.0977e+06	1.43609e+06	957693	1.47765e+06	1.31476e+06	1.48305e+06	1.88265e+06	1.94959e+06
5.15_342.1318n	365.121	5.1512	pos	3-Hydroxy-3-(3,4-dihydroxy-4-methylpentanoyl)-5-(3-methylbutyl)-1,2,4-cyclopentanetrione	HMDB0030107						Organic oxygen compounds	Organooxygen compounds	Carbonyl compounds	*	39.4	1.69	M+NH4, M+Na, M+H	C16H22O8	0.96782	3.60972	0.00118581	0.13748	1.83417	3.56566	716206	200862	685203	867905	296658	955418	827557	664494	487.61	1080.35	319886	259290	350287	274140
11.14_1018.6955n	1019.7	11.1424	pos	GM4(d18:1/18:0)			LMSP0601AA02				Lipids and lipid-like molecules	Sphingolipids	Acidic glycosphingolipids	*	39	5.47	M+H, M+Na	C53H98N2O16	3.80844	3.47118	0.0285177	0.300579	-0.556319	0.680035	1.358e+06	1.99696e+06	753121	1.69845e+06	1.76329e+06	996908	1.76632e+06	1.16992e+06	1.44338e+06	2.59899e+06	2.2587e+06	2.04473e+06	2.03121e+06	1.60474e+06
4.31_373.2329m/z	373.233	4.30818	pos	3,4-dimethylidenenonanedioylcarnitine	HMDB0240803						Lipids and lipid-like molecules	Fatty Acyls	Fatty acid esters	*	42.1	18.9	M+NH4	C18H29NO6	-1.06785	3.43363	0.0196047	0.279605	1.29137	2.4476	969489	396098	978621	1.16604e+06	253063	1.32467e+06	1.21712e+06	877427	192.803	1452.86	635203	508951	779672	451115
5.29_386.1580n	409.147	5.28685	pos	Methylsyringin	HMDB0039570				131752679		Organic oxygen compounds	Organooxygen compounds	Carbohydrates and carbohydrate conjugates	*	40.1	5.67	M+NH4, M+Na, M+H	C18H26O9	0.942999	3.27186	0.00197899	0.166026	1.85538	3.61848	599968	165807	566022	715872	204631	842211	696718	574356	5.17824e-07	5.81791	243956	219633	314622	216625
2.82_133.0861m/z	133.086	2.82068	pos	Leucinic acid	HMDB0000665	5635	LMFA01050381		92779	498-36-2	Lipids and lipid-like molecules	Fatty Acyls	Fatty acids and conjugates	*	43.1	18.5	M+H	C6H12O3	1.32805	2.93795	0.0261839	0.296797	1.05555	2.07851	849226	408574	879628	968416	316046	1.13208e+06	952897	846288	28694.1	22748.8	571057	556955	740930	531058
4.93_339.2023n	357.236	4.9324	pos	Bursopoietin	HMDB0249448				23207899		Organic acids and derivatives	Carboxylic acids and derivatives	Amino acids, peptides, and analogues	*	39.9	11.2	M+NH4, M+Na, M+H	C14H25N7O3	1.09245	2.70241	0.0361761	0.316541	1.06944	2.09861	745410	355192	740013	834393	212789	1.02813e+06	914673	742465	21155.8	13747.2	519087	518219	668478	390465
2.82_249.0419m/z	249.042	2.82068	pos	Homovanillyl alcohol sulfate	HMDB0240528				102599558		Organic acids and derivatives	Organic sulfuric acids and derivatives	Arylsulfates	*	46.7	44	M+H	C9H12O6S	-3.21663	2.68618	0.0430316	0.332717	0.981865	1.97502	817396	413868	866285	970563	299652	1.04912e+06	850646	868104	2196.76	1624.92	634134	583880	785977	475394
2.82_443.1574m/z	443.157	2.82068	pos	Amtolmetin guacil	HMDB0248367				65655		Organic acids and derivatives	Carboxylic acids and derivatives	Amino acids, peptides, and analogues	*	37.6	0	M+Na	C24H24N2O5	-0.887695	2.60772	0.0295774	0.303759	1.39433	2.62866	581872	221357	608911	688669	49187.9	759825	721374	663264	5.17824e-07	5.17824e-07	408057	324388	518729	76965.2
13.65_129.0660m/z	129.066	13.6521	pos	pyridine-3,4-diol	HMDB0256965	65866		C03927	105085	10182-48-6	Organoheterocyclic compounds	Pyridines and derivatives	Hydroxypyridines	*	49.5	49.4	M+NH4	C5H5NO2	1.12327	2.43561	0.0312536	0.306708	-0.138419	0.908514	3.17194e+06	3.49135e+06	3.17207e+06	3.0507e+06	3.45569e+06	3.34083e+06	2.67495e+06	3.33741e+06	3.47125e+06	3.74489e+06	3.3864e+06	3.37485e+06	3.50586e+06	3.46486e+06
4.11_275.1467m/z	275.147	4.1104	pos	4alpha-hydroxy-tetrahydrobiopterin	HMDB0304198	64413		C15522	129803		Organoheterocyclic compounds	Pteridines and derivatives	Pterins and derivatives	*	41.5	9.94	M+NH4	C9H15N5O4	1.65588	2.42826	0.02267	0.290302	-1.36982	0.386938	187711	485119	137777	262396	127626	267360	132279	198829	855638	767336	409617	334044	204888	339191
9.88_467.3015n	468.309	9.88163	pos	LysoPC(14:0/0:0)	HMDB0010379	40278	LMGP01050012	C04230	460604	20559-16-4	Lipids and lipid-like molecules	Glycerophospholipids	Glycerophosphocholines	***	75.8	96.5	M+H, M+Na	C22H46NO7P	0.741617	2.3263	0.0361579	0.316541	-0.755858	0.592194	402491	679660	24229	301723	589453	293429	545510	660601	413381	643545	696506	843671	733287	747572
5.41_430.1843n	453.174	5.4056	pos	Cissoic acid			LMFA01170151				Lipids and lipid-like molecules	Fatty Acyls	Fatty Acids and Conjugates	*	42.8	17.2	M+NH4, M+Na, M+H	C20H30O10	0.976058	2.31634	0.00203205	0.1663	1.86451	3.64144	300635	82559.4	274760	353412	100663	426242	353589	295145	5.17824e-07	5.17824e-07	119493	110730	150549	114584
10.30_526.3151m/z	526.315	10.2983	neg	LysoPC(15:0/0:0)	HMDB0010381	40282	LMGP01050016	C04230			Lipids and lipid-like molecules	Glycerophospholipids	Glycerophosphocholines	***	70.5	94	M+FA-H	C23H48NO7P	0.137196	2.23508	0.0157987	0.263118	-0.953312	0.516445	257739	499063	28711.3	172329	383126	236441	293510	432316	215136	603491	538673	535102	557993	543980
0.96_201.0380m/z	201.038	0.96365	neg	2-(2-Thienylmethylene)-1,6-dioxaspiro[4.4]non-3-ene	HMDB0034857	90249			12045806	124442-15-5	Organic oxygen compounds	Organooxygen compounds	Ethers	*	38.1	1.47	M-H2O-H	C12H12O2S	0.178625	2.22998	0.00888899	0.241442	1.01207	2.01681	454477	225345	321962	456943	605340	280647	594812	467157	356997	327315	116981	164853	107721	278203
5.02_298.1053n	321.095	5.0162	pos	Chakanoside I	HMDB0302044				91412699		Organic oxygen compounds	Organooxygen compounds	Carbonyl compounds	*	42	13.2	M+H, M+NH4, M+Na	C14H18O7	0.305709	2.21614	0.00139715	0.146012	1.72586	3.30776	283778	85791.6	250466	368760	123316	356022	320232	283872	5333.32	4673.16	137604	105378	150086	111675
11.54_353.2120m/z	353.212	11.5407	neg	Callyspongenol A			LMFA05000724		10448021		Lipids and lipid-like molecules	Fatty Acyls	Fatty alcohols	*	51	59	M+FA-H	C22H28O	-0.840577	2.18286	0.0383488	0.32163	1.23576	2.35506	430697	182882	525222	410959	98885.1	591203	638489	319426	2620.62	1330.09	259911	261472	396871	175087
0.96_187.0419m/z	187.042	0.96365	neg	Bisazobiphenyl	HMDB0249265				129651751		Benzenoids	Benzene and substituted derivatives	Unclassified	*	37.9	0.363	M-H2O-H	C12H6N4	2.38328	2.10768	0.00105487	0.135408	1.25842	2.39234	300771	125722	234500	287108	338149	230806	436117	277944	177877	162208	69988.3	103651	61362	179248
10.94_634.3340m/z	634.334	10.9373	neg	PC(2:0/PGE1)	HMDB0288894						Unclassified	Unclassified	Unclassified	*	39.1	3.4	M-H	C30H54NO11P	-3.42368	2.01411	0.0310545	0.305775	-0.718589	0.607692	327799	539416	58632.1	276661	361161	342514	437856	489968	297469	534057	466735	623092	665303	649841
10.54_348.2067n	371.196	10.5362	pos	Bexarotene	HMDB0014452	85360			82146	153559-49-0	Lipids and lipid-like molecules	Prenol lipids	Retinoids	***	53	44.6	M+H, M+Na, M+NH4, M+H-H2O	C24H28O2	-6.4253	1.88917	0.0328419	0.309097	2.19262	4.57135	241780	52890.4	550649	287647	9401.39	194225	295478	113281	67886.6	36690.5	69460.7	59094.8	59323.2	24886.5
4.11_252.1575n	253.165	4.1104	pos	Hexazinone	HMDB0253153	68694		C10926	39965	51235-04-2	Organic nitrogen compounds	Organonitrogen compounds	Amines	*	41.7	17.4	M+H, M+NH4, M+K	C12H20N4O2	-4.64403	1.72208	0.0218013	0.285245	-1.23819	0.423904	109473	258250	87458.7	145872	55469.2	166792	85550.2	115698	453367	373761	231505	182477	122290	186103
10.79_271.2267m/z	271.227	10.7912	pos	(-)-Malyngolide		65417			155655		Unclassified	Unclassified	Unclassified	*	53.5	70.4	M+H	C16H30O3	-0.389575	1.7005	0.0356047	0.314159	1.2393	2.36083	270110	114413	554984	205664	86179.1	263942	283872	226021	101145	87418	127745	140830	127502	101838
10.54_507.3327n	508.34	10.5362	pos	PC(17:1(9Z)/0:0)		76568	LMGP01050126		24779451		Lipids and lipid-like molecules	Glycerophospholipids	Glycerophosphocholines	***	65.6	67.2	M+H, M+Na	C25H50NO7P	0.42145	1.69911	0.0468162	0.34112	-0.845794	0.556404	195220	350860	20466.6	158388	290225	136597	322535	243109	215736	337025	244469	511458	302045	494427
1.43_311.1582n	292.14	1.42988	neg	Xanthinol	HMDB0259919	320377			9913		Organoheterocyclic compounds	Imidazopyrimidines	Purines and purine derivatives	**	55.1	18.2	M-H2O-H, M-H	C13H21N5O4	-3.55025	1.68802	0.041373	0.329907	-0.897905	0.536666	164843	307162	122256	221980	319835	80623.9	118542	125823	432582	288513	264923	468934	221560	166460
10.46_656.3184m/z	656.318	10.4555	neg	OKOOA-PS			LMGP20040029		134812410		Lipids and lipid-like molecules	Glycerophospholipids	Oxidized glycerophospholipids	*	38.2	0.0932	M-H2O-H	C32H54NO12P	-3.16831	1.68741	0.0390721	0.323321	-0.694936	0.617737	252895	409390	50738.8	159786	273518	377335	204014	451979	290503	441441	447689	378847	482902	414957
10.19_498.2323m/z	498.232	10.1897	pos	Acevaltrate	HMDB0034494		LMFA07010774	C16752	22245467		Organic acids and derivatives	Carboxylic acids and derivatives	Tetracarboxylic acids and derivatives	*	40.3	5.68	M+NH4	C24H32O10	-2.1521	1.62087	0.0147393	0.259727	3.08116	8.46294	137889	16293.3	233658	110833	5.17824e-07	146151	265604	71088.2	5.17824e-07	5.17824e-07	32227.9	20926	39854.5	4751.3
5.15_399.1390n	422.128	5.1512	pos	Difloxacin	HMDB0251259	320705		C11234	56206	98106-17-3	Organoheterocyclic compounds	Quinolines and derivatives	Phenylquinolines	*	38	0.0568	M+NH4, M+Na	C21H19F2N3O3	-1.05094	1.51527	0.0488986	0.34538	1.96714	3.90991	159003	40666.7	102415	123615	23201.4	368648	243457	92682.8	2931.05	5.17824e-07	55684.7	71983.8	71778.8	41621.9
11.13_622.3340m/z	622.334	11.1331	neg	OOV-PE			LMGP20020037		134812367		Lipids and lipid-like molecules	Glycerophospholipids	Oxidized glycerophospholipids	*	38.9	2.02	M+FA-H	C28H52NO9P	-3.83462	1.50159	0.00405799	0.205086	-0.290538	0.817597	435303	532418	339181	463718	472943	437000	450010	448966	468118	578345	508231	555625	518012	566175
4.31_461.1968m/z	461.197	4.30818	pos	1,4-bis[(2-ethylhexyl)oxy]-1,4-dioxobutane-2-sulfonic acid		4003	LMFA07010721	C07874	11339		Lipids and lipid-like molecules	Fatty Acyls	Fatty esters	*	37.5	0	M+K	C20H38O7S	-0.392235	1.4868	0.033569	0.309097	1.06057	2.08576	224708	107735	221278	240194	87217	311841	242570	245149	5.17824e-07	5.17824e-07	154321	148241	221816	122030
11.22_460.2563m/z	460.256	11.2223	neg	(7Z)-3-Hydroxytetradec-7-enedioylcarnitine	HMDB0241374						Lipids and lipid-like molecules	Fatty Acyls	Fatty acid esters	*	47.4	41.6	M+FA-H	C21H37NO7	2.60491	1.45958	0.0164317	0.264779	2.14759	4.43087	129163	29150.8	211261	146543	391.543	182434	167073	67279.3	163.655	144.788	62164.1	44312.1	60904	7216.08
10.14_606.3032m/z	606.303	10.1387	neg	OOB-PS			LMGP20040019		134812400		Lipids and lipid-like molecules	Glycerophospholipids	Oxidized glycerophospholipids	*	38.7	2.54	M-H	C28H50NO11P	-2.79384	1.44394	0.0307942	0.3056	-1.16927	0.444646	85698.9	192735	1666.68	69685.7	118249	60837.5	167660	96094.8	99331.5	172245	108112	293102	180814	302808
4.65_324.1787n	347.168	4.64878	pos	L-Prolinamide, 5-oxo-L-prolyl-L-norvalyl-	HMDB0253911				13312506		Organic acids and derivatives	Carboxylic acids and derivatives	Amino acids, peptides, and analogues	*	39.5	6.55	M+NH4, M+Na, M+H	C15H24N4O4	-3.35173	1.43814	0.0293941	0.302922	1.60824	3.04879	157255	51579.6	202933	71762.7	25027.7	268321	142286	233203	4282.09	34547	109383	30720.2	71097.3	59448.3
11.13_1063.6951m/z	1063.7	11.1331	neg	Ganglioside GA2 (d18:1/16:0)	HMDB0004890	7147			22833615		Lipids and lipid-like molecules	Sphingolipids	Glycosphingolipids	*	40.6	15.5	M-H	C54H100N2O18	4.97402	1.42464	0.0189633	0.277603	-0.564926	0.67599	208705	308740	120968	214208	269733	158386	297164	191771	249721	314314	279218	349276	261364	398544
5.83_170.1420n	171.149	5.83388	pos	2-Amino-3-methyl-1-pyrrolidin-1-YL-butan-1-one	HMDB0246938				4470972		Organic acids and derivatives	Carboxylic acids and derivatives	Amino acids, peptides, and analogues	*	38.7	2.41	M+H, M+Na	C9H18N2O	0.299943	1.41296	0.0380723	0.321023	0.841159	1.79149	241908	135032	426879	171692	108334	278041	240200	226300	146912	119689	144809	136197	154083	108500
10.99_313.2385m/z	313.239	10.9905	neg	Octadecanedioic acid	HMDB0000782	5748	LMFA01170029		70095	871-70-5	Lipids and lipid-like molecules	Fatty Acyls	Fatty acids and conjugates	***	76.1	93.7	M-H	C18H34O4	0.292294	1.40321	0.0331344	0.309097	-1.063	0.478637	102312	213756	111927	34360.8	111378	117790	109642	128772	110061	407873	230657	173309	217206	143433
4.18_381.1209m/z	381.121	4.17592	pos	lapachol	HMDB0253978	324071		C10366	3884	84-79-7	Benzenoids	Naphthalenes	Naphthoquinones	*	37.2	0	M+Na	C22H18N2O3	-0.0778436	1.37905	0.0240414	0.293615	1.46601	2.76256	148599	53790.2	164297	174289	12040.1	221281	179316	140368	5.17824e-07	5.17824e-07	87446.3	69642.5	124687	40965.5
10.54_608.3188m/z	608.319	10.5438	neg	OOB-PE			LMGP20020034		134812364		Lipids and lipid-like molecules	Glycerophospholipids	Oxidized glycerophospholipids	*	42	16.9	M+FA-H	C27H50NO9P	-3.05841	1.37474	0.0275686	0.298153	-0.664335	0.63098	167069	264778	27262.2	163032	178676	191940	186317	255189	161501	316206	259288	271051	290349	290270
4.86_306.1980n	329.187	4.86467	pos	(E)-4-(2-(5,6,7,8-Tetrahydro-8,8-dimethyl-2-naphthalenyl)-1-propenyl)benzenemethanol	HMDB0258347						Phenylpropanoids and polyketides	Stilbenes	Unclassified	*	37	2.17	M+Na, M+K	C22H26O	-1.04292	1.32947	0.0372483	0.320051	1.13353	2.19394	171979	78388.3	157618	209602	48355.1	254736	209508	152057	2672.72	1643.79	118549	116081	151630	79753.1
0.75_244.0793m/z	244.079	0.7454	pos	(2R,5S)-5-Amino-1,2,6,7-tetrahydroxyoctane-3,4-dione	HMDB0255319				76090650		Organic oxygen compounds	Organooxygen compounds	Carbohydrates and carbohydrate conjugates	***	56.4	41.6	M+Na	C8H15NO6	0.540997	1.29368	0.0412084	0.329907	-0.580194	0.668874	170704	255211	118849	268730	241348	132731	118507	144060	322297	231717	176875	326180	234088	240113
10.19_476.2504m/z	476.25	10.1897	pos	Fluspirilene	HMDB0015590	85539			3396	1841-19-6	Benzenoids	Benzene and substituted derivatives	Diphenylmethanes	*	45.2	33.3	M+H	C29H31F2N3O	-0.902675	1.28244	0.0191955	0.277982	3.0765	8.43564	88047.2	10437.5	152656	57780.9	5.17824e-07	99558	174998	43291.1	5.17824e-07	5.17824e-07	20057.7	11898.1	28619.4	2049.95
3.99_451.2190m/z	451.219	3.99463	pos	Lomerizine	HMDB0254154	320839			3949		Benzenoids	Benzene and substituted derivatives	Diphenylmethanes	*	37.9	0	M+H-H2O	C27H30F2N2O3	-0.290347	1.28024	0.0473049	0.34233	1.26087	2.39641	157590	65760.8	185295	166390	5.17824e-07	236450	198650	158753	0.131268	5.17824e-07	128052	102951	109017	54544.8
4.93_360.2153m/z	360.215	4.9324	pos	Dodeca-3,5,7-trienoylcarnitine	HMDB0241277						Lipids and lipid-like molecules	Fatty Acyls	Fatty acid esters	*	36.2	0	M+Na	C19H31NO4	2.21254	1.26233	0.0377352	0.320237	1.04844	2.0683	165608	80069.7	158303	182662	50595.3	230111	203492	168482	5745.95	2994.19	112287	114549	152932	91910.7
3.17_445.1204m/z	445.12	3.16825	pos	Alacepril	HMDB0248095				2077		Organic acids and derivatives	Carboxylic acids and derivatives	Amino acids, peptides, and analogues	*	44.5	41.8	M+K	C20H26N2O5S	2.3983	1.23953	0.0193955	0.278664	-0.191395	0.875758	551965	630271	567347	537528	608071	598862	447244	552739	635087	606447	621016	604075	611842	703158
11.31_395.3669m/z	395.367	11.3109	pos	Hebesterol		84255	LMST01110009		13847203		Lipids and lipid-like molecules	Steroids and steroid derivatives	Sterols	*	38.3	0	M+H-H2O	C29H48O	-0.782869	1.23818	0.0336726	0.309097	-0.65317	0.635882	135839	213623	148967	232428	85870.2	73552.9	140284	133930	164152	266520	227994	208181	142128	272762
11.51_333.2202m/z	333.22	11.5054	neg	Bupivacaine	HMDB0014442	1406		C07529	2474	2180-92-9	Organic acids and derivatives	Carboxylic acids and derivatives	Amino acids, peptides, and analogues	*	38	0	M+FA-H	C18H28N2O	6.22986	1.19857	0.0388381	0.322278	1.65037	3.13915	114283	36405.8	229434	129872	14168.7	94786.7	163823	53616.1	75375.3	17164.4	32409.1	37306	36129.4	20050.8
4.93_351.2004m/z	351.2	4.9324	pos	trans-p-Menthane-1,7,8-triol 8-glucoside	HMDB0034784	90206			85216187	217962-29-3	Organic oxygen compounds	Organooxygen compounds	Carbohydrates and carbohydrate conjugates	**	49.3	6.12	M+H	C16H30O8	-2.7546	1.19595	0.0240732	0.293788	1.22362	2.33531	125460	53722.8	115410	144902	35227.8	180902	154968	121349	2806.51	975.417	77167.6	79383.5	105856	56147.6
5.02_361.2236m/z	361.224	5.02358	neg	Linusic acid			LMFA01050535		12363949		Lipids and lipid-like molecules	Fatty Acyls	Fatty Acids and Conjugates	*	52.5	68.1	M-H2O-H	C18H36O8	1.03847	1.18076	0.0278354	0.298768	2.31346	4.97073	90273	18160.9	124810	157756	2079.37	64178.9	163069	29744.1	36333.2	12721.9	13805.7	19597.2	13708.6	12798.9
1.43_491.1940m/z	491.194	1.42988	neg	Estrone glucuronide	HMDB0004483	7063	LMST05010011	C11133	115255	2479-90-5	Lipids and lipid-like molecules	Steroids and steroid derivatives	Steroidal glycosides	*	44.7	33.9	M+FA-H	C24H30O8	3.86651	1.13888	0.0458977	0.339274	-0.739891	0.598785	97420	162696	83331.7	85693.9	108925	61925.3	78944.5	165700	88225.2	153565	239216	219440	169106	106625
0.75_272.9915m/z	272.991	0.754267	neg	Glucuronic acid sulfate	HMDB0252795				129649922		Organic oxygen compounds	Organooxygen compounds	Carbohydrates and carbohydrate conjugates	**	45.6	0.943	M-H	C6H10O10S	-2.70468	1.13343	0.00778065	0.235683	-0.678073	0.625	91095.8	145753	56760.6	128304	133616	66216.2	77024.1	84654.2	171630	133235	118467	176747	148095	126345
5.03_378.1018m/z	378.102	5.03247	pos	5-methylthiopentyldesulfoglucosinolate	HMDB0304219				74960830		Organic oxygen compounds	Organooxygen compounds	Carbohydrates and carbohydrate conjugates	*	38.5	0.211	M+Na	C13H25NO6S2	0.740522	1.13009	0.0488363	0.34538	1.74031	3.34107	94999.3	28433.8	64844.5	75239.5	16079.7	208894	141526	63412.9	5.17824e-07	5.17824e-07	39575.4	53363.9	48920.2	28743
4.04_497.2408m/z	497.241	4.044	pos	2-[benzyl(methyl)amino]ethyl methyl 2,6-dimethyl-4-(3-nitrophenyl)pyridine-3,5-dicarboxylate	HMDB0244964				54145859		Organoheterocyclic compounds	Pyridines and derivatives	Hydropyridines	*	39.7	12.9	M+NH4	C26H29N3O6	2.86479	1.12629	0.0211177	0.283263	-2.22472	0.21394	16535.3	77289.4	6910.13	55.3365	50036.1	22788	5.17824e-07	19422.2	166617	61371.6	53008.4	96884	69945.1	15910.8
3.99_283.0201m/z	283.02	3.99463	pos	beta-D-Fructopyranose 1-phosphate	HMDB0243977				417447		Organic acids and derivatives	Organic phosphoric acids and derivatives	Phosphate esters	*	37.7	0.928	M+Na	C6H13O9P	4.45795	1.11805	0.0350996	0.312881	1.11111	2.16012	124771	57761.2	99129.2	157571	37980.2	172696	144554	136696	5.17824e-07	5.17824e-07	86200.3	76105.5	106753	77508.7
5.15_341.1243m/z	341.124	5.15078	neg	Vomitoxin			LMPR0103180002	C09747	442408		Lipids and lipid-like molecules	Prenol lipids	Isoprenoids	*	43	18	M+FA-H	C15H20O6	0.229933	1.11671	0.00140722	0.146012	1.95839	3.88627	67068.2	17257.7	66130.8	82351.6	22108.6	85333.2	85607.8	60877.1	5.17824e-07	5.17824e-07	24109.1	22692.5	30974.5	25770.2
4.80_307.1740m/z	307.174	4.7977	pos	Piperonyl sulfoxide	HMDB0258607	72888		C19147	8442	120-62-7	Organoheterocyclic compounds	Benzodioxoles	Unclassified	*	42.1	33.4	M+H-H2O	C18H28O3S	4.1731	1.10064	0.0299455	0.303977	1.16367	2.24026	114286	51014.8	92192.9	151997	35005.1	153730	136436	116357	1485.63	955.309	76302.9	67758.7	102183	57403.3
0.82_261.0945m/z	261.095	0.819233	pos	(x)-1,2-Propanediol 1-O-b-D-glucopyranoside	HMDB0033065	88957			21225084		Organic oxygen compounds	Organooxygen compounds	Carbohydrates and carbohydrate conjugates	**	54.9	0	M+Na	C9H18O7	0.288697	1.08404	0.0043286	0.210742	-2.24751	0.210587	13859.4	65813.4	10372.6	20255.8	21821.2	14645.7	11764.5	4296.77	51391.4	20181	113365	45435.6	94442.8	70064.3
4.66_209.0455m/z	209.045	4.65942	neg	Vanilpyruvic acid	HMDB0011714	62448			14124	1081-71-6	Benzenoids	Benzene and substituted derivatives	Phenylpyruvic acid derivatives	***	67.6	65	M-H	C10H10O5	-0.348993	1.07874	0.00314081	0.192485	0.866791	1.8236	104409	57254.4	110065	109322	59615.1	132942	128810	85701.1	39492.2	50791.3	65402.9	62076.8	71126.5	54636.8
2.23_316.1755m/z	316.175	2.22952	pos	Indicine-N-oxide	HMDB0253458				38946		Alkaloids and derivatives	Unclassified	Unclassified	*	40.8	8.48	M+H	C15H25NO6	0.00581686	1.07868	0.00732061	0.231769	1.75682	3.37953	73453.4	21734.8	77867.4	64037.7	13411.4	104657	94945.1	85801.5	5.17824e-07	5.17824e-07	34573.7	27080.3	48084.8	20669.9
7.51_388.2616n	371.258	7.51468	pos	1alpha-hydroxy-25,26,27-trinorvitamin D3 24-carboxylic acid			LMST03020022		9547282		Lipids and lipid-like molecules	Steroids and steroid derivatives	Secosteroids	*	55.8	83.7	M+H-H2O, M+H	C24H36O4	0.700048	1.07069	0.0346537	0.310878	-1.82464	0.282311	22969.5	81362.4	1497.11	1338.81	23440.2	16763	72546.9	22231	22568.7	102595	72999.2	172673	45177.6	72159.9
4.44_418.2633m/z	418.263	4.43915	pos	5alpha-Pregnan-3beta,20beta-diol 20-sulfate	HMDB0240580					103674-15-3	Lipids and lipid-like molecules	Steroids and steroid derivatives	Sulfated steroids	*	48.3	62.7	M+NH4	C21H36O5S	2.92252	1.0679	0.020867	0.282044	1.27386	2.41808	95689.9	39572.8	91755.1	104876	26040.6	133088	128585	89794.5	5.17824e-07	5.17824e-07	59008.4	60399.6	73622.4	44406.1
4.23_430.2417n	453.231	4.22565	pos	Nivacortol	HMDB0255670				14751698		Lipids and lipid-like molecules	Steroids and steroid derivatives	Estrane steroids	*	41.5	23.6	M+NH4, M+Na	C28H31FN2O	-0.697626	1.0649	0.022343	0.288672	1.16955	2.24941	98294.5	43697.8	117889	84099.3	45614.8	142651	122765	76747.6	5.17824e-07	269.809	63503.4	64357.7	76496.7	57559.4
4.44_505.2234m/z	505.223	4.43915	pos	Hydroxyhomo Sildenafil	HMDB0253271	425504			4742795		Benzenoids	Benzene and substituted derivatives	Benzenesulfonamides	*	43.7	33.9	M+H	C23H32N6O5S	1.35594	1.05967	0.0274921	0.298153	0.978468	1.97037	119008	60399	106392	138758	67037.9	147374	132461	122027	5.17824e-07	5.17824e-07	92761.8	90360.1	101994	77278.6
11.33_478.2090m/z	478.209	11.3282	neg	Mycophenolate mofetil	HMDB0014826	66764		C07908	5281078	128794-94-5	Organoheterocyclic compounds	Isocoumarans	Isobenzofuranones	*	39.4	0	M+FA-H	C23H31NO7	1.81079	1.04956	0.0096605	0.241442	2.74057	6.68333	57299.1	8573.43	90196.7	62449.7	5.17824e-07	87982	76327.7	26838.6	5.17824e-07	5.17824e-07	7065.61	18065.8	20094.2	6214.93
0.81_207.0509m/z	207.051	0.814767	neg	2,3,4,5,6,7-Hexahydroxyheptanoic acid	HMDB0240292				61888		Organic oxygen compounds	Organooxygen compounds	Carbohydrates and carbohydrate conjugates	**	61.8	24.8	M-H2O-H	C7H14O8	-0.556492	1.04826	0.0271611	0.298153	-0.593867	0.662564	105739	159590	69209.9	94730.2	129455	85200.8	123770	132066	165496	138565	112236	183261	126435	231548
5.00_373.2135m/z	373.214	4.99965	pos	D-Tetrahydropalmatine	HMDB0250799	84992			5417	2934-97-6	Alkaloids and derivatives	Protoberberine alkaloids and derivatives	Unclassified	**	55.2	0	M+NH4	C21H25NO4	3.72118	1.02116	0.0184582	0.276143	1.34684	2.54355	83359.3	32772.8	79167.7	96770.3	19563	124197	102083	78374.9	2190.82	684.954	51970.8	49543.8	60907.5	31338.9
1.41_360.1279m/z	360.128	1.41177	neg	N'-Hydroxysaxitoxin	HMDB0033664	89461			75039120	153856-77-0	Phenylpropanoids and polyketides	Saxitoxins, gonyautoxins, and derivatives	Unclassified	*	44.7	29	M+FA-H	C10H17N7O5	1.69579	1.02028	0.0412128	0.329907	-0.988274	0.504081	52769.2	104684	38201.3	73648.2	104234	24663.7	34976.5	40891.5	158103	99873.1	86169.5	160316	72073.4	51568.2
0.96_313.0521m/z	313.052	0.96365	neg	L-Homocystine	HMDB0000676			C01817	69382	626-72-2	Organic acids and derivatives	Carboxylic acids and derivatives	Amino acids, peptides, and analogues	**	40.1	1.58	M+FA-H	C8H16N2O4S2	-4.5733	1.01917	0.0075828	0.233574	1.35383	2.55589	77715.7	30406.5	51981.8	76936.9	107163	39169.9	107622	83420.9	55764.2	51759.7	12293	15927.6	9816.95	36877.4
0.75_260.9799m/z	260.98	0.754267	neg	Photinus luciferin		65823		C02740	92934	2591-17-5	Unclassified	Unclassified	Unclassified	*	37.5	0	M-H2O-H	C11H8N2O3S2	0.207868	1.00369	0.0456506	0.339128	-0.431748	0.741363	164980	222535	106522	172140	206018	173499	137813	193885	232068	305631	233583	185578	217285	161068

## Sheet: CLO_VEH
ID	m/z	Retention time (min)	Ion mode	Metabolites	HMDB	METLIN	Lipidmaps	kegg	PubChem	CAS	Super Class	Class	Sub Class	level	Score	Fragmentation Score	Adducts	Formula	Mass Error (ppm)	VIP	P-value	adj.P-value	log2(FC)	FC	average(CLO)	average(VEH)	CLO-1	CLO-2	CLO-3	CLO-4	CLO-5	CLO-6	VEH-1	VEH-2	VEH-3	VEH-4	VEH-5	VEH-6
3.99_282.1679n	283.175	3.99463	pos	Hexaethylene glycol	HMDB0061822	332442			17472	2615-15-8	Organic oxygen compounds	Organooxygen compounds	Ethers	***	59	80.9	M+H, M+NH4, M+K, M+Na	C12H26O7	0.275361	51.5071	1.53357e-05	0.00111804	-9.93301	0.00102298	250208	2.44588e+08	301000	249326	216840	196022	199401	338661	2.5258e+08	2.73877e+08	1.08016e+08	3.44203e+08	2.55271e+08	2.33581e+08
3.73_238.1416n	239.149	3.73297	pos	Pentaethylene glycol	HMDB0256256						Organic oxygen compounds	Organooxygen compounds	Ethers	***	78.9	95.2	M+H, M+NH4, M+Na, M+K, M+H-H2O	C10H22O6	-0.0155515	51.404	8.30636e-06	0.000729867	-8.71887	0.00237334	577699	2.43412e+08	796853	523984	473189	368576	494512	809081	2.63137e+08	2.6616e+08	1.20245e+08	3.39395e+08	2.43753e+08	2.27782e+08
2.82_194.1156n	195.123	2.82068	pos	Tetraethylene glycol	HMDB0094708				8200		Organic oxygen compounds	Organooxygen compounds	Ethers	*	51.4	58.4	M+H, M+K, M+NH4, M+Na, M+H-H2O	C8H18O5	0.824551	49.0691	3.99356e-06	0.000409033	-6.47965	0.0112055	2.49174e+06	2.22368e+08	3.25662e+06	2.53693e+06	2.30911e+06	1.96003e+06	2.12003e+06	2.7677e+06	2.33153e+08	2.4729e+08	1.08384e+08	2.84069e+08	2.37347e+08	2.23966e+08
4.18_326.1942n	327.201	4.17592	pos	Heptaethylene glycol	HMDB0061835				79718	5617-32-3	Organic oxygen compounds	Organooxygen compounds	Ethers	*	53.6	69.6	M+H, M+Na, M+NH4, M+K	C14H30O8	0.322158	45.2171	7.83334e-06	0.000699345	-10.3699	0.000755716	142614	1.88714e+08	129009	167559	141884	127523	137570	152140	2.0107e+08	2.02087e+08	8.65833e+07	2.54763e+08	1.9678e+08	1.91001e+08
4.31_370.2206n	388.254	4.30818	pos	Octaethylene glycol	HMDB0094680	332404			78798		Organic oxygen compounds	Organooxygen compounds	Ethers	*	55.4	79.1	M+NH4, M+Na, M+K, M+H	C16H34O9	0.727307	35.7352	8.5374e-06	0.000738507	-9.94527	0.00101432	118950	1.1727e+08	75298.2	141753	131153	127360	146747	91386.2	1.22582e+08	1.33407e+08	5.15915e+07	1.52199e+08	1.29478e+08	1.14362e+08
1.63_150.0894n	173.079	1.62613	pos	TRIETHYLENE GLYCOL	HMDB0259193						Organic oxygen compounds	Organooxygen compounds	Ethers	*	47.5	39.2	M+H, M+K, M+Na, M+NH4, M+H-H2O	C6H14O4	1.1262	25.9648	3.27854e-06	0.000348632	-5.70203	0.0192096	1.20613e+06	6.27879e+07	2.52527e+06	690740	514782	626664	594311	2.28501e+06	6.63765e+07	6.94168e+07	3.12907e+07	7.89318e+07	6.7197e+07	6.35145e+07
3.75_438.1890m/z	438.189	3.75	pos	Candoxatrilat	HMDB0249582				123697		Organic acids and derivatives	Carboxylic acids and derivatives	Dicarboxylic acids and derivatives	*	48	62.7	M+K	C20H33NO7	0.348261	10.8582	5.49967e-05	0.00252939	-11.195	0.000426554	4840.71	1.13484e+07	7045.79	3247.29	2181.37	5.17824e-07	5609.21	10960.6	1.35371e+07	1.0897e+07	5.94705e+06	1.80624e+07	8.68045e+06	1.09665e+07
4.72_546.3257n	564.36	4.71508	pos	Phytyl 2-O-methyl-dimethylarsinoylribose			LMPR0104010040				Lipids and lipid-like molecules	Prenol lipids	Isoprenoids	*	41.7	13.5	M+NH4, M+K, M+Na, M+H	C28H55AsO5	-1.58727	10.4012	0.000128858	0.00430258	-6.92231	0.00824472	85906.7	1.04196e+07	34127.2	132857	44502.7	133593	135713	34646.8	1.0754e+07	1.17448e+07	2.70705e+06	1.51313e+07	1.24992e+07	9.6812e+06
11.53_481.3170n	482.324	11.5275	pos	LysoPE(18:0/0:0)	HMDB0011130	40775	LMGP02050001		9547068	69747-55-3	Lipids and lipid-like molecules	Glycerophospholipids	Glycerophosphoethanolamines	***	69.1	96.9	M+H, M+Na, M+H-H2O	C23H48NO7P	0.255979	7.23935	0.00991176	0.0792134	1.48317	2.79562	8.91254e+06	3.18803e+06	5.73283e+06	1.23975e+07	3.87619e+06	1.27655e+07	1.27006e+07	6.00253e+06	1.21028e+06	1.56041e+06	4.21526e+06	2.77215e+06	4.69167e+06	4.67844e+06
5.02_307.0434n	308.051	5.0162	pos	Clopidogrel Carboxylic Acid		85088			9861403	144457-28-3	Unclassified	Unclassified	Unclassified	*	53.1	94.7	M+H, M+Na	C15H14ClNO2S	0.195236	6.99457	0.00456773	0.0466982	2.37055	5.17139	6.91302e+06	1.33678e+06	7.96994e+06	5.01697e+06	9.59487e+06	5.67846e+06	5.25921e+06	7.95867e+06	8.00177e+06	1616.93	13033.5	1542.39	1018.18	1712.97
3.75_529.2404m/z	529.24	3.75	pos	11alpha-hydroxyprogesterone 11-glucosiduronic acid		329932	LMST05010050		53356726		Lipids and lipid-like molecules	Steroids and steroid derivatives	Steroid conjugates	*	47.1	45.5	M+Na	C27H38O9	-0.728298	5.98961	6.62601e-08	1.87494e-05	-17.2086	6.60216e-06	21.248	3.21834e+06	5.17824e-07	5.17824e-07	5.17824e-07	118.17	9.31817	5.17824e-07	3.49884e+06	3.3287e+06	2.6317e+06	4.15063e+06	2.88717e+06	2.81303e+06
10.44_564.3308m/z	564.331	10.4377	neg	LysoPC(18:2(9Z,12Z)/0:0)	HMDB0010386	40301	LMGP01050035		11005824	22252-07-9	Lipids and lipid-like molecules	Glycerophospholipids	Glycerophosphocholines	***	74.6	99.4	M+FA-H	C26H50NO7P	0.119086	5.62034	0.0388371	0.190169	0.730462	1.65917	1.13536e+07	6.84296e+06	8.32586e+06	1.35555e+07	9.62178e+06	1.46576e+07	1.38656e+07	8.0955e+06	564759	6.32059e+06	1.1197e+07	6.47507e+06	7.76649e+06	8.73382e+06
10.89_479.3014n	480.309	10.8916	pos	LysoPE(18:1(11Z)/0:0)	HMDB0011505	62291	LMGP02050064		53480949		Lipids and lipid-like molecules	Glycerophospholipids	Glycerophosphoethanolamines	***	75.5	84.4	M+H, M+Na, M+H-H2O	C23H46NO7P	0.399965	5.58769	5.7864e-05	0.0026381	1.72578	3.30759	4.15303e+06	1.25561e+06	3.69586e+06	4.98327e+06	2.95479e+06	4.74977e+06	4.74836e+06	3.78613e+06	227148	736405	2.08874e+06	1.0305e+06	1.62352e+06	1.82733e+06
2.82_479.2077m/z	479.208	2.82068	pos	Kenacourt	HMDB0253781				539244		Lipids and lipid-like molecules	Steroids and steroid derivatives	Pregnane steroids	*	45.6	37.8	M+H	C25H31FO8	0.276008	5.49673	1.49663e-07	3.67444e-05	-14.8422	3.40456e-05	92.7075	2.72304e+06	272.883	5.17824e-07	5.17824e-07	5.17824e-07	5.17824e-07	283.362	2.87199e+06	2.84433e+06	1.77429e+06	3.34318e+06	2.65915e+06	2.8453e+06
3.75_199.0402n	200.047	3.75	pos	4-Chloro-L-phenylalanine	HMDB0244605	44308			4652	7424-00-2	Organic acids and derivatives	Carboxylic acids and derivatives	Amino acids, peptides, and analogues	***	66	91.3	M+H, M+Na	C9H10ClNO2	0.9279	5.33481	0.000195474	0.00557854	1.14805	2.21615	5.00046e+06	2.25637e+06	4.21037e+06	5.72069e+06	4.34311e+06	5.90101e+06	5.68805e+06	4.1395e+06	2.09567e+06	2.10826e+06	3.76313e+06	2.28556e+06	1.28541e+06	2.00022e+06
11.52_481.3167n	480.309	11.5231	neg	LysoPE(0:0/18:0)	HMDB0011129	61992	LMGP02050038		53480667	899443-67-5	Lipids and lipid-like molecules	Glycerophospholipids	Glycerophosphoethanolamines	***	69.1	92	M-H, 2M-H	C23H48NO7P	-0.22976	4.43036	0.00786839	0.0681696	1.52717	2.8822	3.24772e+06	1.12682e+06	2.21259e+06	4.51201e+06	1.47095e+06	4.63262e+06	4.53358e+06	2.12455e+06	417759	532234	1.25002e+06	1.06189e+06	1.75013e+06	1.74888e+06
1.43_132.1021m/z	132.102	1.43192	pos	L-Isoleucine	HMDB0000172	5193	LMFA01100047	C00407	6306	73-32-5	Organic acids and derivatives	Carboxylic acids and derivatives	Amino acids, peptides, and analogues	***	69.4	84.8	M+H	C6H13NO2	1.19144	3.9924	0.0184309	0.120338	-0.274632	0.826661	1.04079e+07	1.25903e+07	1.2081e+07	9.03128e+06	1.09992e+07	9.34433e+06	8.87173e+06	1.21198e+07	1.42057e+07	1.21445e+07	1.29414e+07	1.22617e+07	1.0798e+07	1.31904e+07
1.63_391.1551m/z	391.155	1.62613	pos	Montirelin	HMDB0254874				13714437		Organic acids and derivatives	Carboxylic acids and derivatives	Amino acids, peptides, and analogues	*	39.1	8.54	M+H-H2O	C17H24N6O4S	0.892639	3.72804	7.75799e-07	0.000122188	-8.78556	0.00226613	2901.77	1.2805e+06	8626.91	5.17824e-07	5.17824e-07	5.17824e-07	5.17824e-07	8783.73	1.48773e+06	1.29595e+06	732900	1.55371e+06	1.30618e+06	1.30651e+06
10.67_453.2855n	454.293	10.6723	pos	[3-[2-Aminoethoxy(hydroxy)phosphoryl]oxy-2-hydroxypropyl] hexadecanoate	HMDB0256030						Lipids and lipid-like molecules	Glycerophospholipids	Glycerophosphoethanolamines	***	72.6	79.6	M+H, M+Na, M+H-H2O	C21H44NO7P	-0.0178921	3.7086	0.00922811	0.0757514	1.15185	2.22198	2.78878e+06	1.25509e+06	2.04553e+06	3.58509e+06	1.52287e+06	3.75805e+06	3.66356e+06	2.15759e+06	261456	1.03343e+06	1.91227e+06	981642	1.53072e+06	1.811e+06
8.85_373.2739m/z	373.274	8.85293	pos	Nutriacholic acid	HMDB0000467	5454			53477693	4651-67-6	Lipids and lipid-like molecules	Steroids and steroid derivatives	Bile acids, alcohols and derivatives	*	56.6	87.5	M+H-H2O	C24H38O4	0.374867	3.541	0.0205453	0.128127	1.15705	2.23001	3.11724e+06	1.39786e+06	3.9619e+06	2.34689e+06	3.56579e+06	2.44802e+06	2.39031e+06	3.99056e+06	716103	826505	4.04978e+06	1.03368e+06	831439	929669
10.90_479.3012n	478.294	10.9017	neg	LysoPE(18:1(9Z)/0:0)	HMDB0011506	40778	LMGP02050004		9547071	89576-29-4	Lipids and lipid-like molecules	Glycerophospholipids	Glycerophosphoethanolamines	***	72.8	95.7	M-H, 2M-H	C23H46NO7P	0.0695625	3.42366	2.19432e-05	0.00140901	1.76863	3.4073	1.52892e+06	448718	1.3676e+06	1.77453e+06	1.18367e+06	1.74751e+06	1.74201e+06	1.35818e+06	80682.9	262787	688640	386950	610132	663117
12.42_328.2401n	327.233	12.415	neg	Docosahexaenoic acid	HMDB0002183	3457	LMFA01030185	C06429	445580	6217-54-5	Lipids and lipid-like molecules	Fatty Acyls	Fatty acids and conjugates	***	69.2	80.1	M-H, M+FA-H, 2M-H	C22H32O2	-0.407732	3.41265	0.0360718	0.182049	-0.715191	0.609124	2.84447e+06	4.66977e+06	3.30524e+06	2.89224e+06	2.33742e+06	2.49503e+06	2.63722e+06	3.39969e+06	4.45112e+06	3.37124e+06	4.31287e+06	4.08137e+06	8.23392e+06	3.56811e+06
3.72_443.2387m/z	443.239	3.7176	pos	O-Desmethyltramadol glucuronide	HMDB0060856				29919004	138921-77-4	Organic oxygen compounds	Organooxygen compounds	Carbohydrates and carbohydrate conjugates	*	39.1	2.27	M+NH4	C21H31NO8	-0.139929	3.31734	6.35223e-05	0.00274996	-40.8616	5.00522e-13	5.17824e-07	1.03457e+06	5.17824e-07	5.17824e-07	5.17824e-07	5.17824e-07	5.17824e-07	5.17824e-07	876945	1.03751e+06	465824	1.5005e+06	1.43393e+06	892691
4.31_373.2329m/z	373.233	4.30818	pos	3,4-dimethylidenenonanedioylcarnitine	HMDB0240803						Lipids and lipid-like molecules	Fatty Acyls	Fatty acid esters	*	42.1	18.9	M+NH4	C18H29NO6	-1.06785	3.19472	0.000112462	0.00396946	-8.37976	0.0030022	2910.6	969489	89.8061	5770.09	1158.35	4334.05	5989.02	122.31	978621	1.16604e+06	253063	1.32467e+06	1.21712e+06	877427
8.85_408.2877n	426.321	8.85293	pos	Cholic acid	HMDB0000619	206	LMST04010001	C00695	221493	81-25-4	Lipids and lipid-like molecules	Steroids and steroid derivatives	Bile acids, alcohols and derivatives	***	69.3	80.3	M+NH4, M+K, M+Na, M+H	C24H40O5	0.227332	3.06005	0.034833	0.178221	1.0145	2.02021	2.72624e+06	1.34948e+06	3.46138e+06	2.032e+06	3.23869e+06	2.26349e+06	2.14316e+06	3.21874e+06	676824	788929	3.8331e+06	971336	846612	980109
1.63_355.1050m/z	355.105	1.62613	pos	Magnolioside; 7-Methoxy-2-oxo-2H-chromen-6-yl ?-D-glucopyranoside		985238			3084335		Unclassified	Unclassified	Unclassified	*	37.5	1.36	M+H	C16H18O9	7.46461	2.98123	1.86596e-05	0.00128166	-40.545	6.23341e-13	5.17824e-07	830723	5.17824e-07	5.17824e-07	5.17824e-07	5.17824e-07	5.17824e-07	5.17824e-07	898507	940036	294350	1.04093e+06	899955	910557
2.82_133.0861m/z	133.086	2.82068	pos	Leucinic acid	HMDB0000665	5635	LMFA01050381		92779	498-36-2	Lipids and lipid-like molecules	Fatty Acyls	Fatty acids and conjugates	*	43.1	18.5	M+H	C6H12O3	1.32805	2.9796	2.77035e-05	0.00160594	-5.22074	0.0268164	22773.2	849226	22858.3	28263.2	20923.5	24241.9	21221.5	19130.6	879628	968416	316046	1.13208e+06	952897	846288
7.53_408.2880n	453.286	7.53343	neg	6a,12a-Dihydroxylithocholic acid	HMDB0000527	5512			22833529	21066-18-2	Lipids and lipid-like molecules	Steroids and steroid derivatives	Bile acids, alcohols and derivatives	**	52.6	15.8	M+FA-H, 2M-H, M-H	C24H40O5	0.980555	2.97144	0.0243002	0.142398	3.06679	8.37908	1.50994e+06	180203	2.87559e+06	475033	1.83926e+06	442199	441593	2.98595e+06	112219	66210.9	335432	189026	136904	241429
2.82_249.0419m/z	249.042	2.82068	pos	Homovanillyl alcohol sulfate	HMDB0240528				102599558		Organic acids and derivatives	Organic sulfuric acids and derivatives	Arylsulfates	*	46.7	44	M+H	C9H12O6S	-3.21663	2.96424	1.98797e-05	0.00132228	-8.45378	0.00285206	2331.26	817396	2242.58	2638.81	2079.08	2188.85	2440.39	2397.87	866285	970563	299652	1.04912e+06	850646	868104
12.75_466.2442m/z	466.244	12.7527	pos	[5-[2,4-Bis((3S)-3-methylmorpholin-4-yl)pyrido[2,3-d]pyrimidin-7-yl]-2-methoxyphenyl]methanol	HMDB0248789				44200436		Organoheterocyclic compounds	Pyridines and derivatives	Phenylpyridines	*	50.7	58.5	M+H	C25H31N5O4	-1.3917	2.81522	0.00751834	0.0660278	-9.61429	0.00127588	1196.81	938028	1026.12	3413.55	2247.87	252.889	240.456	5.17824e-07	1.74487e+06	1.46002e+06	551.124	902934	1.25805e+06	261754
5.15_342.1318n	365.121	5.1512	pos	3-Hydroxy-3-(3,4-dihydroxy-4-methylpentanoyl)-5-(3-methylbutyl)-1,2,4-cyclopentanetrione	HMDB0030107						Organic oxygen compounds	Organooxygen compounds	Carbonyl compounds	*	39.4	1.69	M+NH4, M+Na, M+H	C16H22O8	0.96782	2.79715	2.03201e-05	0.0013353	-10.6871	0.000606536	434.404	716206	304.463	509.298	90.2556	867.211	550.736	284.463	685203	867905	296658	955418	827557	664494
3.99_655.3120m/z	655.312	3.99463	pos	17-Dimethylaminogeldanamycin	HMDB0244766				4476321		Phenylpropanoids and polyketides	Macrolactams	Unclassified	*	45.1	43.2	M+K	C32H48N4O8	2.68823	2.79332	1.16856e-06	0.000166798	-40.3095	7.33873e-13	5.17824e-07	705604	5.17824e-07	5.17824e-07	5.17824e-07	5.17824e-07	5.17824e-07	5.17824e-07	702969	750086	397705	900053	776963	705847
4.93_339.2023n	357.236	4.9324	pos	Bursopoietin	HMDB0249448				23207899		Organic acids and derivatives	Carboxylic acids and derivatives	Amino acids, peptides, and analogues	*	39.9	11.2	M+NH4, M+Na, M+H	C14H25N7O3	1.09245	2.76315	9.1053e-05	0.00350365	-5.31261	0.025162	18756	745410	4481.13	32087.2	7784.47	29745.1	33641.5	4796.64	740013	834393	212789	1.02813e+06	914673	742465
11.76_457.2362m/z	457.236	11.755	neg	[(1R)-1-(hydroxymethyl)-2-phosphonooxy-ethyl] (5Z,8Z,11Z,14Z)-icosa-5,8,11,14-tetraenoate			LMGP10050039		53481444		Lipids and lipid-like molecules	Glycerophospholipids	Glycerophosphates	*	45.2	28.2	M-H	C23H39O7P	0.219694	2.71564	0.0481825	0.217701	-1.8419	0.278954	421274	1.51019e+06	1.02002e+06	226638	79243.1	172316	103909	925517	616895	613064	371377	2.91762e+06	2.10083e+06	2.44138e+06
10.40_477.2855n	476.278	10.4033	neg	LysoPE(18:2(9Z,12Z)/0:0)	HMDB0011507	62292	LMGP02050011		52925130	85046-18-0	Lipids and lipid-like molecules	Glycerophospholipids	Glycerophosphoethanolamines	***	72.2	97	M-H, 2M-H	C23H44NO7P	0.00180104	2.67651	0.0468202	0.213394	0.736788	1.66646	2.75706e+06	1.65444e+06	2.84081e+06	2.56374e+06	3.27009e+06	2.53862e+06	2.36665e+06	2.96244e+06	120678	542118	3.13254e+06	1.63705e+06	2.05923e+06	2.43501e+06
12.96_456.3450n	479.334	12.9553	pos	oscr#35			LMFA13040061		86289795		Lipids and lipid-like molecules	Fatty Acyls	Fatty acyl glycosides	*	54.2	72.3	M+NH4, M+Na	C26H48O6	-0.110807	2.66595	0.0376752	0.186638	-8.45124	0.00285709	2828.97	990156	4272.74	3014.44	5356.13	3966.27	364.224	5.17824e-07	244922	131387	87110.8	2.59225e+06	1.35195e+06	1.53332e+06
8.85_819.5936m/z	819.594	8.84873	neg	PA(a-25:0/20:4(5Z,8Z,10E,14Z)-OH(12S))	HMDB0267229						Unclassified	Unclassified	Unclassified	*	39.6	3.56	M-H2O-H	C48H87O9P	3.18641	2.61234	0.0130381	0.0955956	1.14874	2.2172	1.67118e+06	753733	2.12451e+06	1.22993e+06	2.12649e+06	1.24757e+06	1.2132e+06	2.08535e+06	469103	461089	1.90666e+06	616099	507632	561810
3.83_208.1312n	231.12	3.83057	pos	5S,6S-epoxy-15R-hydroxy-ETE	HMDB0062236				90263		Organic oxygen compounds	Organooxygen compounds	Ethers	*	43.9	21.6	M+H, M+Na, M+NH4, M+H-H2O	C9H20O5	0.748561	2.574	0.00117191	0.0181495	1.33316	2.51954	1.15509e+06	458453	719339	1.25682e+06	1.13532e+06	1.24969e+06	1.62464e+06	944727	390364	454167	894400	409018	260460	342307
5.29_386.1580n	409.147	5.28685	pos	Methylsyringin	HMDB0039570				131752679		Organic oxygen compounds	Organooxygen compounds	Carbohydrates and carbohydrate conjugates	*	40.1	5.67	M+NH4, M+Na, M+H	C18H26O9	0.942999	2.54202	5.27353e-05	0.00243882	-40.0756	8.63085e-13	5.17824e-07	599968	5.17824e-07	5.17824e-07	5.17824e-07	5.17824e-07	5.17824e-07	5.17824e-07	566022	715872	204631	842211	696718	574356
10.67_453.2858n	452.278	10.6694	neg	LysoPE(16:0/0:0)	HMDB0011503	40776	LMGP02050002		9547069	53862-35-4	Lipids and lipid-like molecules	Glycerophospholipids	Glycerophosphoethanolamines	***	72	97	M-H, 2M-H	C21H44NO7P	0.508059	2.43046	0.00751475	0.0660278	1.16794	2.2469	1.17743e+06	524025	903229	1.64177e+06	680689	1.48773e+06	1.46947e+06	881715	97505	425771	745265	429383	638993	807231
2.82_443.1574m/z	443.157	2.82068	pos	Amtolmetin guacil	HMDB0248367				65655		Organic acids and derivatives	Carboxylic acids and derivatives	Amino acids, peptides, and analogues	*	37.6	0	M+Na	C24H24N2O5	-0.887695	2.42964	0.00031936	0.007579	-40.0314	8.89927e-13	5.17824e-07	581872	5.17824e-07	5.17824e-07	5.17824e-07	5.17824e-07	5.17824e-07	5.17824e-07	608911	688669	49187.9	759825	721374	663264
13.53_476.3712n	499.36	13.5319	pos	1-O-alpha-D-glucopyranosyl-1,2-eicosandiol			LMFA13010005				Lipids and lipid-like molecules	Fatty Acyls	Fatty acyl glycosides	*	48.9	46.3	M+NH4, M+Na	C26H52O7	-0.153226	2.38595	0.0278729	0.155475	-6.89661	0.0083929	6603.95	786849	13293.6	9900.44	4159.88	7144.13	3473.93	1651.67	232824	138397	72105.9	1.7537e+06	997883	1.52618e+06
8.84_354.2559n	355.263	8.8356	pos	5beta-Chola-3,8(14),11-trien-24-oic Acid		84636	LMST04010327		5284074		Lipids and lipid-like molecules	Steroids and steroid derivatives	Bile acids and derivatives	*	53.2	69.4	M+H-H2O, M+H	C24H34O2	0.0912442	2.22143	0.022385	0.134624	1.15767	2.23097	1.24089e+06	556212	1.57385e+06	924357	1.43384e+06	966466	959206	1.58764e+06	284264	329141	1.63662e+06	403658	323790	359798
1.66_349.1640m/z	349.164	1.65778	pos	Isoonopordopicrin			LMPR0103090015				Lipids and lipid-like molecules	Prenol lipids	Isoprenoids	*	42.3	23.7	M+H	C19H24O6	-1.60616	2.21145	2.6651e-07	5.49306e-05	-5.34691	0.0245708	11182.6	455116	33675.6	5.17824e-07	5.17824e-07	5.17824e-07	5.17824e-07	33419.8	531490	478971	318357	559309	437304	405267
11.47_300.2663n	299.259	11.4705	neg	12-Hydroxystearic acid	HMDB0061706	35442	LMFA02000130		7789	106-14-9	Lipids and lipid-like molecules	Fatty Acyls	Fatty acids and conjugates	*	42.1	13.5	M-H, M+FA-H, 2M-H	C18H36O3	-0.522602	2.18978	0.0305229	0.16378	1.17586	2.25927	1.03667e+06	458849	750151	1.34727e+06	581406	1.35577e+06	1.40687e+06	778519	181674	157522	1.25919e+06	244735	587462	322511
7.53_372.2666n	373.274	7.53168	pos	(22E)-3beta-Hydroxy-5alpha-chola-7,22-dien-24-oic Acid		84600	LMST04010287		5284040		Lipids and lipid-like molecules	Steroids and steroid derivatives	Bile acids and derivatives	*	53.8	73.2	M+H-H2O, M+H	C24H36O3	0.4806	2.15788	0.0216827	0.13197	2.99447	7.96938	788243	98909	1.51421e+06	252766	950090	249637	261165	1.50159e+06	56522.3	40543.4	183901	100125	72675.2	139687
1.63_251.0213m/z	251.021	1.62613	pos	9H-Pyrido[3,4-b]indole-3-carboxylic acid	HMDB0249637				173262		Organoheterocyclic compounds	Indoles and derivatives	Pyridoindoles	*	48	50.5	M+K	C12H8N2O2	-2.0089	2.14532	6.20682e-09	4.02927e-06	-6.80515	0.00894221	3718.8	415871	9889.52	466.065	226.301	635.067	672.071	10423.8	452974	441628	318344	473405	387217	421655
7.15_221.0744m/z	221.074	7.14932	pos	p-Hydroxylevamisole	HMDB0246439				10443458		Benzenoids	Phenols	1-hydroxy-2-unsubstituted benzenoids	*	39.4	0.62	M+H	C11H12N2OS	0.436159	2.11063	0.00110758	0.0173744	-10.0574	0.000938465	439.182	467979	783.119	87.8333	834.492	53.046	17.7029	858.901	563194	407360	55171.7	838866	462049	481236
10.09_517.3174n	518.325	10.0877	pos	LysoPC(18:3(6Z,9Z,12Z)/0:0)	HMDB0010387	61697	LMGP01050128	C04230	52924045		Lipids and lipid-like molecules	Glycerophospholipids	Glycerophosphocholines	***	70.9	73.7	M+H, M+Na	C26H48NO7P	1.04339	2.09927	0.000742601	0.013126	1.29397	2.45202	776626	316728	762466	810323	734105	823823	776214	752823	29190.4	256476	715233	204897	269969	424606
11.74_458.2433n	459.251	11.7446	pos	LysoPA(20:4(8Z,11Z,14Z,17Z)/0:0)	HMDB0114742				131821847		Lipids and lipid-like molecules	Glycerophospholipids	Glycerophosphates	*	51.6	59.9	M+H-H2O, M+H, M+NH4	C23H39O7P	-0.143788	2.04609	0.0472568	0.214856	-1.88839	0.270109	227295	841496	565074	95883.8	32487.2	75928	42073.3	552326	318623	356299	229796	1.62502e+06	1.12863e+06	1.39062e+06
1.40_152.0587n	175.048	1.4	pos	N1-Methyl-2-pyridone-5-carboxamide	HMDB0004193	7025		C05842	69698	701-44-0	Organoheterocyclic compounds	Pyridines and derivatives	Pyridinecarboxylic acids and derivatives	***	61.3	40.5	M+Na, M+K, M+H	C7H8N2O2	1.02474	2.02427	0.0031767	0.0364252	-1.25291	0.4196	321660	766587	476997	245426	229742	247190	248673	481932	704093	779429	305425	1.01361e+06	975100	821860
2.81_433.2021m/z	433.202	2.80553	pos	Androsta-1,4-diene-17-carboxylicacid, 17-[(ethoxycarbonyl)oxy]-11-hydroxy-3-oxo-, fluoromethyl ester, (11b,17a)-	HMDB0244564				71341419		Lipids and lipid-like molecules	Steroids and steroid derivatives	Steroid esters	*	36.7	0.27	M+H-H2O	C24H31FO7	-0.00681288	2.02079	6.07354e-08	1.77891e-05	-39.3601	1.41715e-12	5.17824e-07	365399	5.17824e-07	5.17824e-07	5.17824e-07	5.17824e-07	5.17824e-07	5.17824e-07	357864	380247	255710	447329	356319	394926
3.99_337.0945m/z	337.094	3.99463	pos	5Z-Caffeoylquinic acid	HMDB0040690	95165			5315832		Organic oxygen compounds	Organooxygen compounds	Alcohols and polyols	**	51.6	0	M+H-H2O	C16H18O9	7.6364	1.88592	0.000264918	0.00674209	-39.2657	1.51304e-12	5.17824e-07	342239	5.17824e-07	5.17824e-07	5.17824e-07	5.17824e-07	5.17824e-07	5.17824e-07	350233	429859	56860.6	505352	369262	341869
6.67_203.1214m/z	203.121	6.66563	pos	isoleucyl-thiazolidine	HMDB0253651				18548293		Organoheterocyclic compounds	Azolidines	Thiazolidines	*	46.8	37.6	M+H	C9H18N2OS	0.769081	1.88121	0.00697329	0.0628081	-7.0062	0.00777902	3034.23	390053	7753.19	894.274	956.905	889.121	782.923	6928.99	219609	367310	51708.8	887419	425688	388584
4.18_417.1708m/z	417.171	4.17592	pos	Oxmetidine	HMDB0041970	69232		C11803	51710	72830-39-8	Organoheterocyclic compounds	Benzodioxoles	Unclassified	*	37.9	4.53	M+NH4	C19H21N5O3S	1.13913	1.86395	9.15174e-06	0.000771813	-14.226	5.21857e-05	16.4255	314750	5.17824e-07	5.17824e-07	98.5528	5.17824e-07	5.17824e-07	5.17824e-07	287502	370491	151937	429446	332923	316201
8.85_475.2676m/z	475.268	8.84873	neg	15-keto Latanoprost		45712			9867370		Unclassified	Unclassified	Unclassified	*	38.3	0	M+FA-H	C26H38O5	-5.80826	1.82251	0.00936483	0.0764528	1.09579	2.1373	802120	375296	958214	614446	969501	656159	648365	966033	227944	242708	927821	322467	256444	274390
0.75_180.0633n	225.061	0.754267	neg	D-Mannose	HMDB0000169			C00936	185698		Organic oxygen compounds	Organooxygen compounds	Carbohydrates and carbohydrate conjugates	***	68.1	42.3	M-H, M+FA-H	C6H12O6	-0.616265	1.81971	0.030722	0.164392	-0.603558	0.658129	830041	1.26121e+06	784558	868745	822054	874582	882842	747463	1.49417e+06	1.67789e+06	1.41069e+06	1.50613e+06	817584	660811
5.41_430.1843n	453.174	5.4056	pos	Cissoic acid			LMFA01170151				Lipids and lipid-like molecules	Fatty Acyls	Fatty Acids and Conjugates	*	42.8	17.2	M+NH4, M+Na, M+H	C20H30O10	0.976058	1.79738	6.0013e-05	0.00266467	-39.0787	1.72243e-12	5.17824e-07	300635	5.17824e-07	5.17824e-07	5.17824e-07	5.17824e-07	5.17824e-07	5.17824e-07	274760	353412	100663	426242	353589	295145
2.82_458.1909n	441.188	2.82068	pos	Fluprostenol	HMDB0252405	45705			3391		Lipids and lipid-like molecules	Fatty Acyls	Eicosanoids	*	40.1	20.7	M+H-H2O, M+H	C23H29F3O6	-1.47951	1.78624	2.64151e-07	5.49306e-05	-39.0385	1.7711e-12	5.17824e-07	292375	5.17824e-07	5.17824e-07	5.17824e-07	5.17824e-07	5.17824e-07	5.17824e-07	313379	276814	180519	345102	316421	322012
1.61_282.1911m/z	282.191	1.61103	pos	1,4,7,10,13,16-Hexaoxacyclooctadecane	HMDB0244804				28557		Organic oxygen compounds	Organooxygen compounds	Ethers	*	40.8	7.91	M+NH4	C12H24O6	0.0423866	1.76514	7.27569e-06	0.000663758	-7.05599	0.00751513	2195.16	292098	6418.57	5.17824e-07	258.982	5.17824e-07	5.17824e-07	6493.39	343978	381864	139919	266006	308760	312064
5.02_298.1053n	321.095	5.0162	pos	Chakanoside I	HMDB0302044				91412699		Organic oxygen compounds	Organooxygen compounds	Carbonyl compounds	*	42	13.2	M+H, M+NH4, M+Na	C14H18O7	0.305709	1.75325	1.88084e-05	0.00128166	-5.89896	0.0167585	4755.7	283778	3295.91	5796.91	3207.21	6247.54	6792.77	3193.87	250466	368760	123316	356022	320232	283872
7.50_375.1849m/z	375.185	7.49727	neg	16&alpha;-hydroxyprednisolone	HMDB0061016				131770003		Lipids and lipid-like molecules	Steroids and steroid derivatives	Hydroxysteroids	*	37.3	0	M-H	C21H28O6	9.48412	1.75235	1.54325e-12	8.58819e-09	3.23947	9.44446	307479	32556.6	314732	306854	304210	301846	308356	308875	12109.5	26241.1	51312.8	24688.7	50844.9	30142.3
11.48_300.2663n	283.263	11.4767	pos	15-hydroxy stearic acid		35445	LMFA02000133		5282913		Lipids and lipid-like molecules	Fatty Acyls	Octadecanoids	*	54.3	75.1	M+H-H2O, M+H, M+NH4	C18H36O3	-0.516406	1.74096	0.0301569	0.162933	1.16544	2.24301	657090	292950	449843	902545	363341	871916	835224	519673	129160	111597	791330	161785	360680	203147
1.63_354.0971m/z	354.097	1.62613	pos	4-Dedimethylamino sancycline	HMDB0246406				54684330		Phenylpropanoids and polyketides	Tetracyclines	Unclassified	*	36.1	0.939	M+H-H2O	C19H17NO7	-0.323535	1.67286	1.84372e-05	0.00127422	-38.8922	1.96015e-12	5.17824e-07	264175	5.17824e-07	5.17824e-07	5.17824e-07	5.17824e-07	5.17824e-07	5.17824e-07	322051	320677	94780.7	284629	278985	283930
2.97_261.1118m/z	261.112	2.96973	pos	Taps	HMDB0258723						Organic acids and derivatives	Organic sulfonic acids and derivatives	Organosulfonic acids and derivatives	*	41.6	17	M+NH4	C7H17NO6S	1.26257	1.62515	5.29604e-09	3.91602e-06	-2.6578	0.158461	44957.7	283714	52995.3	51289.2	44887.8	38362.1	41922.2	40289.8	316127	285551	259833	321140	239831	279801
13.51_381.1739m/z	381.174	13.5064	neg	S-Japonin	HMDB0035802				131751866		Lipids and lipid-like molecules	Prenol lipids	Sesquiterpenoids	*	43.1	23.5	M+FA-H	C19H28O3S	-0.763349	1.58847	0.016239	0.110477	0.909002	1.87775	701910	373805	581538	815496	817458	726902	566752	703312	76931.4	194976	689557	193495	639084	448784
7.92_451.2706m/z	451.271	7.91723	neg	7-Ketodeoxycholic acid	HMDB0000391	5380	LMST04010184		188292	911-40-0	Lipids and lipid-like molecules	Steroids and steroid derivatives	Bile acids, alcohols and derivatives	***	60.8	70.3	M+FA-H	C24H38O5	1.10623	1.585	0.0368037	0.184239	1.61667	3.06667	577420	188289	993986	274755	632220	280280	274358	1.00892e+06	34313.4	9524.15	300254	141311	468202	176126
2.82_547.1953m/z	547.195	2.82068	pos	Gibberellin A37 glucosyl ester	HMDB0038611	93272			156908048	36702-72-4	Lipids and lipid-like molecules	Prenol lipids	Terpene glycosides	*	40	24.1	M+K	C26H36O10	2.54368	1.56354	3.90678e-07	7.3285e-05	-38.6479	2.3218e-12	5.17824e-07	223027	5.17824e-07	5.17824e-07	5.17824e-07	5.17824e-07	5.17824e-07	5.17824e-07	239532	217615	148948	289432	201069	241565
4.31_461.1968m/z	461.197	4.30818	pos	1,4-bis[(2-ethylhexyl)oxy]-1,4-dioxobutane-2-sulfonic acid		4003	LMFA07010721	C07874	11339		Lipids and lipid-like molecules	Fatty Acyls	Fatty esters	*	37.5	0	M+K	C20H38O7S	-0.392235	1.5525	2.26714e-05	0.00143027	-10.3076	0.000789051	177.306	224708	5.17824e-07	543.639	218.676	5.17824e-07	301.523	5.17824e-07	221278	240194	87217	311841	242570	245149
2.87_661.2998m/z	661.3	2.86897	pos	Brainesteroside C			LMST01010434		101514324		Lipids and lipid-like molecules	Steroids and steroid derivatives	Sterols	*	36.1	2.98	M+K	C33H50O11	2.1993	1.526	5.60192e-10	9.23592e-07	-38.5563	2.474e-12	5.17824e-07	209306	5.17824e-07	5.17824e-07	5.17824e-07	5.17824e-07	5.17824e-07	5.17824e-07	219154	204266	216543	242481	176684	196711
4.53_269.0447m/z	269.045	4.5345	pos	7,3',4',5'-Tetrahydroxyflavone	HMDB0140457	48487	LMPK12110051		5393164		Lipids and lipid-like molecules	Polyketides	Flavonoids	*	37.9	0	M+H-H2O	C15H10O6	0.797332	1.49199	0.0250225	0.145116	-11.4366	0.000360788	117.597	325945	5.17824e-07	219.573	5.17824e-07	304.811	181.2	5.17824e-07	633903	54981.8	5.17824e-07	743658	229575	293554
9.97_475.2703n	476.278	9.96795	pos	LysoPE(0:0/18:3(9Z,12Z,15Z))	HMDB0011479	62267	LMGP02050043		53480928		Lipids and lipid-like molecules	Glycerophospholipids	Glycerophosphoethanolamines	***	66.7	67.6	M+H, M+Na	C23H42NO7P	0.774222	1.45135	0.00394692	0.0421586	2.06365	4.18041	340323	81408.8	470925	216572	441039	210095	200695	502610	281.528	17126.6	241724	58704.8	48430.6	122186
1.61_481.2426m/z	481.243	1.61103	pos	11-Deacetylvaltrate 11-(3-hydroxy-3-methylbutanoate)	HMDB0033654	89453			131751475	96681-66-2	Lipids and lipid-like molecules	Prenol lipids	Monoterpenoids	*	44.4	38.8	M+H	C25H36O9	-1.18535	1.39169	8.4752e-08	2.31956e-05	-9.38497	0.00149569	261.304	174705	696.112	5.17824e-07	5.17824e-07	5.17824e-07	5.17824e-07	871.713	196262	190157	115652	199554	179168	167434
5.01_262.0463m/z	262.046	5.00592	neg	Ticlopidine	HMDB0014353	2853		C07140	5472	55142-85-3	Organoheterocyclic compounds	Thienopyridines	Unclassified	*	43.1	44.8	M-H	C14H14ClNS	-0.0535445	1.38213	0.00386504	0.0415766	2.43729	5.41622	267381	49366.8	310690	199572	385716	198734	206526	303050	294206	198.837	890.588	367.564	292.827	245.255
12.13_377.1425m/z	377.143	12.1284	neg	Pradofloxacin	HMDB0256725				9865506		Organoheterocyclic compounds	Quinolines and derivatives	Quinoline carboxylic acids	*	44.7	27.1	M-H2O-H	C21H21FN4O3	1.54832	1.37197	0.00219554	0.0283413	1.2784	2.4257	341459	140767	276336	425667	352380	365083	377907	251378	34425.3	53297.3	299179	87990.2	195304	174408
4.01_739.3696m/z	739.37	4.01102	pos	OHOHA-PI			LMGP20050027		134812444		Lipids and lipid-like molecules	Glycerophospholipids	Oxidized glycerophospholipids	*	36.4	0	M+H	C34H59O15P	4.25847	1.34873	0.0142793	0.10134	-6.49729	0.0110693	2480.88	224122	7100.76	5.17824e-07	5.17824e-07	254.453	5.17824e-07	7530.05	359475	457717	39578.5	88483.6	343896	55580.6
8.85_837.5502m/z	837.55	8.84873	neg	PI(18:0/16:0)			LMGP06010858				Lipids and lipid-like molecules	Glycerophospholipids	Glycerophosphoinositols	*	39.1	0	M-H	C43H83O13P	0.373076	1.33854	0.0398254	0.19359	2.04876	4.13751	380955	92073.6	617386	157889	563666	158079	150725	637984	17146.4	17200.2	434661	32436.9	25854.3	25142.6
4.86_306.1980n	329.187	4.86467	pos	(E)-4-(2-(5,6,7,8-Tetrahydro-8,8-dimethyl-2-naphthalenyl)-1-propenyl)benzenemethanol	HMDB0258347						Phenylpropanoids and polyketides	Stilbenes	Unclassified	*	37	2.17	M+Na, M+K	C22H26O	-1.04292	1.33601	0.000176329	0.00525351	-5.83018	0.0175769	3022.86	171979	1026.47	4782.24	1364.29	5076.13	5136.07	751.935	157618	209602	48355.1	254736	209508	152057
4.93_360.2153m/z	360.215	4.9324	pos	Dodeca-3,5,7-trienoylcarnitine	HMDB0241277						Lipids and lipid-like molecules	Fatty Acyls	Fatty acid esters	*	36.2	0	M+Na	C19H31NO4	2.21254	1.30065	8.39693e-05	0.00335375	-5.06349	0.0299046	4952.44	165608	2492.99	7229.06	1752.42	8192.17	8174.85	1873.14	158303	182662	50595.3	230111	203492	168482
1.10_118.0866m/z	118.087	1.10037	pos	Norvaline	HMDB0013716	85259		C01799	439575	760-78-1	Organic acids and derivatives	Carboxylic acids and derivatives	Amino acids, peptides, and analogues	***	73.3	80.2	M+H	C5H11NO2	2.68911	1.28378	0.00266286	0.0322382	-0.325151	0.798215	765500	959015	837971	683837	819387	685666	686774	879367	1.09827e+06	934276	942666	881751	900486	996640
3.75_147.0378m/z	147.038	3.75	pos	2H-Benzimidazole-2-thione, 1,3-dihydro-4-methyl-	HMDB0246500				97521		Organoheterocyclic compounds	Benzimidazoles	Unclassified	*	37.9	0.666	M+H-H2O	C8H8N2S	1.72638	1.26464	3.30423e-08	1.21116e-05	-6.47086	0.011274	1616.78	143408	1237.03	1696.61	1440.18	1874.81	1871.48	1580.59	120830	148724	156493	180198	132322	121883
3.99_451.2190m/z	451.219	3.99463	pos	Lomerizine	HMDB0254154	320839			3949		Benzenoids	Benzene and substituted derivatives	Diphenylmethanes	*	37.9	0	M+H-H2O	C27H30F2N2O3	-0.290347	1.23861	0.000829319	0.014318	-14.3531	4.77851e-05	7.53045	157590	20.298	11.1471	5.17824e-07	4.84608	3.70943	5.18208	185295	166390	5.17824e-07	236450	198650	158753
10.64_425.3505n	426.358	10.6383	pos	(13Z)-Octadec-13-enoylcarnitine	HMDB0241529						Lipids and lipid-like molecules	Fatty Acyls	Fatty acid esters	***	72.6	91.3	M+H, M+Na	C25H47NO4	0.0830411	1.23818	0.00229302	0.0291635	1.15058	2.22004	343761	154845	451317	292883	326458	295874	261755	434278	29292.5	222230	109055	132343	183146	253002
4.18_381.1209m/z	381.121	4.17592	pos	lapachol	HMDB0253978	324071		C10366	3884	84-79-7	Benzenoids	Naphthalenes	Naphthoquinones	*	37.2	0	M+Na	C22H18N2O3	-0.0778436	1.22434	0.000490258	0.0098851	-38.0621	3.48471e-12	5.17824e-07	148599	5.17824e-07	5.17824e-07	5.17824e-07	5.17824e-07	5.17824e-07	5.17824e-07	164297	174289	12040.1	221281	179316	140368
1.60_217.0857m/z	217.086	1.5956	pos	Artemidiol	HMDB0030648	87116			23246261	54963-30-3	Phenylpropanoids and polyketides	Isocoumarins and derivatives	Unclassified	*	40.1	11.9	M+H-H2O	C13H14O4	-0.999484	1.2213	4.66079e-07	8.45782e-05	-2.97026	0.127604	20248.5	158683	35175.5	15222.2	13991.1	13648.6	12276.9	31176.9	198806	158609	122654	182873	142830	146328
10.32_423.3347n	424.342	10.3223	pos	Linoelaidylcarnitine	HMDB0006461					85114-47-2	Lipids and lipid-like molecules	Fatty Acyls	Fatty acid esters	***	63	40.8	M+H, M+Na	C25H45NO4	-0.298297	1.21162	0.000185206	0.00540562	1.35085	2.55062	252153	98859.3	273653	252330	230188	241926	224235	290584	8310.59	112085	85418.9	90797.4	100761	195784
3.99_169.0509m/z	169.051	3.99463	pos	3-Methoxysalicylic acid	HMDB0059713	96279			70140	877-22-5	Benzenoids	Benzene and substituted derivatives	Benzoic acids and derivatives	**	55.2	0	M+H	C8H8O4	8.2282	1.17421	1.29609e-07	3.43465e-05	-6.57883	0.010461	1295.18	123810	1170.16	1513.02	914.443	1807.46	1238.46	1127.53	127108	142336	85782.4	151235	121122	115275
5.15_399.1390n	422.128	5.1512	pos	Difloxacin	HMDB0251259	320705		C11234	56206	98106-17-3	Organoheterocyclic compounds	Quinolines and derivatives	Phenylquinolines	*	38	0.0568	M+NH4, M+Na	C21H19F2N3O3	-1.05094	1.16784	0.0117856	0.088911	-6.3579	0.0121922	1938.6	159003	1016.67	1531.77	3390.64	1752.62	2964.9	975.012	102415	123615	23201.4	368648	243457	92682.8
3.75_172.9912m/z	172.991	3.75192	neg	Phenol sulphate	HMDB0060015			C02180	74426	937-34-8	Organic acids and derivatives	Organic sulfuric acids and derivatives	Arylsulfates	***	65.7	95.2	M-H	C6H6O4S	-0.991701	1.16417	0.024655	0.144066	-2.00091	0.249843	62680.9	250881	67850.8	57568.3	71736.6	57593.6	55878.6	65457.7	533101	394237	116143	214287	126726	120794
3.99_283.0201m/z	283.02	3.99463	pos	beta-D-Fructopyranose 1-phosphate	HMDB0243977				417447		Organic acids and derivatives	Organic phosphoric acids and derivatives	Phosphate esters	*	37.7	0.928	M+Na	C6H13O9P	4.45795	1.15768	9.96606e-05	0.00368105	-37.81	4.15019e-12	5.17824e-07	124771	5.17824e-07	5.17824e-07	5.17824e-07	5.17824e-07	5.17824e-07	5.17824e-07	99129.2	157571	37980.2	172696	144554	136696
4.65_324.1787n	347.168	4.64878	pos	L-Prolinamide, 5-oxo-L-prolyl-L-norvalyl-	HMDB0253911				13312506		Organic acids and derivatives	Carboxylic acids and derivatives	Amino acids, peptides, and analogues	*	39.5	6.55	M+NH4, M+Na, M+H	C15H24N4O4	-3.35173	1.15401	0.00249671	0.0310225	-6.48128	0.0111929	1760.14	157255	732.813	2901.6	2317.52	948.877	3185.06	474.964	202933	71762.7	25027.7	268321	142286	233203
4.44_505.2234m/z	505.223	4.43915	pos	Hydroxyhomo Sildenafil	HMDB0253271	425504			4742795		Benzenoids	Benzene and substituted derivatives	Benzenesulfonamides	*	43.7	33.9	M+H	C23H32N6O5S	1.35594	1.15306	1.58986e-06	0.000201081	-11.0086	0.000485365	57.7625	119008	5.17824e-07	5.17824e-07	5.17824e-07	5.17824e-07	346.575	5.17824e-07	106392	138758	67037.9	147374	132461	122027
12.61_371.2202m/z	371.22	12.6096	neg	Anordiol	HMDB0248450				21953304		Lipids and lipid-like molecules	Steroids and steroid derivatives	Androstane steroids	*	37.4	0	M+FA-H	C22H30O2	-7.93541	1.15047	0.000971426	0.0159867	-0.774876	0.584439	220269	376889	242058	222839	214864	205042	205305	231504	502969	284457	296181	416050	357612	404067
4.93_351.2004m/z	351.2	4.9324	pos	trans-p-Menthane-1,7,8-triol 8-glucoside	HMDB0034784	90206			85216187	217962-29-3	Organic oxygen compounds	Organooxygen compounds	Carbohydrates and carbohydrate conjugates	**	49.3	6.12	M+H	C16H30O8	-2.7546	1.13629	0.000135366	0.00447961	-5.47126	0.0225416	2828.07	125460	811.394	4839.42	1035.4	4616.02	5275.96	390.21	115410	144902	35227.8	180902	154968	121349
6.67_166.0357m/z	166.036	6.66563	pos	Dihydro-4-mercapto-5-methyl-3(2H)-thiophenone	HMDB0039797	94346			129675633	65936-90-5	Organoheterocyclic compounds	Dihydrothiophenes	Unclassified	*	43	28.4	M+NH4	C5H8OS2	1.19348	1.12684	0.00836765	0.0709376	-5.05589	0.0300626	4825.38	160511	11505.8	1741.3	1814.73	1482.01	1556.41	10852	155308	111020	1918.15	282555	103634	308633
3.73_258.1223m/z	258.122	3.73297	pos	o6-Benzylguanine	HMDB0255878	448971			4578		Organoheterocyclic compounds	Imidazopyrimidines	Purines and purine derivatives	*	37.1	0	M+NH4	C12H10N5O	-0.368234	1.11951	3.14275e-05	0.00174894	-37.6928	4.50124e-12	5.17824e-07	115040	5.17824e-07	5.17824e-07	5.17824e-07	5.17824e-07	5.17824e-07	5.17824e-07	114727	146980	47847.3	161607	106052	113028
12.61_403.1580m/z	403.158	12.6096	neg	Sericetin		44599	LMPK12111649		4020240	42438-75-5	Lipids and lipid-like molecules	Polyketides	Flavonoids	*	42	19.4	M-H	C25H24O5	7.18439	1.11711	0.00166505	0.0231191	-1.51444	0.350032	81371.1	232467	98763.4	72082.7	101663	59771.6	56920.5	99024.8	350793	138665	135585	228478	255455	285828
10.91_437.2905n	438.298	10.9075	pos	LysoPE(P-16:0/0:0)	HMDB0011152	46719	LMGP02070001		42607469	174062-72-7	Lipids and lipid-like molecules	Glycerophospholipids	Glycerophosphoethanolamines	***	69.7	92.5	M+H, M+Na	C21H44NO6P	-0.248801	1.11169	0.0116656	0.088359	0.610137	1.5264	479961	314439	534923	462067	418151	460612	476848	527167	288554	457253	311807	171618	461105	196297
13.07_306.2559n	305.249	13.0673	neg	Dihomo-alpha-linolenic acid	HMDB0060039	259	LMFA01030378	C16522	5312529	27070-56-0	Lipids and lipid-like molecules	Fatty Acyls	Fatty acids and conjugates	**	47.8	1.83	M-H, M+FA-H, 2M-H	C20H34O2	-0.0130609	1.10866	0.00267762	0.0323056	-1.28731	0.409716	98519.3	240458	113455	88202.5	127515	75149	86180.1	100613	211191	148500	218542	236182	403474	224856
1.63_325.1437m/z	325.144	1.62613	pos	Hydroxygaleon	HMDB0031535	87744			71438923	61576-09-8	Organoheterocyclic compounds	Lactones	Gamma butyrolactones	*	44.7	40.1	M+H-H2O	C20H22O5	0.862819	1.10667	3.05667e-05	0.00170672	-37.691	4.50703e-12	5.17824e-07	114892	5.17824e-07	5.17824e-07	5.17824e-07	5.17824e-07	5.17824e-07	5.17824e-07	109569	130399	43319.5	129572	160830	115666
4.80_307.1740m/z	307.174	4.7977	pos	Piperonyl sulfoxide	HMDB0258607	72888		C19147	8442	120-62-7	Organoheterocyclic compounds	Benzodioxoles	Unclassified	*	42.1	33.4	M+H-H2O	C18H28O3S	4.1731	1.10062	0.000116663	0.00406241	-6.13529	0.0142264	1625.89	114286	450.247	2650.79	668.669	2621.87	3001.85	361.885	92192.9	151997	35005.1	153730	136436	116357
8.61_633.2558m/z	633.256	8.60875	pos	Darexaban glucuronide	HMDB0249922				72297286		Organic oxygen compounds	Organooxygen compounds	Carbohydrates and carbohydrate conjugates	*	40.6	6.88	M+H-H2O	C33H38N4O10	0.451591	1.08153	0.007968	0.0687827	2.22312	4.66901	181637	38902.7	263854	108808	92534.3	129591	146145	348889	48161.1	63749	29185.8	10734.1	75912.4	5673.64
11.22_460.2563m/z	460.256	11.2223	neg	(7Z)-3-Hydroxytetradec-7-enedioylcarnitine	HMDB0241374						Lipids and lipid-like molecules	Fatty Acyls	Fatty acid esters	*	47.4	41.6	M+FA-H	C21H37NO7	2.60491	1.08019	0.00264908	0.0321339	-10.363	0.000759321	98.0766	129163	44.1076	317.197	81.6967	68.1126	5.17824e-07	77.3455	211261	146543	391.543	182434	167073	67279.3
13.72_502.3869n	525.376	13.7203	pos	bhos#40			LMFA13040057		86289858		Lipids and lipid-like molecules	Fatty Acyls	Fatty acyl glycosides	*	54.7	76.1	M+NH4, M+Na	C28H54O7	-0.0155321	1.07835	0.0300999	0.162827	-6.45574	0.0113928	1826.17	160292	3061.5	2830.04	861.19	2656.47	929.706	618.117	40820.5	21876.1	14360.6	370303	272825	241566
4.37_775.3622m/z	775.362	4.37128	neg	2-Hexynyl-5'-N-ethylcarboxamidoadenosine	HMDB0245138				4438292		Nucleosides, nucleotides, and analogues	Purine nucleosides	Unclassified	*	38.7	7.35	2M-H	C18H24N6O4	-3.02101	1.07172	0.00116808	0.0181406	1.82114	3.53359	168539	47696.1	96125.5	210722	170257	225115	204493	104519	14580.8	19949.4	101020	71032	20155	59439.5
10.19_498.2323m/z	498.232	10.1897	pos	Acevaltrate	HMDB0034494		LMFA07010774	C16752	22245467		Organic acids and derivatives	Carboxylic acids and derivatives	Tetracarboxylic acids and derivatives	*	40.3	5.68	M+NH4	C24H32O10	-2.1521	1.05219	0.00693516	0.062614	-37.9542	3.75536e-12	5.17824e-07	137889	5.17824e-07	5.17824e-07	5.17824e-07	5.17824e-07	5.17824e-07	5.17824e-07	233658	110833	5.17824e-07	146151	265604	71088.2
11.71_507.3326n	508.34	11.7108	pos	LysoPE(20:1(11Z)/0:0)	HMDB0011512	62297	LMGP02050020		52925139		Lipids and lipid-like molecules	Glycerophospholipids	Glycerophosphoethanolamines	***	75.9	90.7	M+H, M+Na	C25H50NO7P	0.140024	1.03631	0.00965271	0.0778938	1.89954	3.73094	162887	43658.5	81292.3	254471	80621.6	238012	235273	87654.5	16169.8	17151.1	50547.2	34341.2	85391	58350.5
2.97_164.1050n	187.094	2.96973	pos	Triethylene Glycol Monomethyl Ether	HMDB0062666				8178	112-35-6	Organic oxygen compounds	Organooxygen compounds	Ethers	*	40	2	M+H, M+NH4, M+Na, M+H-H2O	C7H16O4	0.659383	1.03178	0.00131191	0.0196258	1.73719	3.33384	155329	46591.7	202542	105821	89177.9	220282	202908	111246	44419.6	33924.4	53032.9	62492	31453.1	54228.3
1.43_133.1050m/z	133.105	1.43192	pos	2-Heptanethiol	HMDB0032303	88347			522071	628-00-2	Organosulfur compounds	Thiols	Alkylthiols	*	38	6.22	M+H	C7H16S	3.45831	1.02643	0.0201865	0.12684	-0.274622	0.826667	697261	843461	811724	597107	735598	626838	597020	815281	952033	812294	869424	819322	721433	886262
2.82_284.1279n	265.11	2.81592	neg	Nicaraven	HMDB0255579	314311			71234		Organoheterocyclic compounds	Pyridines and derivatives	Pyridinecarboxylic acids and derivatives	*	37.9	0	M-H2O-H, M-H	C15H16N4O2	2.0964	1.01887	6.80934e-07	0.000113682	-11.8485	0.000271171	25.5224	94119.4	53.5339	5.17824e-07	5.17824e-07	5.17824e-07	5.17824e-07	99.6008	100723	98560.5	57003.1	121787	92153.6	94489
1.63_459.1424m/z	459.142	1.62613	pos	Citreoviridinol A1	HMDB0035369	90667			131751727	94161-12-3	Organoheterocyclic compounds	Dioxepanes	1,4-dioxepanes	*	39.6	17.6	M+K	C22H28O8	1.87297	1.01754	3.76878e-07	7.14997e-05	-37.4391	5.36681e-12	5.17824e-07	96486.2	5.17824e-07	5.17824e-07	5.17824e-07	5.17824e-07	5.17824e-07	5.17824e-07	115874	84384.8	65780.5	118750	90502.7	103625
7.03_306.2428m/z	306.243	7.02687	pos	Testosterone	HMDB0000234	390	LMST02020002	C00535	6013	58-22-0	Lipids and lipid-like molecules	Steroids and steroid derivatives	Androstane steroids	*	48.3	44.6	M+NH4	C19H28O2	0.152772	1.01542	0.000887252	0.0149569	-5.65734	0.019814	2185.43	110297	6520.48	5.17824e-07	5.17824e-07	5.17824e-07	5.17824e-07	6592.08	127228	95611.1	9215.01	161395	162304	106031
9.98_474.2631m/z	474.263	9.97528	neg	LysoPE(18:3(9Z,12Z,15Z)/0:0)	HMDB0011509	62294	LMGP02050029		52925148		Lipids and lipid-like molecules	Glycerophospholipids	Glycerophosphoethanolamines	***	62.6	42.2	M-H	C23H42NO7P	1.05311	1.00792	0.00264848	0.0321339	2.17264	4.50846	157181	34863.6	218224	98741.5	207311	97829.8	93639	227341	398.871	5578.32	96981.4	28507.6	25030.4	52684.8
11.08_467.3014n	468.309	11.0766	pos	1-Heptadecanoylglycerophosphoethanolamine	HMDB0061691	77696	LMGP02050030		52925149		Lipids and lipid-like molecules	Glycerophospholipids	Glycerophosphoethanolamines	***	69	92.8	M+H, M+Na	C22H46NO7P	0.4361	1.00637	0.0236761	0.140068	1.12259	2.17738	219689	100896	159505	295965	98019.7	297350	302960	164334	19537.2	37638.4	134685	90026.3	157945	165545
4.23_430.2417n	453.231	4.22565	pos	Nivacortol	HMDB0255670				14751698		Lipids and lipid-like molecules	Steroids and steroid derivatives	Estrane steroids	*	41.5	23.6	M+NH4, M+Na	C28H31FN2O	-0.697626	1.00588	5.21424e-05	0.00242438	-9.19891	0.00170158	167.256	98294.5	5.17824e-07	243.052	155.32	234.483	361.299	9.38211	117889	84099.3	45614.8	142651	122765	76747.6
4.44_418.2633m/z	418.263	4.43915	pos	5alpha-Pregnan-3beta,20beta-diol 20-sulfate	HMDB0240580					103674-15-3	Lipids and lipid-like molecules	Steroids and steroid derivatives	Sulfated steroids	*	48.3	62.7	M+NH4	C21H36O5S	2.92252	1.00124	0.000121081	0.00416794	-37.4271	5.41147e-12	5.17824e-07	95689.9	5.17824e-07	5.17824e-07	5.17824e-07	5.17824e-07	5.17824e-07	5.17824e-07	91755.1	104876	26040.6	133088	128585	89794.5

## Sheet: CLO_Sham
ID	m/z	Retention time (min)	Ion mode	Metabolites	HMDB	METLIN	Lipidmaps	kegg	PubChem	CAS	Super Class	Class	Sub Class	level	Score	Fragmentation Score	Adducts	Formula	Mass Error (ppm)	VIP	P-value	adj.P-value	log2(FC)	FC	average(CLO)	average(Sham)	CLO-1	CLO-2	CLO-3	CLO-4	CLO-5	CLO-6	Sham-1	Sham-2	Sham-3	Sham-4	Sham-5	Sham-6
3.99_282.1679n	283.175	3.99463	pos	Hexaethylene glycol	HMDB0061822	332442			17472	2615-15-8	Organic oxygen compounds	Organooxygen compounds	Ethers	***	59	80.9	M+H, M+NH4, M+K, M+Na	C12H26O7	0.275361	49.286	0.010639	0.0928544	-9.06006	0.00187348	250208	1.33553e+08	301000	249326	216840	196022	199401	338661	247881	302599	2.00929e+08	1.96225e+08	2.24223e+08	1.79389e+08
3.73_238.1416n	239.149	3.73297	pos	Pentaethylene glycol	HMDB0256256						Organic oxygen compounds	Organooxygen compounds	Ethers	***	78.9	95.2	M+H, M+NH4, M+Na, M+K, M+H-H2O	C10H22O6	-0.0155515	48.778	0.0109905	0.093235	-7.84144	0.00436006	577699	1.32498e+08	796853	523984	473189	368576	494512	809081	625727	472945	1.93648e+08	1.76517e+08	2.31278e+08	1.92447e+08
2.82_194.1156n	195.123	2.82068	pos	Tetraethylene glycol	HMDB0094708				8200		Organic oxygen compounds	Organooxygen compounds	Ethers	*	51.4	58.4	M+H, M+K, M+NH4, M+Na, M+H-H2O	C8H18O5	0.824551	46.0855	0.0108784	0.0931194	-5.59535	0.0206838	2.49174e+06	1.20468e+08	3.25662e+06	2.53693e+06	2.30911e+06	1.96003e+06	2.12003e+06	2.7677e+06	2.43823e+06	1.80848e+06	1.7258e+08	1.62657e+08	2.02976e+08	1.80349e+08
4.18_326.1942n	327.201	4.17592	pos	Heptaethylene glycol	HMDB0061835				79718	5617-32-3	Organic oxygen compounds	Organooxygen compounds	Ethers	*	53.6	69.6	M+H, M+Na, M+NH4, M+K	C14H30O8	0.322158	42.4013	0.0110762	0.0932565	-9.43625	0.00144346	142614	9.88002e+07	129009	167559	141884	127523	137570	152140	140182	153443	1.45463e+08	1.44192e+08	1.73381e+08	1.29471e+08
4.31_370.2206n	388.254	4.30818	pos	Octaethylene glycol	HMDB0094680	332404			78798		Organic oxygen compounds	Organooxygen compounds	Ethers	*	55.4	79.1	M+NH4, M+Na, M+K, M+H	C16H34O9	0.727307	32.9841	0.0116647	0.0935383	-8.98168	0.00197809	118950	6.01336e+07	75298.2	141753	131153	127360	146747	91386.2	147955	142071	9.0539e+07	8.2732e+07	1.09808e+08	7.74327e+07
1.63_150.0894n	173.079	1.62613	pos	TRIETHYLENE GLYCOL	HMDB0259193						Organic oxygen compounds	Organooxygen compounds	Ethers	*	47.5	39.2	M+H, M+K, M+Na, M+NH4, M+H-H2O	C6H14O4	1.1262	24.4958	0.0108127	0.0930028	-4.84023	0.0349096	1.20613e+06	3.455e+07	2.52527e+06	690740	514782	626664	594311	2.28501e+06	1.02597e+06	1.08068e+06	5.084e+07	4.69442e+07	5.67028e+07	5.07065e+07
5.02_307.0434n	308.051	5.0162	pos	Clopidogrel Carboxylic Acid		85088			9861403	144457-28-3	Unclassified	Unclassified	Unclassified	*	53.1	94.7	M+H, M+Na	C15H14ClNO2S	0.195236	12.8298	3.70553e-06	0.000780504	11.2553	2444.39	6.91302e+06	2828.12	7.96994e+06	5.01697e+06	9.59487e+06	5.67846e+06	5.25921e+06	7.95867e+06	4021.8	4279.22	2813.29	2074.19	2196.7	1583.52
0.75_216.0400n	215.033	0.754267	neg	2-C-methyl-D-erythritol-4-phosphate	HMDB0304061	330202		C11434	443198		Organic acids and derivatives	Organic phosphoric acids and derivatives	Phosphate esters	*	39.6	0.961	M-H2O-H, M-H	C5H13O7P	0.40611	11.7696	0.00142862	0.0334329	-0.658041	0.633738	1.12076e+07	1.76849e+07	1.04913e+07	1.16906e+07	1.10419e+07	1.1829e+07	1.17912e+07	1.04017e+07	2.25558e+07	1.65124e+07	1.35975e+07	2.16278e+07	1.64058e+07	1.54102e+07
11.53_481.3170n	482.324	11.5275	pos	LysoPE(18:0/0:0)	HMDB0011130	40775	LMGP02050001		9547068	69747-55-3	Lipids and lipid-like molecules	Glycerophospholipids	Glycerophosphoethanolamines	***	69.1	96.9	M+H, M+Na, M+H-H2O	C23H48NO7P	0.255979	11.1883	0.00452647	0.0609014	1.72334	3.302	8.91254e+06	2.69913e+06	5.73283e+06	1.23975e+07	3.87619e+06	1.27655e+07	1.27006e+07	6.00253e+06	3.51989e+06	2.78812e+06	2.56777e+06	1.76035e+06	2.29433e+06	3.26435e+06
3.75_438.1890m/z	438.189	3.75	pos	Candoxatrilat	HMDB0249582				123697		Organic acids and derivatives	Carboxylic acids and derivatives	Dicarboxylic acids and derivatives	*	48	62.7	M+K	C20H33NO7	0.348261	10.9299	0.0153131	0.0983608	-10.4276	0.000726081	4840.71	6.6669e+06	7045.79	3247.29	2181.37	5.17824e-07	5609.21	10960.6	4214.36	5472.76	1.04299e+07	9.21224e+06	1.35063e+07	6.84336e+06
4.72_546.3257n	564.36	4.71508	pos	Phytyl 2-O-methyl-dimethylarsinoylribose			LMPR0104010040				Lipids and lipid-like molecules	Prenol lipids	Isoprenoids	*	41.7	13.5	M+NH4, M+K, M+Na, M+H	C28H55AsO5	-1.58727	8.98537	0.0135904	0.0969058	-5.73057	0.0188333	85906.7	4.56142e+06	34127.2	132857	44502.7	133593	135713	34646.8	97374.6	59293.6	7.19735e+06	6.37628e+06	8.63572e+06	5.00248e+06
10.89_479.3014n	480.309	10.8916	pos	LysoPE(18:1(11Z)/0:0)	HMDB0011505	62291	LMGP02050064		53480949		Lipids and lipid-like molecules	Glycerophospholipids	Glycerophosphoethanolamines	***	75.5	84.4	M+H, M+Na, M+H-H2O	C23H46NO7P	0.399965	8.66636	5.18737e-06	0.000984126	1.91319	3.7664	4.15303e+06	1.10265e+06	3.69586e+06	4.98327e+06	2.95479e+06	4.74977e+06	4.74836e+06	3.78613e+06	1.47126e+06	903630	802820	1.10475e+06	873848	1.4596e+06
1.43_132.1021m/z	132.102	1.43192	pos	L-Isoleucine	HMDB0000172	5193	LMFA01100047	C00407	6306	73-32-5	Organic acids and derivatives	Carboxylic acids and derivatives	Amino acids, peptides, and analogues	***	69.4	84.8	M+H	C6H13NO2	1.19144	7.92449	0.0179948	0.105117	-0.417939	0.748493	1.04079e+07	1.39051e+07	1.2081e+07	9.03128e+06	1.09992e+07	9.34433e+06	8.87173e+06	1.21198e+07	1.11567e+07	1.17565e+07	1.68335e+07	1.71189e+07	1.44337e+07	1.21315e+07
0.76_131.0696n	132.077	0.760083	pos	Creatine	HMDB0000064	7		C00300	586	57-00-1	Organic acids and derivatives	Carboxylic acids and derivatives	Amino acids, peptides, and analogues	***	77	96.1	M+H, M+K, M+Na, M+H-H2O	C4H9N3O2	1.11267	7.87477	0.000212464	0.0115918	1.0564	2.07974	5.30886e+06	2.55266e+06	5.53327e+06	5.24196e+06	5.20288e+06	5.13783e+06	5.22727e+06	5.50994e+06	4.64901e+06	2.52755e+06	2.84087e+06	1.37393e+06	2.42701e+06	1.49756e+06
10.39_477.2856n	478.293	10.3867	pos	LysoPE(0:0/18:2(9Z,12Z))	HMDB0011477	62265	LMGP02050041		53480926		Lipids and lipid-like molecules	Glycerophospholipids	Glycerophosphoethanolamines	***	70.2	87.1	M+H, M+Na, M+H-H2O	C23H44NO7P	0.0841025	7.85749	0.000194937	0.0110696	0.856726	1.81092	6.12722e+06	3.38348e+06	6.62778e+06	5.66363e+06	6.85839e+06	5.82065e+06	5.16984e+06	6.62303e+06	4.18336e+06	3.0565e+06	1.95129e+06	3.92354e+06	2.73084e+06	4.45533e+06
10.14_493.3172n	494.324	10.1402	pos	(2R)-2-{[(9Z)-Hexadec-9-enoyl]oxy}-3-hydroxypropyl 2-(trimethylazaniumyl)ethyl phosphate	HMDB0245288						Lipids and lipid-like molecules	Glycerophospholipids	Glycerophosphocholines	***	77	88	M+H, M+Na, M+K	C24H48NO7P	0.632194	7.09347	0.0130312	0.0959661	-1.47768	0.359066	1.58339e+06	4.40975e+06	1.74208e+06	1.44604e+06	1.88824e+06	1.42592e+06	1.35554e+06	1.64255e+06	2.22058e+06	3.42442e+06	2.56449e+06	7.62825e+06	3.72664e+06	6.89415e+06
12.75_280.2400n	279.233	12.7495	neg	6Z,9Z-octadecadienoic acid	HMDB0062238	34996	LMFA01030332		5312483	28290-77-9	Lipids and lipid-like molecules	Fatty Acyls	Lineolic acids and derivatives	**	58.2	0.263	M-H, M+FA-H, 2M-H	C18H32O2	-0.693954	6.95164	0.0229708	0.119993	0.531518	1.44545	8.65469e+06	5.98754e+06	8.19335e+06	9.99668e+06	7.91159e+06	9.07734e+06	8.88575e+06	7.86343e+06	6.44072e+06	5.31138e+06	3.65127e+06	5.91956e+06	4.41638e+06	1.0186e+07
11.52_481.3167n	480.309	11.5231	neg	LysoPE(0:0/18:0)	HMDB0011129	61992	LMGP02050038		53480667	899443-67-5	Lipids and lipid-like molecules	Glycerophospholipids	Glycerophosphoethanolamines	***	69.1	92	M-H, 2M-H	C23H48NO7P	-0.22976	6.84542	0.00369169	0.0553753	1.75889	3.38437	3.24772e+06	959622	2.21259e+06	4.51201e+06	1.47095e+06	4.63262e+06	4.53358e+06	2.12455e+06	1.21341e+06	864042	792512	634846	845715	1.40721e+06
3.75_529.2404m/z	529.24	3.75	pos	11alpha-hydroxyprogesterone 11-glucosiduronic acid		329932	LMST05010050		53356726		Lipids and lipid-like molecules	Steroids and steroid derivatives	Steroid conjugates	*	47.1	45.5	M+Na	C27H38O9	-0.728298	6.1883	0.0103056	0.0922713	-16.6166	9.95205e-06	21.248	2.13504e+06	5.17824e-07	5.17824e-07	5.17824e-07	118.17	9.31817	5.17824e-07	5.17824e-07	5.17824e-07	3.14002e+06	3.01612e+06	3.21932e+06	3.43477e+06
10.67_453.2855n	454.293	10.6723	pos	[3-[2-Aminoethoxy(hydroxy)phosphoryl]oxy-2-hydroxypropyl] hexadecanoate	HMDB0256030						Lipids and lipid-like molecules	Glycerophospholipids	Glycerophosphoethanolamines	***	72.6	79.6	M+H, M+Na, M+H-H2O	C21H44NO7P	-0.0178921	5.64893	0.00395086	0.0571987	1.18842	2.27903	2.78878e+06	1.22367e+06	2.04553e+06	3.58509e+06	1.52287e+06	3.75805e+06	3.66356e+06	2.15759e+06	1.56481e+06	1.48336e+06	1.00525e+06	908573	997111	1.38293e+06
0.82_118.0865m/z	118.087	0.819233	pos	5-Aminopentanoic acid	HMDB0003355	6902	LMFA01100040	C00431	138	660-88-8	Organic acids and derivatives	Carboxylic acids and derivatives	Amino acids, peptides, and analogues	***	69.4	60.5	M+H	C5H11NO2	2.39184	5.62122	0.00017497	0.0104642	-0.594479	0.662284	2.70118e+06	4.07859e+06	2.65982e+06	2.6324e+06	3.00364e+06	2.66995e+06	2.69386e+06	2.54744e+06	3.46377e+06	3.89853e+06	4.99695e+06	4.47206e+06	3.94682e+06	3.69342e+06
10.49_885.5508m/z	885.551	10.491	neg	PI(20:4(5Z,8Z,11Z,14Z)/18:0)			LMGP06010598				Lipids and lipid-like molecules	Glycerophospholipids	Glycerophosphoinositols	*	48.9	51.3	M-H	C47H83O13P	1.11329	5.54661	0.0040451	0.0576072	-0.787386	0.579393	2.06025e+06	3.55587e+06	1.72312e+06	3.42302e+06	2.74031e+06	2.02853e+06	1.11236e+06	1.33414e+06	3.54482e+06	3.39751e+06	3.37933e+06	3.85747e+06	4.23707e+06	2.91901e+06
2.82_479.2077m/z	479.208	2.82068	pos	Kenacourt	HMDB0253781				539244		Lipids and lipid-like molecules	Steroids and steroid derivatives	Pregnane steroids	*	45.6	37.8	M+H	C25H31FO8	0.276008	5.52725	0.0112808	0.0934349	-14.1909	5.34706e-05	92.7075	1.7338e+06	272.883	5.17824e-07	5.17824e-07	5.17824e-07	5.17824e-07	283.362	5.17824e-07	5.17824e-07	2.41541e+06	2.25166e+06	2.67348e+06	3.06227e+06
0.75_383.1161m/z	383.116	0.7454	pos	Invert sugar	HMDB0303239				21924868		Organic oxygen compounds	Organooxygen compounds	Carbohydrates and carbohydrate conjugates	*	39.7	0	M+Na	C12H24O12	0.291875	5.40973	0.00195208	0.0402842	-0.910381	0.532045	1.56003e+06	2.93214e+06	1.50581e+06	1.6181e+06	1.63004e+06	1.67554e+06	1.5716e+06	1.35907e+06	3.8272e+06	2.54054e+06	2.04118e+06	3.99636e+06	2.80645e+06	2.38108e+06
10.90_479.3012n	478.294	10.9017	neg	LysoPE(18:1(9Z)/0:0)	HMDB0011506	40778	LMGP02050004		9547071	89576-29-4	Lipids and lipid-like molecules	Glycerophospholipids	Glycerophosphoethanolamines	***	72.8	95.7	M-H, 2M-H	C23H46NO7P	0.0695625	5.28951	2.523e-06	0.000595039	1.92627	3.80071	1.52892e+06	402271	1.3676e+06	1.77453e+06	1.18367e+06	1.74751e+06	1.74201e+06	1.35818e+06	530771	316410	264278	380360	313938	607868
10.40_477.2855n	476.278	10.4033	neg	LysoPE(18:2(9Z,12Z)/0:0)	HMDB0011507	62292	LMGP02050011		52925130	85046-18-0	Lipids and lipid-like molecules	Glycerophospholipids	Glycerophosphoethanolamines	***	72.2	97	M-H, 2M-H	C23H44NO7P	0.00180104	5.22015	0.000520057	0.0200054	0.869503	1.82703	2.75706e+06	1.50904e+06	2.84081e+06	2.56374e+06	3.27009e+06	2.53862e+06	2.36665e+06	2.96244e+06	1.70458e+06	1.24657e+06	818735	1.73832e+06	1.25963e+06	2.28638e+06
1.42_293.1475n	294.155	1.41622	pos	N-(1-Deoxy-1-fructosyl)leucine	HMDB0037840	92648			131752244	34393-18-5	Organic acids and derivatives	Carboxylic acids and derivatives	Amino acids, peptides, and analogues	***	71.1	68.1	M+H, M+Na, M+H-H2O	C12H23NO7	0.2668	4.90171	0.0187328	0.107674	-1.1525	0.449844	1.08975e+06	2.4225e+06	1.63409e+06	575168	1.52041e+06	630599	606390	1.57182e+06	3.86534e+06	2.35656e+06	2.01143e+06	3.42742e+06	1.71746e+06	1.15678e+06
7.53_408.2880n	453.286	7.53343	neg	6a,12a-Dihydroxylithocholic acid	HMDB0000527	5512			22833529	21066-18-2	Lipids and lipid-like molecules	Steroids and steroid derivatives	Bile acids, alcohols and derivatives	**	52.6	15.8	M+FA-H, 2M-H, M-H	C24H40O5	0.980555	4.4832	0.0299059	0.139198	2.63684	6.21966	1.50994e+06	242768	2.87559e+06	475033	1.83926e+06	442199	441593	2.98595e+06	299501	335575	271002	221088	164304	165140
10.14_392.2928n	437.291	10.1387	neg	Chenodeoxycholic acid	HMDB0000518	207	LMST04010032	C02528	10133	474-25-9	Lipids and lipid-like molecules	Steroids and steroid derivatives	Bile acids, alcohols and derivatives	**	57.5	7.8	M+FA-H, 2M-H, M-H	C24H40O4	0.377565	4.20172	0.0218736	0.116895	-1.28309	0.410915	738068	1.79616e+06	963001	615419	637815	626049	606794	979331	539951	1.49034e+06	1.6632e+06	3.16618e+06	1.33205e+06	2.58523e+06
1.40_152.0587n	175.048	1.4	pos	N1-Methyl-2-pyridone-5-carboxamide	HMDB0004193	7025		C05842	69698	701-44-0	Organoheterocyclic compounds	Pyridines and derivatives	Pyridinecarboxylic acids and derivatives	***	61.3	40.5	M+Na, M+K, M+H	C7H8N2O2	1.02474	4.01987	7.30918e-05	0.00647353	-1.6777	0.312581	321660	1.02904e+06	476997	245426	229742	247190	248673	481932	991401	681554	851096	1.0897e+06	1.30938e+06	1.25114e+06
10.72_546.3553m/z	546.355	10.7226	pos	LysoPC(20:3(8Z,11Z,14Z)/0:0)	HMDB0010394	61704	LMGP01050133		52924055	1006703-11-2	Lipids and lipid-like molecules	Glycerophospholipids	Glycerophosphocholines	***	71.5	75	M+H	C28H52NO7P	-0.134511	3.80003	0.006949	0.0755848	-1.08962	0.469886	698677	1.48691e+06	636220	717668	784108	744452	679532	630085	1.27753e+06	1.44668e+06	802285	2.02122e+06	1.08322e+06	2.29051e+06
11.47_300.2663n	299.259	11.4705	neg	12-Hydroxystearic acid	HMDB0061706	35442	LMFA02000130		7789	106-14-9	Lipids and lipid-like molecules	Fatty Acyls	Fatty acids and conjugates	*	42.1	13.5	M-H, M+FA-H, 2M-H	C18H36O3	-0.522602	3.79855	0.00222698	0.0434394	1.55243	2.9331	1.03667e+06	353437	750151	1.34727e+06	581406	1.35577e+06	1.40687e+06	778519	455917	512268	160525	287001	160081	544830
0.75_180.0633n	225.061	0.754267	neg	D-Mannose	HMDB0000169			C00936	185698		Organic oxygen compounds	Organooxygen compounds	Carbohydrates and carbohydrate conjugates	***	68.1	42.3	M-H, M+FA-H	C6H12O6	-0.616265	3.74925	0.00368664	0.0553707	-0.873446	0.545841	830041	1.52066e+06	784558	868745	822054	874582	882842	747463	1.94396e+06	1.36266e+06	991761	2.17684e+06	1.29088e+06	1.35788e+06
1.63_391.1551m/z	391.155	1.62613	pos	Montirelin	HMDB0254874				13714437		Organic acids and derivatives	Carboxylic acids and derivatives	Amino acids, peptides, and analogues	*	39.1	8.54	M+H-H2O	C17H24N6O4S	0.892639	3.71412	0.0106019	0.0928105	-8.05058	0.00377168	2901.77	769358	8626.91	5.17824e-07	5.17824e-07	5.17824e-07	5.17824e-07	8783.73	5.17824e-07	409.59	1.11819e+06	1.06788e+06	1.24876e+06	1.18091e+06
10.67_453.2858n	452.278	10.6694	neg	LysoPE(16:0/0:0)	HMDB0011503	40776	LMGP02050002		9547069	53862-35-4	Lipids and lipid-like molecules	Glycerophospholipids	Glycerophosphoethanolamines	***	72	97	M-H, 2M-H	C21H44NO7P	0.508059	3.65659	0.00363913	0.055283	1.16264	2.23866	1.17743e+06	525954	903229	1.64177e+06	680689	1.48773e+06	1.46947e+06	881715	691705	620927	417158	398218	407605	620108
10.14_374.2821n	357.279	10.1402	pos	3b-Hydroxy-5-cholenoic acid	HMDB0000308	5297	LMST04010201		92997	5255-17-4	Lipids and lipid-like molecules	Steroids and steroid derivatives	Bile acids, alcohols and derivatives	***	70.8	57.8	M+H-H2O, M+H	C24H38O3	0.109241	3.62539	0.0181024	0.105487	-1.13731	0.454607	637696	1.40274e+06	800504	542761	579729	541376	530730	831077	502524	1.16934e+06	1.44785e+06	2.38225e+06	1.08591e+06	1.82859e+06
0.83_146.0214n	191.02	0.83265	neg	Oxoglutaric acid	HMDB0000208	5218		C00026	51	328-50-7	Organic acids and derivatives	Keto acids and derivatives	Gamma-keto acids and derivatives	***	71.4	74.1	M-H, M+FA-H, 2M-H	C5H6O5	-0.792911	3.47942	0.00394012	0.0571581	-1.48642	0.356897	335476	939980	544003	99434.3	651595	90272.4	87925.5	539628	824505	537516	1.39508e+06	1.06459e+06	1.02705e+06	791141
5.26_201.0226m/z	201.023	5.26013	neg	3-ethylphenyl Sulfate	HMDB0062721				86290012		Organic acids and derivatives	Organic sulfuric acids and derivatives	Arylsulfates	*	52.2	66.9	M-H	C8H10O4S	-0.34547	3.32913	0.000175744	0.0104642	-3.21591	0.107625	56550.7	525442	50565.8	11666.1	204432	10975.5	11186	50478.9	597425	508939	288415	831073	518311	408491
7.53_372.2666n	373.274	7.53168	pos	(22E)-3beta-Hydroxy-5alpha-chola-7,22-dien-24-oic Acid		84600	LMST04010287		5284040		Lipids and lipid-like molecules	Steroids and steroid derivatives	Bile acids and derivatives	*	53.8	73.2	M+H-H2O, M+H	C24H36O3	0.4806	3.25503	0.0266098	0.130083	2.59555	6.0442	788243	130413	1.51421e+06	252766	950090	249637	261165	1.50159e+06	159046	171032	157728	126044	90317.4	78311.2
3.72_443.2387m/z	443.239	3.7176	pos	O-Desmethyltramadol glucuronide	HMDB0060856				29919004	138921-77-4	Organic oxygen compounds	Organooxygen compounds	Carbohydrates and carbohydrate conjugates	*	39.1	2.27	M+NH4	C21H31NO8	-0.139929	3.19368	0.0124166	0.0945956	-40.0525	8.76986e-13	5.17824e-07	590458	5.17824e-07	5.17824e-07	5.17824e-07	5.17824e-07	5.17824e-07	5.17824e-07	5.17824e-07	5.17824e-07	803619	779706	823867	1.13556e+06
8.99_449.3144n	450.322	8.98932	pos	Chenodeoxycholic acid glycine conjugate	HMDB0000637	43193	LMST05030008	C05466	12544		Lipids and lipid-like molecules	Steroids and steroid derivatives	Bile acids, alcohols and derivatives	***	70.8	97.5	M+H, M+NH4, M+Na, M+H-H2O	C26H43NO5	0.59875	3.1479	0.021776	0.116733	-4.22726	0.0533909	32047.3	600239	41145.1	3895.59	98990.1	3734.93	3000.82	41516.9	255430	1.52011e+06	769640	358444	602931	94879
0.75_140.0683m/z	140.068	0.7454	pos	3-Amino-3-methylbutanoic acid	HMDB0245806	449944			2760933		Organic acids and derivatives	Carboxylic acids and derivatives	Amino acids, peptides, and analogues	**	59.3	14.9	M+Na	C5H11NO2	0.887231	3.14398	6.85563e-05	0.00637452	-1.22829	0.426822	315683	739613	260832	354168	269132	383309	378635	248024	784094	630027	714984	1.01153e+06	612960	684080
11.48_300.2663n	283.263	11.4767	pos	15-hydroxy stearic acid		35445	LMFA02000133		5282913		Lipids and lipid-like molecules	Fatty Acyls	Octadecanoids	*	54.3	75.1	M+H-H2O, M+H, M+NH4	C18H36O3	-0.516406	3.05232	0.00187722	0.0396075	1.59294	3.01664	657090	217822	449843	902545	363341	871916	835224	519673	281141	331619	121065	182825	105913	284368
13.65_129.0660m/z	129.066	13.6521	pos	pyridine-3,4-diol	HMDB0256965	65866		C03927	105085	10182-48-6	Organoheterocyclic compounds	Pyridines and derivatives	Hydroxypyridines	*	49.5	49.4	M+NH4	C5H5NO2	1.12327	2.92774	0.0451103	0.177519	-0.259156	0.835577	2.91729e+06	3.49135e+06	2.24098e+06	3.59985e+06	2.7753e+06	3.36528e+06	3.31083e+06	2.21153e+06	3.47125e+06	3.74489e+06	3.3864e+06	3.37485e+06	3.50586e+06	3.46486e+06
12.79_480.3450n	503.334	12.7851	pos	3alpha,7alpha,12alpha,24-tetrahydroxy-24-methyl-5beta-cholestan-26-oic acid		84903	LMST04040001		5284295		Lipids and lipid-like molecules	Steroids and steroid derivatives	Bile acids and derivatives	*	46.1	32.1	M+NH4, M+Na, M+H	C28H48O6	-0.129661	2.90305	0.028637	0.135774	-8.47982	0.00280104	1500.19	535582	1476.82	781.625	1286.87	3753.5	1166.74	535.571	2889.31	1028.17	1.13261e+06	289943	1.0789e+06	708120
1.63_355.1050m/z	355.105	1.62613	pos	Magnolioside; 7-Methoxy-2-oxo-2H-chromen-6-yl ?-D-glucopyranoside		985238			3084335		Unclassified	Unclassified	Unclassified	*	37.5	1.36	M+H	C16H18O9	7.46461	2.8602	0.0121402	0.0939685	-39.6691	1.14398e-12	5.17824e-07	452651	5.17824e-07	5.17824e-07	5.17824e-07	5.17824e-07	5.17824e-07	5.17824e-07	5.17824e-07	5.17824e-07	752006	624511	802547	536840
1.12_192.0268n	191.02	1.11612	neg	Citric acid	HMDB0000094	124		C00158	311	77-92-9	Organic acids and derivatives	Carboxylic acids and derivatives	Tricarboxylic acids and derivatives	***	76.2	92.8	M-H, 2M-H, M-H2O-H	C6H8O7	-0.91382	2.74004	0.0111615	0.0933492	-1.57603	0.335403	204279	609056	358291	30854.2	431126	26089.6	24849.1	354464	630293	331275	1.02565e+06	642349	666056	358720
3.99_655.3120m/z	655.312	3.99463	pos	17-Dimethylaminogeldanamycin	HMDB0244766				4476321		Phenylpropanoids and polyketides	Macrolactams	Unclassified	*	45.1	43.2	M+K	C32H48N4O8	2.68823	2.73709	0.0104373	0.0922713	-39.5348	1.25554e-12	5.17824e-07	412431	5.17824e-07	5.17824e-07	5.17824e-07	5.17824e-07	5.17824e-07	5.17824e-07	57.965	5.17824e-07	654563	604384	653955	561624
2.82_249.0419m/z	249.042	2.82068	pos	Homovanillyl alcohol sulfate	HMDB0240528				102599558		Organic acids and derivatives	Organic sulfuric acids and derivatives	Arylsulfates	*	46.7	44	M+H	C9H12O6S	-3.21663	2.72926	0.0130151	0.0959328	-7.47191	0.00563287	2331.26	413868	2242.58	2638.81	2079.08	2188.85	2440.39	2397.87	2196.76	1624.92	634134	583880	785977	475394
4.31_373.2329m/z	373.233	4.30818	pos	3,4-dimethylidenenonanedioylcarnitine	HMDB0240803						Lipids and lipid-like molecules	Fatty Acyls	Fatty acid esters	*	42.1	18.9	M+NH4	C18H29NO6	-1.06785	2.64879	0.0145106	0.0972068	-7.08839	0.00734819	2910.6	396098	89.8061	5770.09	1158.35	4334.05	5989.02	122.31	192.803	1452.86	635203	508951	779672	451115
2.82_133.0861m/z	133.086	2.82068	pos	Leucinic acid	HMDB0000665	5635	LMFA01050381		92779	498-36-2	Lipids and lipid-like molecules	Fatty Acyls	Fatty acids and conjugates	*	43.1	18.5	M+H	C6H12O3	1.32805	2.64858	0.011408	0.093501	-4.16519	0.0557382	22773.2	408574	22858.3	28263.2	20923.5	24241.9	21221.5	19130.6	28694.1	22748.8	571057	556955	740930	531058
10.09_517.3174n	518.325	10.0877	pos	LysoPC(18:3(6Z,9Z,12Z)/0:0)	HMDB0010387	61697	LMGP01050128	C04230	52924045		Lipids and lipid-like molecules	Glycerophospholipids	Glycerophosphocholines	***	70.9	73.7	M+H, M+Na	C26H48NO7P	1.04339	2.64736	0.000291055	0.0139146	0.759127	1.69247	776626	458872	762466	810323	734105	823823	776214	752823	496199	657192	279150	533528	323336	463828
13.53_476.3712n	499.36	13.5319	pos	1-O-alpha-D-glucopyranosyl-1,2-eicosandiol			LMFA13010005				Lipids and lipid-like molecules	Fatty Acyls	Fatty acyl glycosides	*	48.9	46.3	M+NH4, M+Na	C26H52O7	-0.153226	2.60829	0.0143769	0.0972068	-5.91609	0.0165607	6603.95	398772	13293.6	9900.44	4159.88	7144.13	3473.93	1651.67	9222.14	6900.89	660965	389564	746751	579232
7.50_375.1849m/z	375.185	7.49727	neg	16&alpha;-hydroxyprednisolone	HMDB0061016				131770003		Lipids and lipid-like molecules	Steroids and steroid derivatives	Hydroxysteroids	*	37.3	0	M-H	C21H28O6	9.48412	2.56725	6.40339e-13	2.67261e-09	2.64899	6.27226	307479	49022	314732	306854	304210	301846	308356	308875	36948.5	57786.1	37526.6	67444	37953.9	56473
12.96_456.3450n	479.334	12.9553	pos	oscr#35			LMFA13040061		86289795		Lipids and lipid-like molecules	Fatty Acyls	Fatty acyl glycosides	*	54.2	72.3	M+NH4, M+Na	C26H48O6	-0.110807	2.56274	0.013494	0.0969058	-7.09778	0.00730055	2828.97	387501	4272.74	3014.44	5356.13	3966.27	364.224	5.17824e-07	1700.79	1736.14	559946	425306	600996	735319
10.91_437.2905n	438.298	10.9075	pos	LysoPE(P-16:0/0:0)	HMDB0011152	46719	LMGP02070001		42607469	174062-72-7	Lipids and lipid-like molecules	Glycerophospholipids	Glycerophosphoethanolamines	***	69.7	92.5	M+H, M+Na	C21H44NO6P	-0.248801	2.51718	0.00143349	0.0334329	1.2959	2.4553	479961	195479	534923	462067	418151	460612	476848	527167	301749	110045	98699.6	98443	100401	463538
5.01_262.0463m/z	262.046	5.00592	neg	Ticlopidine	HMDB0014353	2853		C07140	5472	55142-85-3	Organoheterocyclic compounds	Thienopyridines	Unclassified	*	43.1	44.8	M-H	C14H14ClNS	-0.0535445	2.50715	7.4965e-06	0.00129025	9.50118	724.668	267381	368.971	310690	199572	385716	198734	206526	303050	380.461	394.134	302.841	393.956	440.804	301.63
9.97_475.2703n	476.278	9.96795	pos	LysoPE(0:0/18:3(9Z,12Z,15Z))	HMDB0011479	62267	LMGP02050043		53480928		Lipids and lipid-like molecules	Glycerophospholipids	Glycerophosphoethanolamines	***	66.7	67.6	M+H, M+Na	C23H42NO7P	0.774222	2.47015	0.000688606	0.0228672	2.7226	6.60063	340323	51559.1	470925	216572	441039	210095	200695	502610	73107.7	63782.9	23668.1	63053.6	35432.3	50310.2
4.93_339.2023n	357.236	4.9324	pos	Bursopoietin	HMDB0249448				23207899		Organic acids and derivatives	Carboxylic acids and derivatives	Amino acids, peptides, and analogues	*	39.9	11.2	M+NH4, M+Na, M+H	C14H25N7O3	1.09245	2.46634	0.0137761	0.0971254	-4.24317	0.0528053	18756	355192	4481.13	32087.2	7784.47	29745.1	33641.5	4796.64	21155.8	13747.2	519087	518219	668478	390465
13.51_381.1739m/z	381.174	13.5064	neg	S-Japonin	HMDB0035802				131751866		Lipids and lipid-like molecules	Prenol lipids	Sesquiterpenoids	*	43.1	23.5	M+FA-H	C19H28O3S	-0.763349	2.42296	0.0126975	0.0949389	0.857954	1.81247	701910	387268	581538	815496	817458	726902	566752	703312	427464	206017	172466	390667	317196	809797
1.12_123.0555m/z	123.056	1.11532	pos	Niacinamide	HMDB0001406	1497		C00153	936	98-92-0	Organoheterocyclic compounds	Pyridines and derivatives	Pyridinecarboxylic acids and derivatives	***	63.8	43.1	M+H	C6H6N2O	2.13002	2.40028	0.019746	0.110917	-1.36103	0.389304	193992	498305	197582	118874	406155	110890	114166	216287	588510	309229	539090	830859	588568	133577
1.10_118.0866m/z	118.087	1.10037	pos	Norvaline	HMDB0013716	85259		C01799	439575	760-78-1	Organic acids and derivatives	Carboxylic acids and derivatives	Amino acids, peptides, and analogues	***	73.3	80.2	M+H	C5H11NO2	2.68911	2.37719	0.0204076	0.112928	-0.493525	0.710288	765500	1.07773e+06	837971	683837	819387	685666	686774	879367	923834	964071	1.41285e+06	1.33043e+06	1.1198e+06	715412
12.02_302.2245n	301.217	12.0215	neg	Eicosapentaenoic acid	HMDB0001999	6423	LMFA01030759	C06428	446284	10417-94-4	Lipids and lipid-like molecules	Fatty Acyls	Fatty acids and conjugates	***	68.2	88.7	M-H, M+FA-H, 2M-H	C20H30O2	-0.294391	2.32358	0.00536065	0.0665021	-0.673302	0.62707	507632	809530	500309	461137	639738	425005	497467	522136	971212	681346	904983	496258	790728	1.01265e+06
1.66_349.1640m/z	349.164	1.65778	pos	Isoonopordopicrin			LMPR0103090015				Lipids and lipid-like molecules	Prenol lipids	Isoprenoids	*	42.3	23.7	M+H	C19H24O6	-1.60616	2.29638	0.0128252	0.0952475	-4.81623	0.0354953	11182.6	315044	33675.6	5.17824e-07	5.17824e-07	5.17824e-07	5.17824e-07	33419.8	1501.12	3106.71	471509	409665	467365	537115
1.12_279.1319n	280.139	1.11532	pos	N-(1-Deoxy-1-fructosyl)valine	HMDB0037844	92652			131752247		Organic acids and derivatives	Carboxylic acids and derivatives	Amino acids, peptides, and analogues	***	70.5	61.1	M+H, M+Na, M+H-H2O	C11H21NO7	0.448012	2.28067	0.0203143	0.112674	-1.28593	0.410105	202801	494510	291262	118065	266757	114224	115650	310849	819222	519093	395744	724222	310616	198161
0.82_279.1319n	280.139	0.819233	pos	N-[(2R,3R,4S,6R)-4,6-Dihydroxy-6-methyl-2-[(1R,2R)-1,2,3-trihydroxypropyl]oxan-3-yl]acetamide	HMDB0257998				18628323		Organoheterocyclic compounds	Oxanes	Unclassified	**	53.1	28.9	M+H, M+Na, M+H-H2O	C11H21NO7	0.25698	2.25827	0.0083679	0.083424	-1.30872	0.403678	181424	449427	281269	101560	245047	102821	106372	251474	718816	394116	357023	631699	285692	309214
12.13_377.1425m/z	377.143	12.1284	neg	Pradofloxacin	HMDB0256725				9865506		Organoheterocyclic compounds	Quinolines and derivatives	Quinoline carboxylic acids	*	44.7	27.1	M-H2O-H	C21H21FN4O3	1.54832	2.2501	5.27787e-05	0.00537281	1.4441	2.72094	341459	125493	276336	425667	352380	365083	377907	251378	120474	126990	82402.1	141885	81498.6	199707
1.63_251.0213m/z	251.021	1.62613	pos	9H-Pyrido[3,4-b]indole-3-carboxylic acid	HMDB0249637				173262		Organoheterocyclic compounds	Indoles and derivatives	Pyridoindoles	*	48	50.5	M+K	C12H8N2O2	-2.0089	2.24049	0.0114766	0.093501	-6.28528	0.0128216	3718.8	290043	9889.52	466.065	226.301	635.067	672.071	10423.8	1508.2	2759.8	417853	386488	418286	513363
4.08_212.0022m/z	212.002	4.08042	neg	Indoxyl sulfate	HMDB0000682	253			10258	487-94-5	Organic acids and derivatives	Organic sulfuric acids and derivatives	Arylsulfates	***	66.2	89.3	M-H	C8H7NO4S	-0.418072	2.20473	0.00391077	0.0569723	-1.81307	0.284585	96861.7	340362	121940	74608	112605	78072.8	72375.4	121568	530508	508028	353299	291498	235501	123334
10.64_425.3505n	426.358	10.6383	pos	(13Z)-Octadec-13-enoylcarnitine	HMDB0241529						Lipids and lipid-like molecules	Fatty Acyls	Fatty acid esters	***	72.6	91.3	M+H, M+Na	C25H47NO4	0.0830411	2.14615	0.000582651	0.0211464	1.33097	2.51572	343761	136645	451317	292883	326458	295874	261755	434278	150777	43506.7	200779	69455.6	171097	184255
12.20_354.2762n	355.283	12.1961	pos	2-Linoleoyl Glycerol	HMDB0245187	63032			549043	3443-82-1	Lipids and lipid-like molecules	Fatty Acyls	Lineolic acids and derivatives	***	66.8	91.1	M+H, M+Na, M+NH4, M+H-H2O	C21H38O4	-2.33693	2.12792	0.0477468	0.184522	1.47746	2.78458	464531	166822	121182	704218	283083	642554	881921	154227	239731	147116	115517	188237	115038	195295
1.43_133.1050m/z	133.105	1.43192	pos	2-Heptanethiol	HMDB0032303	88347			522071	628-00-2	Organosulfur compounds	Thiols	Alkylthiols	*	38	6.22	M+H	C7H16S	3.45831	2.11158	0.0142829	0.0972068	-0.433023	0.740708	697261	941345	811724	597107	735598	626838	597020	815281	748101	793803	1.13432e+06	1.15308e+06	969381	849387
9.88_467.3015n	468.309	9.88163	pos	LysoPC(14:0/0:0)	HMDB0010379	40278	LMGP01050012	C04230	460604	20559-16-4	Lipids and lipid-like molecules	Glycerophospholipids	Glycerophosphocholines	***	75.8	96.5	M+H, M+Na	C22H46NO7P	0.741617	2.07908	0.00633242	0.0721145	-0.583232	0.667467	453651	679660	394267	506568	396585	534379	501515	388590	413381	643545	696506	843671	733287	747572
10.54_507.3327n	508.34	10.5362	pos	PC(17:1(9Z)/0:0)		76568	LMGP01050126		24779451		Lipids and lipid-like molecules	Glycerophospholipids	Glycerophosphocholines	***	65.6	67.2	M+H, M+Na	C25H50NO7P	0.42145	2.01937	0.00265429	0.04768	-1.25645	0.418574	146861	350860	131881	156720	141951	162394	152995	135226	215736	337025	244469	511458	302045	494427
2.81_433.2021m/z	433.202	2.80553	pos	Androsta-1,4-diene-17-carboxylicacid, 17-[(ethoxycarbonyl)oxy]-11-hydroxy-3-oxo-, fluoromethyl ester, (11b,17a)-	HMDB0244564				71341419		Lipids and lipid-like molecules	Steroids and steroid derivatives	Steroid esters	*	36.7	0.27	M+H-H2O	C24H31FO7	-0.00681288	1.99024	0.0119504	0.0936268	-38.6809	2.26923e-12	5.17824e-07	228194	5.17824e-07	5.17824e-07	5.17824e-07	5.17824e-07	5.17824e-07	5.17824e-07	5.17824e-07	5.17824e-07	326055	291573	325568	425965
10.32_423.3347n	424.342	10.3223	pos	Linoelaidylcarnitine	HMDB0006461					85114-47-2	Lipids and lipid-like molecules	Fatty Acyls	Fatty acid esters	***	63	40.8	M+H, M+Na	C25H45NO4	-0.298297	1.98777	1.76402e-05	0.00239433	1.49678	2.82212	252153	89348.6	273653	252330	230188	241926	224235	290584	104096	33068.6	148421	36623.9	112130	101752
7.15_221.0744m/z	221.074	7.14932	pos	p-Hydroxylevamisole	HMDB0246439				10443458		Benzenoids	Phenols	1-hydroxy-2-unsubstituted benzenoids	*	39.4	0.62	M+H	C11H12N2OS	0.436159	1.97964	0.0294095	0.137851	-9.02974	0.00191328	439.182	229544	783.119	87.8333	834.492	53.046	17.7029	858.901	3230.64	4717.32	229627	341386	589473	208832
10.72_590.3468m/z	590.347	10.7224	neg	LysoPC(20:3(5Z,8Z,11Z)/0:0)	HMDB0010393	61703	LMGP01050139	C04230	53480467	1199257-41-4	Lipids and lipid-like molecules	Glycerophospholipids	Glycerophosphocholines	***	71.1	93.8	M+FA-H	C28H52NO7P	0.811602	1.9746	0.00952955	0.0896314	-1.18959	0.438428	171249	390598	157417	180167	199127	180740	157871	152173	317261	376827	187559	533769	288882	639291
2.82_458.1909n	441.188	2.82068	pos	Fluprostenol	HMDB0252405	45705			3391		Lipids and lipid-like molecules	Fatty Acyls	Eicosanoids	*	40.1	20.7	M+H-H2O, M+H	C23H29F3O6	-1.47951	1.93821	0.0102451	0.0921563	-38.5487	2.48703e-12	5.17824e-07	208210	5.17824e-07	5.17824e-07	5.17824e-07	5.17824e-07	5.17824e-07	5.17824e-07	5.17824e-07	5.17824e-07	331609	298799	313110	305739
0.65_308.1584n	309.166	0.654267	pos	1-Deoxy-1-(N6-lysino)-D-fructose	HMDB0062186					78525-25-4	Organic oxygen compounds	Organooxygen compounds	Carbohydrates and carbohydrate conjugates	***	68.3	49.4	M+H-H2O, M+H	C12H24N2O7	0.273689	1.93587	0.009355	0.0889925	-0.907993	0.532926	223679	419719	221495	230526	182754	222391	265427	219482	547691	561530	413393	495074	317034	183594
2.82_443.1574m/z	443.157	2.82068	pos	Amtolmetin guacil	HMDB0248367				65655		Organic acids and derivatives	Carboxylic acids and derivatives	Amino acids, peptides, and analogues	*	37.6	0	M+Na	C24H24N2O5	-0.887695	1.92035	0.0365822	0.157651	-38.637	2.33932e-12	5.17824e-07	221357	5.17824e-07	5.17824e-07	5.17824e-07	5.17824e-07	5.17824e-07	5.17824e-07	5.17824e-07	5.17824e-07	408057	324388	518729	76965.2
0.81_254.9816m/z	254.982	0.814767	neg	Ascorbic acid 2-sulfate	HMDB0060649	65843		C02812	54676864	37627-95-5	Organoheterocyclic compounds	Dihydrofurans	Furanones	***	77.6	91.5	M-H	C6H8O9S	0.0263003	1.91961	0.0219541	0.117138	-0.790589	0.578108	282228	488192	327827	156450	555178	145273	165338	343298	474640	393378	410612	657193	475344	517981
1.61_282.1911m/z	282.191	1.61103	pos	1,4,7,10,13,16-Hexaoxacyclooctadecane	HMDB0244804				28557		Organic oxygen compounds	Organooxygen compounds	Ethers	*	40.8	7.91	M+NH4	C12H24O6	0.0423866	1.91324	0.0116542	0.0935383	-6.5423	0.0107293	2195.16	204594	6418.57	5.17824e-07	258.982	5.17824e-07	5.17824e-07	6493.39	601.847	1356.98	346408	323920	306042	249235
5.15_342.1318n	365.121	5.1512	pos	3-Hydroxy-3-(3,4-dihydroxy-4-methylpentanoyl)-5-(3-methylbutyl)-1,2,4-cyclopentanetrione	HMDB0030107						Organic oxygen compounds	Organooxygen compounds	Carbonyl compounds	*	39.4	1.69	M+NH4, M+Na, M+H	C16H22O8	0.96782	1.89983	0.0112357	0.0934349	-8.85295	0.0021627	434.404	200862	304.463	509.298	90.2556	867.211	550.736	284.463	487.61	1080.35	319886	259290	350287	274140
12.61_371.2202m/z	371.22	12.6096	neg	Anordiol	HMDB0248450				21953304		Lipids and lipid-like molecules	Steroids and steroid derivatives	Androstane steroids	*	37.4	0	M+FA-H	C22H30O2	-7.93541	1.87368	0.000462193	0.0183722	-0.810984	0.569993	220269	386441	242058	222839	214864	205042	205305	231504	356458	320241	358975	313545	479326	490102
10.91_295.2267m/z	295.227	10.9075	pos	octadecenedioate	HMDB0304442				6440435		Lipids and lipid-like molecules	Fatty Acyls	Fatty acids and conjugates	***	69.3	80	M+H-H2O	C18H32O4	-0.342	1.85658	0.0252515	0.126455	0.686228	1.60907	554544	344636	421710	630450	544987	642667	646625	440828	440790	353693	145462	547611	144201	436062
13.07_306.2559n	305.249	13.0673	neg	Dihomo-alpha-linolenic acid	HMDB0060039	259	LMFA01030378	C16522	5312529	27070-56-0	Lipids and lipid-like molecules	Fatty Acyls	Fatty acids and conjugates	**	47.8	1.83	M-H, M+FA-H, 2M-H	C20H34O2	-0.0130609	1.83553	0.0139588	0.0971693	-1.63963	0.320939	98519.3	306972	113455	88202.5	127515	75149	86180.1	100613	247190	173317	238180	220407	321594	641145
10.74_296.2349n	295.228	10.7406	neg	alpha-Dimorphecolic acid	HMDB0004670	45662	LMFA02000188	C14767	5312830	73543-67-6	Lipids and lipid-like molecules	Fatty Acyls	Lineolic acids and derivatives	***	72.4	75.7	M-H, 2M-H	C18H32O3	-0.756897	1.83098	0.0144482	0.0972068	0.87577	1.83499	432193	235529	352516	398984	646048	431757	416211	347645	260811	206147	122921	380688	85719.5	356891
4.62_187.0069m/z	187.007	4.62363	neg	p-Cresol sulfate	HMDB0011635	62391		C06677	4615423	3233-58-7	Organic acids and derivatives	Organic sulfuric acids and derivatives	Arylsulfates	***	66.8	80	M-H	C7H8O4S	-0.568432	1.82671	0.00982228	0.0907487	-2.6611	0.158099	34427.8	217762	60687.4	9760.3	57145.3	9744.9	9594.72	59634.3	348119	310784	357405	92107.6	157992	40164.5
1.43_311.1582n	292.14	1.42988	neg	Xanthinol	HMDB0259919	320377			9913		Organoheterocyclic compounds	Imidazopyrimidines	Purines and purine derivatives	**	55.1	18.2	M-H2O-H, M-H	C13H21N5O4	-3.55025	1.8165	0.0115613	0.0935383	-1.19762	0.435995	133921	307162	201747	68938	195301	73467.5	71805.1	192267	432582	288513	264923	468934	221560	166460
8.61_633.2558m/z	633.256	8.60875	pos	Darexaban glucuronide	HMDB0249922				72297286		Organic oxygen compounds	Organooxygen compounds	Carbohydrates and carbohydrate conjugates	*	40.6	6.88	M+H-H2O	C33H38N4O10	0.451591	1.80469	0.00423381	0.0590012	3.0791	8.45089	181637	21493.2	263854	108808	92534.3	129591	146145	348889	24743	7835.86	2791.95	6330.01	4541.27	82717.2
6.67_203.1214m/z	203.121	6.66563	pos	isoleucyl-thiazolidine	HMDB0253651				18548293		Organoheterocyclic compounds	Azolidines	Thiazolidines	*	46.8	37.6	M+H	C9H18N2OS	0.769081	1.79537	0.0148195	0.0974907	-5.85118	0.0173229	3034.23	175158	7753.19	894.274	956.905	889.121	782.923	6928.99	9038.64	55741.9	215685	284736	381054	104689
3.99_337.0945m/z	337.094	3.99463	pos	5Z-Caffeoylquinic acid	HMDB0040690	95165			5315832		Organic oxygen compounds	Organooxygen compounds	Alcohols and polyols	**	51.6	0	M+H-H2O	C16H18O9	7.6364	1.79142	0.0146468	0.0973051	-38.3197	2.91485e-12	5.17824e-07	177650	5.17824e-07	5.17824e-07	5.17824e-07	5.17824e-07	5.17824e-07	5.17824e-07	5.17824e-07	5.17824e-07	287293	268216	338134	172259
0.96_201.0380m/z	201.038	0.96365	neg	2-(2-Thienylmethylene)-1,6-dioxaspiro[4.4]non-3-ene	HMDB0034857	90249			12045806	124442-15-5	Organic oxygen compounds	Organooxygen compounds	Ethers	*	38.1	1.47	M-H2O-H	C12H12O2S	0.178625	1.79091	0.0151956	0.0981248	0.871774	1.82991	412361	225345	389613	355836	639585	362409	350720	376005	356997	327315	116981	164853	107721	278203
10.30_526.3151m/z	526.315	10.2983	neg	LysoPC(15:0/0:0)	HMDB0010381	40282	LMGP01050016	C04230			Lipids and lipid-like molecules	Glycerophospholipids	Glycerophosphocholines	***	70.5	94	M+FA-H	C23H48NO7P	0.137196	1.79043	0.0177362	0.104271	-0.673918	0.626802	312813	499063	234342	382565	260972	401539	360914	236549	215136	603491	538673	535102	557993	543980
12.75_466.2442m/z	466.244	12.7527	pos	[5-[2,4-Bis((3S)-3-methylmorpholin-4-yl)pyrido[2,3-d]pyrimidin-7-yl]-2-methoxyphenyl]methanol	HMDB0248789				44200436		Organoheterocyclic compounds	Pyridines and derivatives	Phenylpyridines	*	50.7	58.5	M+H	C25H31N5O4	-1.3917	1.78756	0.0451714	0.177611	-7.33329	0.00620096	1196.81	193004	1026.12	3413.55	2247.87	252.889	240.456	5.17824e-07	6206.56	1855.22	141367	441946	454278	112374
4.18_417.1708m/z	417.171	4.17592	pos	Oxmetidine	HMDB0041970	69232		C11803	51710	72830-39-8	Organoheterocyclic compounds	Benzodioxoles	Unclassified	*	37.9	4.53	M+NH4	C19H21N5O3S	1.13913	1.78623	0.0119116	0.0935383	-13.3773	9.39773e-05	16.4255	174781	5.17824e-07	5.17824e-07	98.5528	5.17824e-07	5.17824e-07	5.17824e-07	5.17824e-07	5.17824e-07	236450	269574	320887	221776
10.83_431.3156m/z	431.316	10.8262	pos	25-Hydroxyvitamin D3-26,23-lactol	HMDB0060127				131769837		Lipids and lipid-like molecules	Steroids and steroid derivatives	Vitamin D and derivatives	***	68.2	76.1	M+H	C27H42O4	0.131819	1.78498	0.0258566	0.128056	-1.10928	0.463524	181069	390636	111277	252119	112438	248985	252469	109127	179473	404473	341897	488450	246161	683362
8.42_273.2669n	274.274	8.41768	pos	C16 Sphinganine		41556	LMSP01040001	C13915	656816		Lipids and lipid-like molecules	Sphingolipids	Sphingoid bases	*	43.5	20	M+H, M+Na	C16H35NO2	0.373288	1.78299	0.0374801	0.159752	0.400118	1.31962	837520	634670	640966	728679	638685	971639	1.12233e+06	922823	723933	635410	555969	674362	635063	583281
5.19_298.1053n	297.098	5.18695	neg	2-Phenylethanol glucuronide	HMDB0010350	61666		C03033	24862077		Organic oxygen compounds	Organooxygen compounds	Carbohydrates and carbohydrate conjugates	***	68	57.8	M-H, 2M-H	C14H18O7	0.257287	1.78024	0.00258201	0.0470084	-2.44436	0.183727	33023	179739	36148.7	4603.04	112036	4496.69	4499.95	36353.6	256717	193658	138820	276290	151887	61062.2
2.87_661.2998m/z	661.3	2.86897	pos	Brainesteroside C			LMST01010434		101514324		Lipids and lipid-like molecules	Steroids and steroid derivatives	Sterols	*	36.1	2.98	M+K	C33H50O11	2.1993	1.76252	0.0190703	0.108848	-38.4458	2.67097e-12	5.17824e-07	193871	5.17824e-07	5.17824e-07	5.17824e-07	5.17824e-07	5.17824e-07	5.17824e-07	5.17824e-07	5.17824e-07	261574	221222	236861	443566
1.63_354.0971m/z	354.097	1.62613	pos	4-Dedimethylamino sancycline	HMDB0246406				54684330		Phenylpropanoids and polyketides	Tetracyclines	Unclassified	*	36.1	0.939	M+H-H2O	C19H17NO7	-0.323535	1.73697	0.0121652	0.0939721	-38.2228	3.11743e-12	5.17824e-07	166106	5.17824e-07	5.17824e-07	5.17824e-07	5.17824e-07	5.17824e-07	5.17824e-07	5.17824e-07	5.17824e-07	270213	243150	293463	189809
2.97_261.1118m/z	261.112	2.96973	pos	Taps	HMDB0258723						Organic acids and derivatives	Organic sulfonic acids and derivatives	Organosulfonic acids and derivatives	*	41.6	17	M+NH4	C7H17NO6S	1.26257	1.73093	0.0110992	0.0932565	-2.24788	0.210533	44957.7	213543	52995.3	51289.2	44887.8	38362.1	41922.2	40289.8	49008.5	36799	295263	291358	288113	320715
10.71_296.0507n	297.058	10.7064	pos	Disulfiram	HMDB0014960	2345		C01692	3117	97-77-8	Organic nitrogen compounds	Organonitrogen compounds	Amines	*	49.3	67.5	M+H, M+Na	C10H20N2S4	-0.843693	1.73069	0.0151992	0.0981248	-38.2642	3.02918e-12	5.17824e-07	170945	5.17824e-07	5.17824e-07	5.17824e-07	5.17824e-07	5.17824e-07	5.17824e-07	5.17824e-07	5.17824e-07	240633	187622	354921	242494
5.29_386.1580n	409.147	5.28685	pos	Methylsyringin	HMDB0039570				131752679		Organic oxygen compounds	Organooxygen compounds	Carbohydrates and carbohydrate conjugates	*	40.1	5.67	M+NH4, M+Na, M+H	C18H26O9	0.942999	1.72933	0.0122715	0.0942731	-38.2202	3.12305e-12	5.17824e-07	165807	5.17824e-07	5.17824e-07	5.17824e-07	5.17824e-07	5.17824e-07	5.17824e-07	5.17824e-07	5.81791	243956	219633	314622	216625
9.98_474.2631m/z	474.263	9.97528	neg	LysoPE(18:3(9Z,12Z,15Z)/0:0)	HMDB0011509	62294	LMGP02050029		52925148		Lipids and lipid-like molecules	Glycerophospholipids	Glycerophosphoethanolamines	***	62.6	42.2	M-H	C23H42NO7P	1.05311	1.7011	0.000569023	0.0210006	2.87511	7.3366	157181	21424.2	218224	98741.5	207311	97829.8	93639	227341	30467.7	26160.3	9236.01	24242.8	13939.1	24499.4
0.76_132.0728n	133.08	0.760083	pos	N,N'-Diethylthiourea		73103		C19400	2735009	105-55-5	Unclassified	Unclassified	Unclassified	*	38.4	6.88	M+H, M+Na, M+H-H2O	C5H12N2S	5.01719	1.66192	0.000275287	0.0133992	0.962427	1.94859	254755	130738	260086	253939	251674	248234	251457	263137	227558	128420	146488	77042.2	126762	78159.7
13.32_355.1582m/z	355.158	13.3154	neg	Hydroxyzine	HMDB0014697	4069		C07045	3658	68-88-2	Benzenoids	Benzene and substituted derivatives	Diphenylmethanes	*	39.1	20.7	M-H2O-H	C21H27ClN2O2	-0.167488	1.64367	0.0284291	0.135066	-0.997949	0.500711	182623	364728	292686	185542	186796	141886	132164	156667	343845	176398	308217	421140	281321	657447
12.61_403.1580m/z	403.158	12.6096	neg	Sericetin		44599	LMPK12111649		4020240	42438-75-5	Lipids and lipid-like molecules	Polyketides	Flavonoids	*	42	19.4	M-H	C25H24O5	7.18439	1.6326	0.00498103	0.0639216	-1.45729	0.364176	81371.1	223439	98763.4	72082.7	101663	59771.6	56920.5	99024.8	174988	148368	179524	148458	349832	339461
3.75_172.9912m/z	172.991	3.75192	neg	Phenol sulphate	HMDB0060015			C02180	74426	937-34-8	Organic acids and derivatives	Organic sulfuric acids and derivatives	Arylsulfates	***	65.7	95.2	M-H	C6H6O4S	-0.991701	1.62762	0.0150079	0.0980372	-1.75601	0.296065	62680.9	211714	67850.8	57568.3	71736.6	57593.6	55878.6	65457.7	104714	95310	417080	282364	228902	141912
6.16_189.0791n	190.086	6.16358	pos	Indole-3-propionic acid	HMDB0002302	6602			3744	830-96-6	Organoheterocyclic compounds	Indoles and derivatives	Indolyl carboxylic acids and derivatives	***	73.7	95.7	M+H-H2O, M+H	C11H11NO2	0.788919	1.62383	0.0358251	0.155857	-0.845802	0.556401	208762	375200	383168	87497.7	226022	85303.6	81411.2	389169	255551	328791	347826	476566	409091	433376
11.08_467.3014n	468.309	11.0766	pos	1-Heptadecanoylglycerophosphoethanolamine	HMDB0061691	77696	LMGP02050030		52925149		Lipids and lipid-like molecules	Glycerophospholipids	Glycerophosphoethanolamines	***	69	92.8	M+H, M+Na	C22H46NO7P	0.4361	1.58888	0.00662331	0.0734237	1.25759	2.39096	219689	91883.2	159505	295965	98019.7	297350	302960	164334	115956	97143.5	93710.3	60938.7	81205.8	102345
3.59_366.1431n	367.15	3.58675	pos	Tryptophan 2-C-mannoside	HMDB0240296				10981970	180509-18-6	Organoheterocyclic compounds	Indoles and derivatives	Indolyl carboxylic acids and derivatives	***	62.6	69	M+H, M+Na, M+H-H2O	C17H22N2O7	1.04701	1.58729	0.00375732	0.0559913	-0.987107	0.504488	125652	249069	164862	77893.4	178237	86965.6	82872.5	163083	300543	306924	164898	311486	193100	217462
5.01_376.0205m/z	376.02	5.00592	neg	Cefdinir	HMDB0014675	313994		C08110	6915944	91832-40-5	Organoheterocyclic compounds	Lactams	Beta lactams	*	37	0	M-H2O-H	C14H13N5O5S2	6.28682	1.58198	4.59512e-07	0.000183384	6.01027	64.4574	104466	1620.7	112801	86941.7	140363	86568.9	85871.7	114249	1555.97	1671.15	1946.61	1515.83	1410.3	1624.31
10.88_546.2817m/z	546.282	10.8843	neg	LysoPE(0:0/20:4(8Z,11Z,14Z,17Z))	HMDB0011488	62276	LMGP02050052		53480937		Lipids and lipid-like molecules	Glycerophospholipids	Glycerophosphoethanolamines	*	38.4	1.42	M+FA-H	C25H44NO7P	-4.17135	1.57369	8.38622e-06	0.00137991	1.82314	3.53851	142239	40197.3	109102	160248	148496	163341	159695	112549	53871.3	31290.4	25017.8	31176.4	31768.1	68059.8
2.82_547.1953m/z	547.195	2.82068	pos	Gibberellin A37 glucosyl ester	HMDB0038611	93272			156908048	36702-72-4	Lipids and lipid-like molecules	Prenol lipids	Terpene glycosides	*	40	24.1	M+K	C26H36O10	2.54368	1.57153	0.0115067	0.0935383	-37.9904	3.66229e-12	5.17824e-07	141393	5.17824e-07	5.17824e-07	5.17824e-07	5.17824e-07	5.17824e-07	5.17824e-07	5.17824e-07	5.17824e-07	205286	186132	199209	257733
0.75_195.0509m/z	195.051	0.754267	neg	Gluconic acid	HMDB0000625	345		C00257	10690	526-95-4	Organic oxygen compounds	Organooxygen compounds	Carbohydrates and carbohydrate conjugates	***	71.6	66.2	M-H	C6H12O7	-0.858278	1.55842	0.000750325	0.0239275	-1.08964	0.469877	102484	218108	115070	74151.2	159445	72765.9	73832.2	119639	297863	206084	228917	196466	153122	226195
1.12_112.0509m/z	112.051	1.11532	pos	Cytosine	HMDB0000630	283		C00380	597	71-30-7	Organoheterocyclic compounds	Diazines	Pyrimidines and pyrimidine derivatives	*	50.3	60.3	M+H	C4H5N3O	3.47847	1.54535	0.0159222	0.0993724	0.416735	1.3349	546351	409281	449726	668318	424319	642337	620991	472415	375783	373420	442893	445068	447977	370548
11.71_507.3326n	508.34	11.7108	pos	LysoPE(20:1(11Z)/0:0)	HMDB0011512	62297	LMGP02050020		52925139		Lipids and lipid-like molecules	Glycerophospholipids	Glycerophosphoethanolamines	***	75.9	90.7	M+H, M+Na	C25H50NO7P	0.140024	1.5406	0.00668758	0.0738909	2.01329	4.03701	162887	40348.5	81292.3	254471	80621.6	238012	235273	87654.5	39782.8	25897.6	42940.4	38987.4	39164.8	55318.3
10.14_459.2731m/z	459.273	10.1387	neg	Erinacine D	HMDB0031896	88013			9912965	157397-40-5	Lipids and lipid-like molecules	Prenol lipids	Diterpenoids	**	42.2	5.21	M-H2O-H	C27H42O7	-4.34537	1.53154	0.0174153	0.103286	-0.996255	0.5013	136912	273114	173880	117267	119569	114682	116992	179082	100488	249467	266823	431068	233292	357548
5.70_333.1445m/z	333.145	5.6974	pos	Citpressine II	HMDB0029324	86188			5494828	81525-59-9	Organoheterocyclic compounds	Quinolines and derivatives	Benzoquinolines	***	52.3	45.9	M+NH4	C17H17NO5	0.160547	1.52349	0.00137863	0.0330976	2.56616	5.92233	127036	21450.4	146063	88947.7	43360.4	135784	190137	157927	35203.3	7471.37	3350.58	6650.01	5369.19	70658.1
12.61_629.4552m/z	629.455	12.6096	neg	R.g.Keto-VI			LMPR01070495		87443186		Lipids and lipid-like molecules	Prenol lipids	Isoprenoids	*	41.7	17.1	M+FA-H	C41H60O2	-3.93778	1.51381	0.00190683	0.039843	-1.25794	0.41814	84329.8	201679	115812	66497.1	89455.4	63073.7	56921.8	114219	182720	131292	199413	144899	256747	295001
0.96_187.0419m/z	187.042	0.96365	neg	Bisazobiphenyl	HMDB0249265				129651751		Benzenoids	Benzene and substituted derivatives	Unclassified	*	37.9	0.363	M-H2O-H	C12H6N4	2.38328	1.48335	0.0152134	0.0981636	1.0213	2.02975	255185	125722	259353	184844	438269	204162	200715	243767	177877	162208	69988.3	103651	61362	179248
10.14_606.3032m/z	606.303	10.1387	neg	OOB-PS			LMGP20040019		134812400		Lipids and lipid-like molecules	Glycerophospholipids	Oxidized glycerophospholipids	*	38.7	2.54	M-H	C28H50NO11P	-2.79384	1.47397	0.00849426	0.0840483	-1.36121	0.389257	75023.6	192735	74276.7	73168.2	91353.6	72975	68494.6	69873.5	99331.5	172245	108112	293102	180814	302808
0.85_439.0438m/z	439.044	0.848883	pos	Theaflagallin	HMDB0033287	89145			73818214	102208-15-1	Organoheterocyclic compounds	Benzopyrans	1-benzopyrans	*	36.9	0	M+K	C20H16O9	3.00148	1.43901	0.000313465	0.0144967	-3.03646	0.12188	12366.5	101465	19021.8	4844.04	23330.5	2325.28	5692.04	18985.4	94794.2	63086.6	122448	150151	129216	49091.8
4.13_245.1628n	246.17	4.12748	pos	Isovalerylcarnitine	HMDB0000688		LMFA07070076		6426851	31023-24-2	Lipids and lipid-like molecules	Fatty Acyls	Fatty acid esters	***	58.8	47.7	M+H, M+Na	C12H23NO4	0.503151	1.42911	0.00225582	0.0438427	1.00046	2.00064	189660	94799.3	194679	208494	126276	213309	195810	199389	156487	135910	68276.9	58570.5	36652.6	112898
3.17_445.1204m/z	445.12	3.16825	pos	Alacepril	HMDB0248095				2077		Organic acids and derivatives	Carboxylic acids and derivatives	Amino acids, peptides, and analogues	*	44.5	41.8	M+K	C20H26N2O5S	2.3983	1.42651	0.0120709	0.0939685	-0.308016	0.807752	509102	630271	416797	619517	459869	588344	553933	416155	635087	606447	621016	604075	611842	703158
10.52_399.3348n	400.342	10.5206	pos	Palmitoylcarnitine	HMDB0000222	5231		C02990			Lipids and lipid-like molecules	Fatty Acyls	Fatty acid esters	***	71.9	74.1	M+H, M+Na	C23H45NO4	-0.0541178	1.40547	0.0225031	0.118678	0.714155	1.64052	285843	174239	375230	236070	271707	243511	215166	373372	185279	87907	244427	80113.1	219126	228581
0.75_342.1164n	365.106	0.7454	pos	Trehalose	HMDB0000975	5913		C01083	7427	99-20-7	Organic oxygen compounds	Organooxygen compounds	Carbohydrates and carbohydrate conjugates	***	64.4	34.2	M+H-H2O, M+Na, M+H	C12H22O11	0.452214	1.40321	0.0358297	0.155857	-1.68546	0.310903	56421.6	181476	49154.4	39499.5	110999	50814	47887.3	40175.5	400810	118572	59763	234314	101144	174255
7.22_330.2407n	353.23	7.2187	pos	12,13,15-trihydroxy-9E-octadecenoic acid			LMFA01050555		134812112		Lipids and lipid-like molecules	Fatty Acyls	Fatty Acids and Conjugates	*	47.8	41.9	M+NH4, M+Na, M+H-H2O	C18H34O5	0.208548	1.40081	8.28557e-05	0.00695113	2.41474	5.33223	106964	20059.9	79280.5	107456	151254	114832	115289	73671.7	56023.8	14359.8	8681.1	16178.8	7210.01	17905.7
1.61_481.2426m/z	481.243	1.61103	pos	11-Deacetylvaltrate 11-(3-hydroxy-3-methylbutanoate)	HMDB0033654	89453			131751475	96681-66-2	Lipids and lipid-like molecules	Prenol lipids	Monoterpenoids	*	44.4	38.8	M+H	C25H36O9	-1.18535	1.39868	0.0107423	0.0928544	-8.7189	0.00237329	261.304	110102	696.112	5.17824e-07	5.17824e-07	5.17824e-07	5.17824e-07	871.713	5.17824e-07	5.17824e-07	170321	143467	171086	175741
4.31_461.1968m/z	461.197	4.30818	pos	1,4-bis[(2-ethylhexyl)oxy]-1,4-dioxobutane-2-sulfonic acid		4003	LMFA07010721	C07874	11339		Lipids and lipid-like molecules	Fatty Acyls	Fatty esters	*	37.5	0	M+K	C20H38O7S	-0.392235	1.38954	0.0148706	0.0976235	-9.24702	0.00164577	177.306	107735	5.17824e-07	543.639	218.676	5.17824e-07	301.523	5.17824e-07	5.17824e-07	5.17824e-07	154321	148241	221816	122030
10.81_430.3084n	475.307	10.8122	neg	Kuguacin E	HMDB0302099						Lipids and lipid-like molecules	Prenol lipids	Sesquiterpenoids	**	58.5	14.8	M-H, M+FA-H	C27H42O4	0.140857	1.38016	0.0454255	0.178358	-1.22	0.429282	105403	245533	67517.4	139584	62606.8	152224	145697	64787.7	102083	248850	194450	287456	137339	503019
10.42_995.6113m/z	995.611	10.4205	neg	PIM1(19:0/16:0)			LMGP15010033		126457401		Lipids and lipid-like molecules	Glycerophospholipids	Glycerophosphoinositolglycans	*	37.8	0.78	M-H2O-H	C50H95O18P	3.49184	1.37464	0.000152353	0.00972058	1.30765	2.47537	140830	56892.3	123309	141381	177126	150155	129760	123248	48556.6	54715	19160.2	74259.2	43474.7	101188
3.99_169.0509m/z	169.051	3.99463	pos	3-Methoxysalicylic acid	HMDB0059713	96279			70140	877-22-5	Benzenoids	Benzene and substituted derivatives	Benzoic acids and derivatives	**	55.2	0	M+H	C8H8O4	8.2282	1.36083	0.010063	0.0917297	-6.32744	0.0124524	1295.18	104011	1170.16	1513.02	914.443	1807.46	1238.46	1127.53	1525.35	1629.55	163280	149569	152079	155982
1.43_491.1940m/z	491.194	1.42988	neg	Estrone glucuronide	HMDB0004483	7063	LMST05010011	C11133	115255	2479-90-5	Lipids and lipid-like molecules	Steroids and steroid derivatives	Steroidal glycosides	*	44.7	33.9	M+FA-H	C24H30O8	3.86651	1.36023	0.00414836	0.0582301	-1.18041	0.441226	71785.8	162696	78505.9	60901.2	74086.2	65281.1	71919	80021.4	88225.2	153565	239216	219440	169106	106625
5.55_433.1142m/z	433.114	5.55215	neg	3,4,5-trihydroxy-6-({2-[3-(7-methoxy-2-oxo-2H-chromen-6-yl)oxiran-2-yl]propan-2-yl}oxy)oxane-2-carboxylic acid	HMDB0130523				134159984	133644-78-7	Organic oxygen compounds	Organooxygen compounds	Carbohydrates and carbohydrate conjugates	***	63.6	40.7	M-H2O-H	C21H24O11	0.507499	1.34916	1.69402e-06	0.000441901	3.82636	14.1856	81011.2	5710.79	58428.6	95036.8	89036	96773.6	89411.2	57381.1	5715.01	12647.6	1899.62	5527.76	6399.47	2075.31
1.60_217.0857m/z	217.086	1.5956	pos	Artemidiol	HMDB0030648	87116			23246261	54963-30-3	Phenylpropanoids and polyketides	Isocoumarins and derivatives	Unclassified	*	40.1	11.9	M+H-H2O	C13H14O4	-0.999484	1.34766	0.0103865	0.0922713	-2.60019	0.164917	20248.5	122780	35175.5	15222.2	13991.1	13648.6	12276.9	31176.9	23432.5	20429.7	170801	155182	171652	195183
12.20_399.2751m/z	399.275	12.1993	neg	MG(18:2(9Z,12Z)/0:0/0:0)	HMDB0011568	62350			6436630	67968-46-1	Lipids and lipid-like molecules	Fatty Acyls	Lineolic acids and derivatives	**	52.2	0.168	M+FA-H	C21H38O4	-0.323633	1.34391	0.0264654	0.12976	1.43017	2.69479	168757	62623.7	69846.1	246925	109525	262130	249757	74361	93026.7	47247.1	21691.6	68535.7	31972	113269
11.01_428.3734m/z	428.373	11.0076	pos	16-Methylheptadecanoylcarnitine	HMDB0240877				139947487		Lipids and lipid-like molecules	Fatty Acyls	Fatty acid esters	***	68.9	47.5	M+H	C25H49NO4	-0.00217452	1.34033	5.96857e-05	0.00575065	1.02215	2.03094	147337	72546.2	143106	155915	139105	169706	137521	138671	99734.2	53411	86213.3	33860	75039.1	87020
8.66_372.0844m/z	372.084	8.66142	pos	S-(Formylmethyl)glutathione	HMDB0060507	70375		C14871	11954074		Organic acids and derivatives	Carboxylic acids and derivatives	Amino acids, peptides, and analogues	*	42	18	M+Na	C12H19N3O7S	2.36397	1.33607	0.008615	0.0846043	7.5885	192.472	102763	533.914	20060	114656	227095	119921	113901	20947.5	379.605	697.74	364.677	633.467	619.65	508.347
12.50_332.2922n	355.281	12.4994	pos	1-O-(2R-hydroxy-hexadecyl)-sn-glycerol			LMGL01020063		137323864		Lipids and lipid-like molecules	Glycerolipids	Monoradylglycerols	*	41.2	13	M+NH4, M+Na	C19H40O4	-1.34437	1.33066	0.00660886	0.0734098	-0.393575	0.761241	305388	401172	237298	376205	287114	359534	342106	230075	362785	381300	422243	389269	428161	423273
3.75_147.0378m/z	147.038	3.75	pos	2H-Benzimidazole-2-thione, 1,3-dihydro-4-methyl-	HMDB0246500				97521		Organoheterocyclic compounds	Benzimidazoles	Unclassified	*	37.9	0.666	M+H-H2O	C8H8N2S	1.72638	1.32009	0.0124013	0.0945956	-5.99268	0.0157045	1616.78	102950	1237.03	1696.61	1440.18	1874.81	1871.48	1580.59	1816.89	1785.47	157630	120015	145817	190637
4.01_739.3696m/z	739.37	4.01102	pos	OHOHA-PI			LMGP20050027		134812444		Lipids and lipid-like molecules	Glycerophospholipids	Oxidized glycerophospholipids	*	36.4	0	M+H	C34H59O15P	4.25847	1.30797	0.0143429	0.0972068	-5.35311	0.0244655	2480.88	101403	7100.76	5.17824e-07	5.17824e-07	254.453	5.17824e-07	7530.05	3001.6	241.046	202095	126249	144495	132336
0.91_146.1654m/z	146.165	0.91075	pos	Spermidine	HMDB0001257	254		C00315	1102	124-20-9	Organic nitrogen compounds	Organonitrogen compounds	Amines	*	54.7	82.8	M+H	C7H19N3	1.21637	1.27686	0.00708161	0.0765019	1.77211	3.41553	128080	37499.4	110958	116254	253705	107403	76589.5	103572	59453.9	14689	24352.1	30440.9	35983.5	60076.9
10.32_877.5439n	878.551	10.3223	pos	PC(20:5(5Z,8Z,11Z,14Z,17Z)/PGD1)	HMDB0287753						Unclassified	Unclassified	Unclassified	*	37.1	0	M+H, M+Na	C48H80NO11P	-3.46699	1.26597	0.0086133	0.0846043	-1.79355	0.28846	35737.4	123890	95846.7	6935.85	3863.38	5654.51	5571.7	96552.3	210355	76640.1	97290	122873	134150	102033
8.85_845.6002m/z	845.6	8.84873	neg	All trans decaprenyl diphosphate	HMDB0006288	58382					Lipids and lipid-like molecules	Prenol lipids	Isoprenoid phosphates	*	39.3	0	M-H2O-H	C50H90O7P2	2.12033	1.2654	0.0210845	0.114735	-0.374364	0.771446	338712	439061	246126	394951	296280	429820	401789	263306	443051	364888	449339	456306	427878	492903
13.72_502.3869n	525.376	13.7203	pos	bhos#40			LMFA13040057		86289858		Lipids and lipid-like molecules	Fatty Acyls	Fatty acyl glycosides	*	54.7	76.1	M+NH4, M+Na	C28H54O7	-0.0155321	1.26419	0.0151275	0.098101	-5.71586	0.0190264	1826.17	95981.1	3061.5	2830.04	861.19	2656.47	929.706	618.117	1286.92	1899.92	143873	89326.3	171188	168312
10.47_265.1479m/z	265.148	10.4734	neg	6,7-Dihydro-4-(hydroxymethyl)-2-(p-hydroxyphenethyl)-7-methyl-5H-2-pyrindinium	HMDB0033483	89304			5315162	15794-93-1	Benzenoids	Phenols	1-hydroxy-2-unsubstituted benzenoids	*	37.9	0	M-H2O-H	C18H22NO2+	2.26705	1.2568	0.0363015	0.156927	-0.375008	0.771101	321692	417185	288343	329002	382285	324492	362147	243881	503061	317258	422935	525997	371529	362329
5.26_269.0102m/z	269.01	5.26013	neg	Nasutin A	HMDB0255467				5909486		Phenylpropanoids and polyketides	Coumarins and derivatives	Unclassified	*	37.7	0	M-H	C14H6O6	3.87792	1.248	0.000190203	0.0109626	-2.52926	0.173227	13848.2	79942.6	11483	9546.82	32463.6	9451.01	9201.05	10944	91405.5	75852.7	44990.1	123994	79613.8	63799.8
12.75_401.2907m/z	401.291	12.7495	neg	MG(0:0/18:1(11Z)/0:0)	HMDB0011536	62320			53480961		Lipids and lipid-like molecules	Glycerolipids	Monoradylglycerols	**	48	0	M+FA-H	C21H40O4	-0.399731	1.23091	0.00596192	0.0699842	2.49481	5.63655	96446.7	17111	33013.7	145985	92037.5	143828	135838	27978.3	26175	11514.8	3665.51	23235.2	6633.12	31442.1
10.93_317.2086m/z	317.209	10.9255	pos	4-Hydroxyretinoic acid	HMDB0006254	2281	LMPR01090025	C16677	6438629	66592-72-1	Lipids and lipid-like molecules	Prenol lipids	Retinoids	**	56.1	0	M+H	C20H28O3	-8.12266	1.22751	0.0318634	0.144766	0.825945	1.7727	221391	124889	126925	266193	249597	275376	267256	142999	149651	195664	45462.4	176436	40023.4	142100
5.41_430.1843n	453.174	5.4056	pos	Cissoic acid			LMFA01170151				Lipids and lipid-like molecules	Fatty Acyls	Fatty Acids and Conjugates	*	42.8	17.2	M+NH4, M+Na, M+H	C20H30O10	0.976058	1.22126	0.011475	0.093501	-37.2142	6.27214e-12	5.17824e-07	82559.4	5.17824e-07	5.17824e-07	5.17824e-07	5.17824e-07	5.17824e-07	5.17824e-07	5.17824e-07	5.17824e-07	119493	110730	150549	114584
4.37_775.3622m/z	775.362	4.37128	neg	2-Hexynyl-5'-N-ethylcarboxamidoadenosine	HMDB0245138				4438292		Nucleosides, nucleotides, and analogues	Purine nucleosides	Unclassified	*	38.7	7.35	2M-H	C18H24N6O4	-3.02101	1.21536	0.00805814	0.0817356	0.981959	1.97515	168539	85329.7	96125.5	210722	170257	225115	204493	104519	65941.1	122238	67523.2	108020	92466.2	55789.5
10.74_278.2243n	279.232	10.74	pos	Punicic acid	HMDB0030963		LMFA01030923	C08364	12309425	544-72-9	Lipids and lipid-like molecules	Fatty Acyls	Lineolic acids and derivatives	***	65.2	36.3	M+H, M+NH4	C18H30O2	-0.844787	1.20816	0.00330836	0.0528981	0.589852	1.50509	220110	146244	179253	228505	260456	238061	202855	211532	162359	142275	104155	182616	100041	186016
5.02_298.1053n	321.095	5.0162	pos	Chakanoside I	HMDB0302044				91412699		Organic oxygen compounds	Organooxygen compounds	Carbonyl compounds	*	42	13.2	M+H, M+NH4, M+Na	C14H18O7	0.305709	1.20494	0.0118965	0.0935383	-4.17311	0.0554332	4755.7	85791.6	3295.91	5796.91	3207.21	6247.54	6792.77	3193.87	5333.32	4673.16	137604	105378	150086	111675
0.65_295.1501m/z	295.15	0.654267	pos	Queuine	HMDB0001495	6279		C01449	53477731	72496-59-4	Organoheterocyclic compounds	Pyrrolopyrimidines	Pyrrolo[2,3-d]pyrimidines	***	52	38.9	M+NH4	C12H15N5O3	-4.25417	1.20433	0.0247482	0.124976	-0.739946	0.598762	120655	201508	134357	104121	119781	106959	123035	135678	112853	168751	216933	324838	229806	155866
9.81_315.2531m/z	315.253	9.81397	pos	12,13-DHOME	HMDB0004705		LMFA02000302	C14829	25320870	7293-40-5	Lipids and lipid-like molecules	Fatty Acyls	Fatty acids and conjugates	***	71.4	64.6	M+H	C18H34O4	0.258163	1.1957	0.0216119	0.11627	0.70978	1.63556	217203	132801	193569	210276	267808	217513	208969	205081	220650	86876.9	227346	104058	70595.8	87276.1
10.90_578.2192m/z	578.219	10.9017	neg	Elexacaftor/Ivacaftor/Tezacaftor	HMDB0304881						Unclassified	Unclassified	Unclassified	*	39.4	7.98	M-H2O-H	C26H34F3N7O4S	4.21774	1.18932	7.19801e-07	0.000235629	2.04193	4.11795	74437.9	18076.4	66005	82498.3	61536.8	83721.6	85000.7	67864.8	25785.1	16460.2	10762.6	14151.2	13068	28231.4
11.26_643.3696n	644.377	11.2601	pos	Am-LPE(18:0/0:0)			LMGP21050001				Lipids and lipid-like molecules	Glycerophospholipids	Glycerophosphoethanolamine glycans	*	47.5	41.5	M+H, M+Na	C29H58NO12P	-0.122272	1.18488	0.00998466	0.0912891	1.18053	2.2666	128700	56781	103910	159972	58959.9	180859	162061	106436	106892	43126.2	36309.1	30265.9	42309.8	81782.9
11.12_462.2992m/z	462.299	11.115	neg	LysoPE(P-18:1(9Z)/0:0)	HMDB0240599					1425046-04-3	Lipids and lipid-like molecules	Glycerophospholipids	Glycerophosphoethanolamines	***	67.3	76.5	M-H	C23H46NO6P	0.455068	1.17684	0.00412237	0.0581274	1.35032	2.54968	108268	42463.2	119475	108085	105542	102455	104089	109960	65813.3	16403.7	15559.8	20038.7	16005.4	120958
9.80_379.2488n	380.256	9.79697	pos	Sphingosine 1-phosphate	HMDB0000277	3891	LMSP01050001	C06124	5283560	26993-30-6	Lipids and lipid-like molecules	Sphingolipids	Phosphosphingolipids	***	74.9	98.6	M+H, M+Na	C18H38NO5P	0.204396	1.17307	6.64557e-05	0.00626824	-1.48786	0.356541	32609.9	91461.7	42275.6	33557.4	30603.1	32940.4	24754.2	31528.6	72692.1	128306	101022	92722.4	82297	71731.1
0.79_309.1783m/z	309.178	0.789383	pos	(S)-Edulinine	HMDB0030178	86773			356087	27495-36-9	Organoheterocyclic compounds	Quinolines and derivatives	Quinolones and derivatives	*	36.9	0	M+NH4	C16H21NO4	-8.78646	1.17047	0.0432399	0.173379	-1.6567	0.317164	40697.3	128316	21967.3	51146	38606.6	50205.7	59042.8	23215.5	17961.2	28728.2	145304	260100	148737	169067
4.86_306.1980n	329.187	4.86467	pos	(E)-4-(2-(5,6,7,8-Tetrahydro-8,8-dimethyl-2-naphthalenyl)-1-propenyl)benzenemethanol	HMDB0258347						Phenylpropanoids and polyketides	Stilbenes	Unclassified	*	37	2.17	M+Na, M+K	C22H26O	-1.04292	1.16349	0.0154179	0.0984707	-4.69665	0.0385626	3022.86	78388.3	1026.47	4782.24	1364.29	5076.13	5136.07	751.935	2672.72	1643.79	118549	116081	151630	79753.1
4.93_360.2153m/z	360.215	4.9324	pos	Dodeca-3,5,7-trienoylcarnitine	HMDB0241277						Lipids and lipid-like molecules	Fatty Acyls	Fatty acid esters	*	36.2	0	M+Na	C19H31NO4	2.21254	1.16312	0.0140491	0.0972068	-4.01505	0.0618516	4952.44	80069.7	2492.99	7229.06	1752.42	8192.17	8174.85	1873.14	5745.95	2994.19	112287	114549	152932	91910.7
11.26_407.2204m/z	407.22	11.2577	neg	1-(9Z-hexadecenoyl)-glycero-3-phosphate	HMDB0062323	82335	LMGP10050016		52929751		Lipids and lipid-like molecules	Glycerophospholipids	Glycerophosphates	*	42.8	18.3	M-H	C19H37O7P	-0.0199477	1.15876	0.0313522	0.143116	-2.57688	0.167603	15719.1	93788	45973	4521.23	2296.23	2065.15	1125.71	38333.5	15592.2	24935.9	119551	181157	171387	50105.5
0.77_174.1006n	175.108	0.774667	pos	N2-Acetylornithine	HMDB0003357	327320		C00437	439232	6205-08-9	Organic acids and derivatives	Carboxylic acids and derivatives	Amino acids, peptides, and analogues	***	63.9	37.5	M+H, M+Na, M+K	C7H14N2O3	0.963285	1.15222	0.0109727	0.093235	-0.643974	0.639948	128980	201547	142675	114516	137490	114061	121836	143301	159306	147869	204005	296990	172684	228428
11.19_319.2243m/z	319.224	11.1932	pos	2-Hydroxy-6-(8-tridecenyl)benzoic acid	HMDB0038521	93196			131752388	88640-88-4	Benzenoids	Benzene and substituted derivatives	Benzoic acids and derivatives	**	45.2	0	M+H	C20H30O3	-7.73279	1.13192	0.0446622	0.176859	0.497182	1.41145	287135	203432	206757	334479	315111	313385	314483	238593	186157	229357	124449	269893	118741	291993
10.33_293.2124m/z	293.212	10.3328	neg	9(S)-HOTrE	HMDB0247705				53394275		Lipids and lipid-like molecules	Fatty Acyls	Lineolic acids and derivatives	***	64.4	46.5	M-H	C18H30O3	0.521327	1.12675	0.00311174	0.0512332	1.13932	2.20277	119901	54431.8	134957	89099.2	163867	95580	97055.4	138846	61722.5	58932.4	23535.1	90238.4	18175.3	73987.2
12.13_320.2582m/z	320.258	12.1289	pos	Icosa-2,4,6,8,10-pentaenoic acid	HMDB0245697				135002		Lipids and lipid-like molecules	Fatty Acyls	Fatty acids and conjugates	***	66.4	37	M+NH4	C20H30O2	-0.786331	1.12332	1.51475e-05	0.00216144	1.36715	2.5796	87261	33827.3	60862.9	98298	98719.4	82935.3	100929	81821.6	40085.5	34227.2	26849.1	38001.6	24156.9	39643.5
5.02_352.0145m/z	352.014	5.0162	pos	Menadiol disulfate	HMDB0032723	88652			71103	29520-22-7	Benzenoids	Naphthalenes	Unclassified	*	37	0	M+NH4	C11H10O8S2	-3.24002	1.12182	2.93258e-08	1.74855e-05	36.5136	9.81053e+10	50801.3	5.17824e-07	52496.3	43364.6	65872.9	49016.4	44311.6	49745.7	5.17824e-07	5.17824e-07	5.17824e-07	5.17824e-07	5.17824e-07	5.17824e-07
7.15_278.1518n	261.149	7.14932	pos	Emmotin A		53414	LMPR0103200001		42608142		Lipids and lipid-like molecules	Prenol lipids	Isoprenoids	*	46.7	36.7	M+H-H2O, M+NH4	C16H22O4	-0.0474997	1.11843	0.000259274	0.0128827	-7.03406	0.00763023	414.628	54340.2	505.73	99.3198	142.718	184.039	285.994	1269.97	27800.8	40455.8	68891.2	87519.7	68565.9	32807.8
12.58_504.3452n	527.334	12.5838	pos	Theasapogenol E	HMDB0034518	89989			12302288	15399-41-4	Lipids and lipid-like molecules	Prenol lipids	Triterpenoids	*	39.3	1.97	M+NH4, M+Na	C30H48O6	0.176959	1.11784	0.0239558	0.122759	-7.6316	0.00504265	399.673	79258.5	247.436	655.745	442.015	356.682	443.809	252.351	235.948	829.472	93670.9	59517	151927	169370
8.63_473.2524m/z	473.252	8.62932	neg	Lucidenic acid I	HMDB0035976	91162			14109378	110241-27-5	Lipids and lipid-like molecules	Prenol lipids	Triterpenoids	*	39.6	8.35	M-H	C27H38O7	-4.39416	1.11652	0.0373854	0.159561	1.73201	3.32191	115959	34907.3	213895	48008.7	125695	47968.8	45669.4	214517	28075.2	49257.4	39720.8	44969.9	19325.1	28095.6
0.76_262.1390n	263.146	0.760083	pos	Streptidine	HMDB0258506				201527		Organic oxygen compounds	Organooxygen compounds	Alcohols and polyols	**	57.8	0	M+H, M+Na, M+H-H2O	C8H18N6O4	0.0774824	1.11631	0.000381891	0.0165173	1.91003	3.75817	76153.2	20263.4	86177	73672.9	72741.8	66030.6	65597.5	92699.3	67561.7	10322.2	18054.6	2300.09	12928.1	10413.6
0.75_244.0793m/z	244.079	0.7454	pos	(2R,5S)-5-Amino-1,2,6,7-tetrahydroxyoctane-3,4-dione	HMDB0255319				76090650		Organic oxygen compounds	Organooxygen compounds	Carbohydrates and carbohydrate conjugates	***	56.4	41.6	M+Na	C8H15NO6	0.540997	1.11409	0.0190116	0.108698	-0.467726	0.723104	184544	255211	157229	201716	174606	206698	201787	165228	322297	231717	176875	326180	234088	240113
1.12_147.0897n	130.086	1.11532	pos	(2R,3R,4R)-2-Amino-4-hydroxy-3-methylpentanoic acid	HMDB0029449	86276	LMFA01050440		354197		Organic acids and derivatives	Carboxylic acids and derivatives	Amino acids, peptides, and analogues	*	44.2	24.2	M+H-H2O, M+H	C6H13NO3	0.889598	1.11264	0.0185975	0.107307	-0.512659	0.700929	161234	230028	128415	201808	125307	191565	188075	132231	196740	206532	262354	296720	250687	167137
12.96_401.2909m/z	401.291	12.9597	neg	Monoelaidin	HMDB0254854				33022		Lipids and lipid-like molecules	Glycerolipids	Monoradylglycerols	**	58.3	0	M+FA-H	C21H40O4	-0.0124463	1.11242	0.00764706	0.0797923	2.19042	4.56438	84158.9	18438.2	33865.6	131789	71160.8	119303	122982	25852.7	26836.4	12757	6327.33	24976.2	7702.39	32029.8
1.63_325.1437m/z	325.144	1.62613	pos	Hydroxygaleon	HMDB0031535	87744			71438923	61576-09-8	Organoheterocyclic compounds	Lactones	Gamma butyrolactones	*	44.7	40.1	M+H-H2O	C20H22O5	0.862819	1.11156	0.0114737	0.093501	-36.9297	7.63904e-12	5.17824e-07	67786.5	5.17824e-07	5.17824e-07	5.17824e-07	5.17824e-07	5.17824e-07	5.17824e-07	5.17824e-07	5.17824e-07	105020	100310	118745	82643.4
3.73_547.2509m/z	547.251	3.73297	pos	glas#20			LMFA13040101		86289879		Lipids and lipid-like molecules	Fatty Acyls	Fatty acyl glycosides	*	48.2	59.8	M+K	C24H44O11	-1.14219	1.10963	0.0156661	0.0992255	-9.68195	0.00121743	89.8018	73763.6	5.17824e-07	5.17824e-07	5.17824e-07	5.17824e-07	300.699	238.112	5.17824e-07	5.17824e-07	89242.7	102048	94228.3	157063
4.71_697.3114m/z	697.311	4.7134	neg	Hernandezine		67719		C09461	72343	6681-13-6	Unclassified	Unclassified	Unclassified	*	36	0	M+FA-H	C39H44N2O7	-2.4915	1.10723	0.00143556	0.0334329	2.26931	4.82093	71066.1	14741.2	60908.2	91470.4	24067.2	90630.4	103814	55506.6	22957.9	12393.4	3533.14	7942.12	9035.32	32585
11.13_622.3340m/z	622.334	11.1331	neg	OOV-PE			LMGP20020037		134812367		Lipids and lipid-like molecules	Glycerophospholipids	Oxidized glycerophospholipids	*	38.9	2.02	M+FA-H	C28H52NO9P	-3.83462	1.10575	0.0430278	0.173096	-0.244685	0.844	449361	532418	392250	517868	377800	493589	543040	371617	468118	578345	508231	555625	518012	566175
6.67_166.0357m/z	166.036	6.66563	pos	Dihydro-4-mercapto-5-methyl-3(2H)-thiophenone	HMDB0039797	94346			129675633	65936-90-5	Organoheterocyclic compounds	Dihydrothiophenes	Unclassified	*	43	28.4	M+NH4	C5H8OS2	1.19348	1.10455	0.0389996	0.163613	-4.08803	0.0588005	4825.38	82063.6	11505.8	1741.3	1814.73	1482.01	1556.41	10852	1200.61	913.236	175175	77857.9	178393	58841.3
2.77_437.2164m/z	437.216	2.77315	pos	methyl 9,11-epidioxy-12,15-dihydroperoxy-5,7,13-eicosatrienoate		74992	LMFA03050013		5283150		Lipids and lipid-like molecules	Fatty Acyls	Eicosanoids	*	41.6	27.8	M+Na	C21H34O8	4.33605	1.09846	0.0209736	0.114392	-7.67376	0.00489741	373.314	76226.7	1000.45	5.17824e-07	5.17824e-07	5.17824e-07	5.17824e-07	1239.43	5.17824e-07	5.17824e-07	93385.5	107795	79282.4	176898
0.75_120.0658m/z	120.066	0.7454	pos	L-Threonine	HMDB0000167	32		C00188	6288	72-19-5	Organic acids and derivatives	Carboxylic acids and derivatives	Amino acids, peptides, and analogues	***	68.1	45.9	M+H	C4H9NO3	2.14674	1.09781	0.00913713	0.0878555	-0.562682	0.677042	131140	193696	131590	123396	147181	129436	126966	128273	181039	153500	244156	182326	257204	143951
10.74_790.5612m/z	790.561	10.7406	neg	PE(18:1(9Z)/18:0)	HMDB0009057	40449	LMGP02010050		9546755		Lipids and lipid-like molecules	Glycerophospholipids	Glycerophosphoethanolamines	*	53	68.9	M+FA-H	C41H80NO8P	1.16224	1.09686	0.0239841	0.122759	0.806505	1.74897	172652	98716.2	134139	167437	231098	202039	172137	129059	86576.2	90869.3	46901.6	169861	37533.6	160555
6.72_386.2072n	387.214	6.71713	pos	17-phenyl trinor Prostaglandin D2		45421			91746437		Unclassified	Unclassified	Unclassified	*	37	0.38	M+H, M+Na	C23H30O5	-5.51647	1.09607	0.0247811	0.125083	-0.217464	0.860076	455407	529496	441453	505353	383111	500990	509896	391638	541562	533054	571633	557576	496861	476289
12.75_409.2361m/z	409.236	12.7495	neg	LysoPA(16:0/0:0)	HMDB0007853	5316	LMGP10050041	C04036	89566		Lipids and lipid-like molecules	Glycerophospholipids	Glycerophosphates	*	45.5	33.8	M-H	C19H39O7P	0.017575	1.09595	0.0416184	0.170341	-2.20507	0.216874	20802.5	95919.6	68680.2	11618.7	3795.43	4878.56	2721.37	33120.7	22537.4	45951.1	187372	105109	181550	32999.1
3.73_258.1223m/z	258.122	3.73297	pos	o6-Benzylguanine	HMDB0255878	448971			4578		Organoheterocyclic compounds	Imidazopyrimidines	Purines and purine derivatives	*	37.1	0	M+NH4	C12H10N5O	-0.368234	1.09428	0.0109256	0.0931531	-36.8919	7.84204e-12	5.17824e-07	66031.7	5.17824e-07	5.17824e-07	5.17824e-07	5.17824e-07	5.17824e-07	5.17824e-07	5.17824e-07	5.17824e-07	107083	93353.3	109734	86020.6
2.97_164.1050n	187.094	2.96973	pos	Triethylene Glycol Monomethyl Ether	HMDB0062666				8178	112-35-6	Organic oxygen compounds	Organooxygen compounds	Ethers	*	40	2	M+H, M+NH4, M+Na, M+H-H2O	C7H16O4	0.659383	1.0881	0.0449263	0.177315	0.984419	1.97852	155329	78508	202542	105821	89177.9	220282	202908	111246	152462	151494	42191.1	46472.5	42037	36391.5
12.58_548.3714n	571.361	12.5838	pos	24-dimethoxy-3beta,6beta,19alpha-trihydroxyurs-12-en-28-oic acid			LMPR0106180020				Lipids and lipid-like molecules	Prenol lipids	Isoprenoids	*	39.5	0.423	M+NH4, M+Na	C32H52O7	0.0989276	1.08615	0.0280256	0.134065	-8.43679	0.00288584	222.392	77063.1	5.17824e-07	5.17824e-07	1020.9	5.17824e-07	5.17824e-07	313.449	5.17824e-07	5.17824e-07	89423	53273.4	142869	176814
1.63_459.1424m/z	459.142	1.62613	pos	Citreoviridinol A1	HMDB0035369	90667			131751727	94161-12-3	Organoheterocyclic compounds	Dioxepanes	1,4-dioxepanes	*	39.6	17.6	M+K	C22H28O8	1.87297	1.08423	0.0108974	0.0931194	-36.8661	7.98354e-12	5.17824e-07	64861.4	5.17824e-07	5.17824e-07	5.17824e-07	5.17824e-07	5.17824e-07	5.17824e-07	5.17824e-07	5.17824e-07	93634.4	90188.6	113469	91876.6
6.91_346.1529n	347.16	6.90793	pos	N~1~-Hydroxy-N~8~-(4-methyl-2-oxo-2H-1-benzopyran-7-yl)octanediamide		331063			53393956		Unclassified	Unclassified	Unclassified	*	41	11.1	M+H, M+Na	C18H22N2O5	-0.0186569	1.08075	9.8881e-05	0.00782378	2.57486	5.95814	58733.8	9857.73	63935.4	49578.1	33317.4	68107.3	75033.7	62430.8	22909.8	4721.76	898.605	1727.62	1342.5	27546.1
3.99_451.2190m/z	451.219	3.99463	pos	Lomerizine	HMDB0254154	320839			3949		Benzenoids	Benzene and substituted derivatives	Diphenylmethanes	*	37.9	0	M+H-H2O	C27H30F2N2O3	-0.290347	1.07869	0.0170935	0.102395	-13.0922	0.000114513	7.53045	65760.8	20.298	11.1471	5.17824e-07	4.84608	3.70943	5.18208	0.131268	5.17824e-07	128052	102951	109017	54544.8
10.29_392.2924n	375.289	10.2914	pos	Deoxycholic acid	HMDB0000626	265	LMST04010040	C04483	222528	83-44-3	Lipids and lipid-like molecules	Steroids and steroid derivatives	Bile acids, alcohols and derivatives	***	71.2	76.8	M+H-H2O, M+NH4, M+H	C24H40O4	-0.617676	1.07367	0.0279887	0.134004	1.26143	2.39733	124787	52052.3	198210	66231.4	154316	66201.7	66290.5	197469	38006.4	83423.1	72302.4	50360.1	33602.9	34618.7
10.14_805.5722m/z	805.572	10.1387	neg	Spergualin	HMDB0258417				434770		Organic acids and derivatives	Carboxylic acids and derivatives	Amino acids, peptides, and analogues	*	39.1	0	2M-H	C17H37N7O4	-2.38522	1.07329	0.0183439	0.106264	-0.955952	0.515501	73199.9	141997	53912.2	95859.5	41944.3	80633	86131.4	80719	118466	110975	149257	237604	73615.1	162068
1.41_360.1279m/z	360.128	1.41177	neg	N'-Hydroxysaxitoxin	HMDB0033664	89461			75039120	153856-77-0	Phenylpropanoids and polyketides	Saxitoxins, gonyautoxins, and derivatives	Unclassified	*	44.7	29	M+FA-H	C10H17N7O5	1.69579	1.06849	0.0134197	0.09668	-1.26117	0.417206	43674.8	104684	66003.8	22896.2	59628.6	25290.7	25244.9	62984.5	158103	99873.1	86169.5	160316	72073.4	51568.2
9.08_374.2822n	357.279	9.07812	pos	15S-HTPE			LMFA01050588				Lipids and lipid-like molecules	Fatty Acyls	Fatty Acids and Conjugates	*	48.4	47.1	M+H-H2O, M+H	C24H38O3	0.260748	1.06332	0.0471658	0.183081	0.712081	1.63817	199898	122026	286922	137235	197805	146386	134072	296968	74540.7	112912	153352	181269	107209	102870
4.44_505.2234m/z	505.223	4.43915	pos	Hydroxyhomo Sildenafil	HMDB0253271	425504			4742795		Benzenoids	Benzene and substituted derivatives	Benzenesulfonamides	*	43.7	33.9	M+H	C23H32N6O5S	1.35594	1.04903	0.0109642	0.093235	-10.0302	0.000956348	57.7625	60399	5.17824e-07	5.17824e-07	5.17824e-07	5.17824e-07	346.575	5.17824e-07	5.17824e-07	5.17824e-07	92761.8	90360.1	101994	77278.6
0.77_260.1737n	283.163	0.774667	pos	Carisoprodol	HMDB0014539	3947		C07927	2576	78-44-4	Organic acids and derivatives	Carboxylic acids and derivatives	Amino acids, peptides, and analogues	*	39.1	0	M+H, M+Na	C12H24N2O4	0.314463	1.04853	0.0187191	0.107674	-1.14352	0.452652	51117.4	112929	32828	58862.9	57032.5	57508.3	70648.8	29824	40398	80593.1	166753	174281	119380	96166.4
7.50_397.1668m/z	397.167	7.49727	neg	4'-O-Methylbavachalcone		51853	LMPK12120047		42607530		Lipids and lipid-like molecules	Polyketides	Flavonoids	*	39.3	6.07	M+FA-H	C22H24O4	3.15054	1.04272	3.4051e-13	2.67261e-09	2.72298	6.60237	50230.7	7607.97	51102	50823.3	49341.7	49221.9	51442.8	49452.3	5901.77	8490.17	5911.86	10507.8	6152.64	8683.57
11.52_616.2846m/z	616.285	11.5231	neg	Kinetensin 4-7	HMDB0012986				71351622	138482-56-1	Organic acids and derivatives	Carboxylic acids and derivatives	Amino acids, peptides, and analogues	*	39.5	4.55	M+FA-H	C26H37N9O6	-0.531507	1.04029	0.00345891	0.0540192	1.47228	2.7746	82243.1	29641.5	56482.8	111717	46476.7	116675	106988	55119.4	36440.9	29874.7	23155.4	17928.2	28111.4	42338.2
11.58_616.4171n	634.451	11.5772	pos	Nonoxynol-9	HMDB0015680	43278			72385	26571-11-9	Organic oxygen compounds	Organooxygen compounds	Ethers	*	51.8	70.3	M+NH4, M+Na	C33H60O10	-2.56384	1.03317	0.0382732	0.161724	1.66326	3.16732	105927	33443.7	16565.9	173736	160986	137007	136854	10412.1	22886.6	31966.2	48638.5	25482.1	53522.5	18166.2
10.74_363.2154m/z	363.215	10.7406	neg	2-Oxahexacyclo[15.3.1.03,20.06,19.09,18.010,15]henicosane-16,21-diol	HMDB0255391				54087594		Organic oxygen compounds	Organooxygen compounds	Alcohols and polyols	**	55.2	0	M+FA-H	C20H30O3	-7.14994	1.03203	0.0018863	0.0397122	1.12675	2.18366	98913.9	45297.3	86453.8	88120.3	144543	93166	92780.6	88419	56913.9	47869.5	20854.3	69931.6	16302.4	59912.3
3.99_283.0201m/z	283.02	3.99463	pos	beta-D-Fructopyranose 1-phosphate	HMDB0243977				417447		Organic acids and derivatives	Organic phosphoric acids and derivatives	Phosphate esters	*	37.7	0.928	M+Na	C6H13O9P	4.45795	1.02079	0.0118068	0.0935383	-36.6988	8.9649e-12	5.17824e-07	57761.2	5.17824e-07	5.17824e-07	5.17824e-07	5.17824e-07	5.17824e-07	5.17824e-07	5.17824e-07	5.17824e-07	86200.3	76105.5	106753	77508.7
2.82_284.1279n	265.11	2.81592	neg	Nicaraven	HMDB0255579	314311			71234		Organoheterocyclic compounds	Pyridines and derivatives	Pyridinecarboxylic acids and derivatives	*	37.9	0	M-H2O-H, M-H	C15H16N4O2	2.0964	1.01354	0.010317	0.0922713	-11.1187	0.000449713	25.5224	56752.7	53.5339	5.17824e-07	5.17824e-07	5.17824e-07	5.17824e-07	99.6008	87.3891	32.6854	80510.6	81876.6	92133.3	85875.8
12.47_293.1793m/z	293.179	12.4673	neg	Sodium Tetradecyl Sulfate	HMDB0014607	85386			5248	1191-50-0	Organic acids and derivatives	Organic sulfuric acids and derivatives	Sulfuric acid esters	*	40	6.15	M-H	C14H30O4S	0.346777	1.00979	0.0202604	0.112636	-0.33171	0.794594	228269	287278	190335	269720	224601	245200	262012	177747	317611	254379	245973	340120	277261	288322
3.68_290.0880n	271.07	3.68083	neg	N-Malonyltryptophan	HMDB0039500	94069			5199636	29399-11-9	Organic acids and derivatives	Carboxylic acids and derivatives	Amino acids, peptides, and analogues	*	37.3	0	M-H2O-H, M-H	C14H14N2O5	-7.97491	1.00749	0.0498872	0.189979	-0.298604	0.813039	308522	379468	308278	301473	314517	312269	315871	298726	256971	404466	339185	403104	382676	490406
11.61_353.2683m/z	353.268	11.6104	pos	MG(18:3(9Z,12Z,15Z)/0:0/0:0)	HMDB0011570	62352			53480979		Lipids and lipid-like molecules	Fatty Acyls	Lineolic acids and derivatives	***	67.4	64.2	M+H	C21H36O4	-0.960865	1.0015	0.00445568	0.0604777	2.3158	4.97881	64062.8	12867.1	26410.8	82460.9	46691	79609.3	114473	34731.8	19897.6	18703.1	6602.86	12642.3	4439.13	14917.6
10.60_461.2907n	462.298	10.6047	pos	Z-Leu-Leu-Norvalinal	HMDB0244548				22235288		Organic acids and derivatives	Carboxylic acids and derivatives	Amino acids, peptides, and analogues	*	46.9	44.2	M+H, M+Na	C25H39N3O5	3.75124	1.00095	0.00495172	0.0639106	1.4219	2.67939	76628.2	28599.2	94609.5	72584.7	59743.7	71230.8	69906.7	91693.9	60967	8815.49	9326.06	11236.8	8604.6	72645
