# Supplementary material for: Integrated proteomic and metabolomic profiling of lymph after trauma-induced hypercoagulopathy and antithrombotic therapy
Source: Thromb J. 2024 Jul 10;22:59. doi: 10.1186/s12959-024-00634-3 (PMC11234664; doi:10.1186/s12959-024-00634-3)
Supplement: Supplementary file 6 — Supplementary Material 6. Supplementary Table 2 Differentially expressed metabolites identified in rat lymph. [file 12959_2024_634_MOESM6_ESM.xlsx]

## Sheet: VEH_Sham
Accession	Gene Name	Protein IDs	Majority protein IDs	Fasta headers	Peptides	Unique peptides	Sequence coverage [%]	Mol. weight [kDa]	VEH_1	VEH_2	VEH_3	VEH_4	VEH_5	VEH_6	Sham_1	Sham_2	Sham_3	Sham_4	Sham_5	Sham_6	P-value	Q-value	log2(FC)	FC	Gene_Name	GeneID	Product	GO_id	GO_term	pathway	pathway_description	KOG_id	KOG_abbreviation	KOG_description	KOG_function_class	eggNOG_id	eggNOG_abbreviation	eggNOG_description	eggNOG_function_classification	PFAM_Family	PFAM_Name	PFAM_description
F1M7E5	Cdh5	F1M7E5;A0A0G2K0I6	F1M7E5;A0A0G2K0I6	tr|F1M7E5|F1M7E5_RAT Cadherin-5 OS=Rattus norvegicus OX=10116 GN=Cdh5 PE=1 SV=3;tr|A0A0G2K0I6|A0A0G2K0I6_RAT Cadherin-5 OS=Rattus norvegicus OX=10116 GN=Cdh5 PE=1 SV=2	6	6	8.9	81.585	-2.76328	-2.41323	-0.436459	-1.95749	-2.79417	-2.33881	-0.641543	-0.919339	-0.753206	-1.47825	-1.23457	-1.25829	0.0189707	0.242825	-1.069708208835036	0.4764153462941551	Cdh5	307618	Cadherin-5	GO:0034332,GO:0070830,GO:0043534,GO:0001955,GO:0016339,GO:0000902,GO:0098609,GO:0044331,GO:0098742,GO:0007043,GO:0006874,GO:0007156,GO:0008285,GO:2000352,GO:0050728,GO:0031115,GO:0045766,GO:0030513,GO:0030335,GO:1903142,GO:0010628,GO:0035307,GO:0031334,GO:1902396,GO:2000114,GO:0001932,GO:0043114,GO:0007179,GO:0001944,GO:0005912,GO:0005923,GO:0016342,GO:0030054,GO:0071944,GO:0009986,GO:0005911,GO:…	adherens junction organization|bicellular tight junction assembly|blood vessel endothelial cell migration|blood vessel maturation|calcium-dependent cell-cell adhesion via plasma membrane cell adhesion molecules|cell morphogenesis|cell-cell adhesion|cell-cell adhesion mediated by cadherin|cell-cell adhesion via plasma-membrane adhesion molecules|cell-cell junction assembly|cellular calcium ion hom…	rno04514,rno04670,rno05418	Cell adhesion molecules|Leukocyte transendothelial migration|Fluid shear stress and atherosclerosis	KOG3594	[S]	FOG: Cadherin repeats	Function unknown	KOG3594	G	homophilic cell adhesion via plasma membrane adhesion molecules	Carbohydrate transport and metabolism	PF00028	Cadherin	Cadherin domain
A0A8I6AIG0	Nudcd3	A0A8I6AIG0;A0A8I6A4I4;A0A8I5Y9V8	A0A8I6AIG0;A0A8I6A4I4;A0A8I5Y9V8	tr|A0A8I6AIG0|A0A8I6AIG0_RAT NudC domain-containing 3 OS=Rattus norvegicus OX=10116 GN=Nudcd3 PE=4 SV=1;tr|A0A8I6A4I4|A0A8I6A4I4_RAT NudC domain-containing 3 OS=Rattus norvegicus OX=10116 GN=Nudcd3 PE=4 SV=1;tr|A0A8I5Y9V8|A0A8I5Y9V8_RAT NudC domain-contain	1	1	3.7	36.806	3.40893	2.99782	4.37187	3.23733	3.09801	3.66876	4.49861	4.42776	4.21727	3.99859	3.82525	3.64497	0.0276986	0.287633	-0.638289934365861	0.6424740395585076	Nudcd3	100125378	NudC domain-containing 3					KOG2265	[T]	Nuclear distribution protein NUDC	Signal transduction mechanisms
A0A8I5YCJ2	Tcn2	A0A8I5YCJ2;G3V6K1;Q9R0D6	A0A8I5YCJ2;G3V6K1;Q9R0D6	tr|A0A8I5YCJ2|A0A8I5YCJ2_RAT Transcobalamin-2 OS=Rattus norvegicus OX=10116 GN=Tcn2 PE=4 SV=1;tr|G3V6K1|G3V6K1_RAT Transcobalamin 2, isoform CRA_a OS=Rattus norvegicus OX=10116 GN=Tcn2 PE=3 SV=1;sp|Q9R0D6|TCO2_RAT Transcobalamin-2 OS=Rattus norvegicus OX=1	5	5	16	48.286	-1.54551	-2.25948	-0.652886	-1.677	-2.42884	-1.65522	-0.884265	-0.782359	-0.427968	-0.793239	-0.805877	-0.989241	0.00623242	0.143335	-0.9226638724942119	0.5275340521777897	Tcn2	64365	Transcobalamin-2			rno04977	Vitamin digestion and absorption
D3ZJF8	Fcgbp	D3ZJF8;A0A8I5ZQD3;Q499U7;F7EZQ4	D3ZJF8;A0A8I5ZQD3	tr|D3ZJF8|D3ZJF8_RAT Fc gamma-binding protein OS=Rattus norvegicus OX=10116 GN=Fcgbp PE=1 SV=4;tr|A0A8I5ZQD3|A0A8I5ZQD3_RAT Fc gamma-binding protein OS=Rattus norvegicus OX=10116 GN=Fcgbp PE=4 SV=1	20	20	10.2	275.06	-0.625006	1.19992	-0.317724	-0.889616	0.12672	0.578903	1.36458	2.04704	0.765797	2.08786	0.0295443	1.90962	0.0155252	0.224197	-1.35520733720561	0.3908786423254285	Fcgbp	100303643	Fc gamma-binding protein	GO:0031012,GO:0005615	extracellular matrix|extracellular space			KOG1216	[WV]	von Willebrand factor and related coagulation proteins	Extracellular structures |Defense mechanisms	KOG1216	O	sensory perception of sound	Posttranslational modification, protein turnover, chaperones	PF00094	VWD	von Willebrand factor type D domain
Q64611	Csad	Q64611;Q9R1F5;A0A8I5ZQK7;A0A8I6AMR0;B3VPA7;A0A8I6A6P6;A0A8I6GBN4;B5LSW7;A0A0G2K5P7	Q64611;Q9R1F5;A0A8I5ZQK7;A0A8I6AMR0;B3VPA7;A0A8I6A6P6;A0A8I6GBN4;B5LSW7;A0A0G2K5P7	sp|Q64611|CSAD_RAT Cysteine sulfinic acid decarboxylase OS=Rattus norvegicus OX=10116 GN=Csad PE=1 SV=1;tr|Q9R1F5|Q9R1F5_RAT Cysteine sulfinic acid decarboxylase (Fragment) OS=Rattus norvegicus OX=10116 GN=CSAD PE=3 SV=1;tr|A0A8I5ZQK7|A0A8I5ZQK7_RAT Cystei	3	3	5.9	55.248							2.54553	2.43621	2.38698	3.28843	3.22714	3.16175	2.56517e-14	1.31337e-11	0	0	Csad	60356	Cysteine sulfinic acid decarboxylase	GO:0019449,GO:0019452,GO:0042412,GO:0005737,GO:0005829,GO:0004068,GO:0030170,GO:0004782	L-cysteine catabolic process to hypotaurine|L-cysteine catabolic process to taurine|taurine biosynthetic process|cytoplasm|cytosol|aspartate 1-decarboxylase activity|pyridoxal phosphate binding|sulfinoalanine decarboxylase activity	rno00410,rno00430,rno00770	beta-Alanine metabolism|Taurine and hypotaurine metabolism|Pantothenate and CoA biosynthesis	KOG0629	[E]	Glutamate decarboxylase and related proteins	Amino acid transport and metabolism	KOG0629	E	carboxy-lyase activity	Amino acid transport and metabolism	PF00282	Pyridoxal_deC	Pyridoxal-dependent decarboxylase conserved domain
Q99N59	Amy1a	Q99N59;Q5I0L0;A0A8I5ZY75;A0A8I5ZU41;CON__Q3MHH8	Q99N59;Q5I0L0;A0A8I5ZY75;A0A8I5ZU41	tr|Q99N59|Q99N59_RAT Alpha-amylase OS=Rattus norvegicus OX=10116 GN=Amy1a PE=2 SV=1;tr|Q5I0L0|Q5I0L0_RAT Alpha-amylase OS=Rattus norvegicus OX=10116 GN=Amy1a PE=2 SV=1;tr|A0A8I5ZY75|A0A8I5ZY75_RAT Amylase, alpha 1A OS=Rattus norvegicus OX=10116 PE=4 SV=1;t	12	7	28.4	58.829	-0.113603	0.879613	0.925774	0.948839	-0.256217	0.423562	1.13585	1.53501	2.05965	0.866014	1.32665	1.17167	0.0100722	0.192869	-0.8811458733527424	0.5429360281991548	Amy1a	24203	Alpha-amylase	GO:0005975,GO:0009617,GO:0005615,GO:0004556,GO:0016160,GO:0046872	carbohydrate metabolic process|response to bacterium|extracellular space|alpha-amylase activity|amylase activity|metal ion binding	rno00500,rno04970,rno04972,rno04973	Starch and sucrose metabolism|Salivary secretion|Pancreatic secretion|Carbohydrate digestion and absorption	KOG2212	[G]	Alpha-amylase	Carbohydrate transport and metabolism
A0A8I6GK51	Sparc	A0A8I6GK51;A0A8I5ZWN9;A0A8I6ALJ7;P16975	A0A8I6GK51;A0A8I5ZWN9;A0A8I6ALJ7;P16975	tr|A0A8I6GK51|A0A8I6GK51_RAT SPARC OS=Rattus norvegicus OX=10116 GN=Sparc PE=4 SV=1;tr|A0A8I5ZWN9|A0A8I5ZWN9_RAT SPARC OS=Rattus norvegicus OX=10116 GN=Sparc PE=4 SV=1;tr|A0A8I6ALJ7|A0A8I6ALJ7_RAT SPARC OS=Rattus norvegicus OX=10116 GN=Sparc PE=4 SV=1;sp|P	8	8	44.1	35.344	-0.70624	-3.50947	-2.00891	-1.91346	-2.89478	-3.94696	-1.29042	-1.77925	-1.85208	-0.123586	-0.766049	-1.22488	0.0377713	0.357809	-1.323924671021337	0.3994468144236757	Sparc	24791	SPARC					KOG4004	[W]	Matricellular protein Osteonectin/SPARC/BM-40	Extracellular structures
A0A8I5ZZZ2	Serpina4	A0A8I5ZZZ2;Q5M8C3;P97569	A0A8I5ZZZ2;Q5M8C3;P97569	tr|A0A8I5ZZZ2|A0A8I5ZZZ2_RAT Serpin family A member 4 OS=Rattus norvegicus OX=10116 GN=Serpina4 PE=4 SV=1;tr|Q5M8C3|Q5M8C3_RAT Serine (Or cysteine) proteinase inhibitor, clade A (Alpha-1 antiproteinase, antitrypsin), member 4 OS=Rattus norvegicus OX=10116	14	14	35.3	51.288	-0.200549	-1.2769	-0.0219018	0.0410698	-0.139646	0.0117505	0.901546	0.394845	1.75695	-0.213279	1.23555	0.256394	0.0202201	0.252504	-0.9863626184405543	0.5047487652857927	Serpina4	246328	Serpin family A member 4					KOG2392	[V]	Serpin	Defense mechanisms
A0A8I6AJ14	Gsn	A0A8I6AJ14;A0A8I6A5C5	A0A8I6AJ14;A0A8I6A5C5	tr|A0A8I6AJ14|A0A8I6AJ14_RAT Gelsolin OS=Rattus norvegicus OX=10116 GN=Gsn PE=4 SV=1;tr|A0A8I6A5C5|A0A8I6A5C5_RAT Gelsolin OS=Rattus norvegicus OX=10116 GN=Gsn PE=4 SV=1	32	2	51.3	80.557	-1.69939	-1.80489	-1.56865	-1.48375	-1.4815	-2.36485	-0.826611	-1.51853	-1.33755	-1.52085	-1.50636	-1.13014	0.0373777	0.357809	-0.4271641817652756	0.7437222392278826	Gsn	296654	Gelsolin			rno04810,rno04666,rno05203	Regulation of actin cytoskeleton|Fc gamma R-mediated phagocytosis|Viral carcinogenesis	KOG0443	[Z]	Actin regulatory proteins (gelsolin/villin family)	Cytoskeleton
A0A8I6G6L0	Spon1	A0A8I6G6L0;Q3B7D6;P35446	A0A8I6G6L0;Q3B7D6;P35446	tr|A0A8I6G6L0|A0A8I6G6L0_RAT Spondin-1 OS=Rattus norvegicus OX=10116 GN=Spon1 PE=4 SV=1;tr|Q3B7D6|Q3B7D6_RAT Spondin-1 OS=Rattus norvegicus OX=10116 GN=Spon1 PE=1 SV=1;sp|P35446|SPON1_RAT Spondin-1 OS=Rattus norvegicus OX=10116 GN=Spon1 PE=1 SV=1	4	4	9	89.814	-2.94663	-1.7484	-1.80582	-1.75117	-3.21104	-2.43742	-1.64382	-1.24917	-1.50895	-1.00607	-1.55487	-1.84881	0.0157639	0.224197	-0.8481330684897768	0.5555031245513622	Spon1	64456	Spondin-1					KOG3539	[W]	Spondins, extracellular matrix proteins	Extracellular structures
B1H260	F13b	B1H260;A0A0G2KAS2	B1H260;A0A0G2KAS2	tr|B1H260|B1H260_RAT Coagulation factor XIII B chain OS=Rattus norvegicus OX=10116 GN=F13b PE=1 SV=1;tr|A0A0G2KAS2|A0A0G2KAS2_RAT Coagulation factor XIII B chain OS=Rattus norvegicus OX=10116 GN=F13b PE=1 SV=1	27	27	50.8	75.082	1.51095	1.65779	2.24589	1.92484	1.54315	1.87317	2.88798	2.24397	2.40306	1.81674	1.91431	2.28613	0.0366111	0.357809	-0.466068114516335	0.7239349059655077	F13b	289055	Coagulation factor XIII B chain	GO:0007596,GO:0072378,GO:0018149	blood coagulation|blood coagulation, fibrin clot formation|peptide cross-linking	rno04610,rno05171	Complement and coagulation cascades|Coronavirus disease - COVID-19					ENOG502RDCS	S	blood coagulation, fibrin clot formation	Function unknown	PF00084	Sushi	Sushi repeat (SCR repeat)
M0RDR9	Col6a1	M0RDR9;D3ZUL3	M0RDR9;D3ZUL3	tr|M0RDR9|M0RDR9_RAT Collagen type VI alpha 1 chain OS=Rattus norvegicus OX=10116 GN=Col6a1 PE=1 SV=2;tr|D3ZUL3|D3ZUL3_RAT Collagen type VI alpha 1 chain OS=Rattus norvegicus OX=10116 GN=Col6a1 PE=1 SV=2	7	7	9.1	105.43	-3.33139	-2.34372	-0.146591	-2.22739	-2.63314	-2.41862	0.387946	-0.370167	-0.537255	-0.263218	-0.765972	-0.546679	0.00284208	0.0808414	-1.834251246786692	0.280437027490462	Col6a1	294337	Collagen type VI alpha 1 chain	GO:0071230,GO:0035987,GO:0030198,GO:0008585,GO:0008584,GO:0005604,GO:0005594,GO:0031012,GO:0005576,GO:0005615,GO:0032991,GO:0042383,GO:0005518,GO:0005201,GO:0048407	cellular response to amino acid stimulus|endodermal cell differentiation|extracellular matrix organization|female gonad development|male gonad development|basement membrane|collagen type IX trimer|extracellular matrix|extracellular region|extracellular space|protein-containing complex|sarcolemma|collagen binding|extracellular matrix structural constituent|platelet-derived growth factor binding	rno04151,rno04512,rno04510,rno04974,rno05165	PI3K-Akt signaling pathway|ECM-receptor interaction|Focal adhesion|Protein digestion and absorption|Human papillomavirus infection	KOG3544	[W]	Collagens (type IV and type XIII), and related proteins	Extracellular structures					PF00092	VWA	von Willebrand factor type A domain
P70521	Mst1	P70521;F7FMS0	P70521;F7FMS0	tr|P70521|P70521_RAT Macrophage stimulating 1 (Hepatocyte growth factor-like) OS=Rattus norvegicus OX=10116 GN=Mst1 PE=2 SV=1;tr|F7FMS0|F7FMS0_RAT Macrophage-stimulating 1 OS=Rattus norvegicus OX=10116 GN=Mst1 PE=4 SV=1	15	15	25	80.732	-1.45413	-1.62248	0.759313	0.369992	-1.04651	-2.95802	0.670899	1.36004	0.340299	-0.38935	0.160321	0.250585	0.0453117	0.38666	-1.390770857698084	0.3813609798169993	Mst1	24566	Macrophage stimulating 1 (Hepatocyte growth factor-like)	GO:0071456,GO:0007566,GO:0030317,GO:0035978,GO:0060763,GO:0030879,GO:1904036,GO:0045721,GO:0010628,GO:0033601,GO:0006508,GO:2000479,GO:0010758,GO:0046425,GO:0007283,GO:0005737,GO:0005615,GO:0005773,GO:0019899,GO:0030971,GO:0005102	cellular response to hypoxia|embryo implantation|flagellated sperm motility|histone H2A-S139 phosphorylation|mammary duct terminal end bud growth|mammary gland development|negative regulation of epithelial cell apoptotic process|negative regulation of gluconeogenesis|positive regulation of gene expression|positive regulation of mammary gland epithelial cell proliferation|proteolysis|regulation of…	rno04020	Calcium signaling pathway
G3V8B1	Gpld1	G3V8B1;A0A8I5ZM06;Q8R2H5	G3V8B1;A0A8I5ZM06;Q8R2H5	tr|G3V8B1|G3V8B1_RAT Phosphatidylinositol-glycan-specific phospholipase D OS=Rattus norvegicus OX=10116 GN=Gpld1 PE=1 SV=1;tr|A0A8I5ZM06|A0A8I5ZM06_RAT Phosphatidylinositol-glycan-specific phospholipase D OS=Rattus norvegicus OX=10116 GN=Gpld1 PE=4 SV=1;sp	28	28	39.4	93.666	1.03909	1.45124	1.16427	1.16451	1.36897	2.0303	1.84867	2.05747	2.32535	1.58768	1.6179	2.3006	0.0138487	0.214864	-0.5865492053961308	0.6659338564722479	Gpld1	291132	Phosphatidylinositol-glycan-specific phospholipase D	GO:0002042,GO:0071277,GO:0071397,GO:0071467,GO:0071401,GO:0071466,GO:0002430,GO:0006507,GO:0008286,GO:0008285,GO:0043065,GO:0010595,GO:0051044,GO:1900076,GO:0009749,GO:0005737,GO:0005615,GO:0043231,GO:0004621	cell migration involved in sprouting angiogenesis|cellular response to calcium ion|cellular response to cholesterol|cellular response to pH|cellular response to triglyceride|cellular response to xenobiotic stimulus|complement receptor mediated signaling pathway|GPI anchor release|insulin receptor signaling pathway|negative regulation of cell population proliferation|positive regulation of apoptot…	rno00563	Glycosylphosphatidylinositol (GPI)-anchor biosynthesis	KOG3637	[W]	Vitronectin receptor, alpha subunit	Extracellular structures					PF00882	Zn_dep_PLPC	Zinc dependent phospholipase C
W0UVG1	Rnase4	W0UVG1;O55004	W0UVG1;O55004	tr|W0UVG1|W0UVG1_RAT Ribonuclease A b1 OS=Rattus norvegicus OX=10116 GN=Rnase4 PE=3 SV=1;sp|O55004|RNAS4_RAT Ribonuclease 4 OS=Rattus norvegicus OX=10116 GN=Rnase4 PE=1 SV=1	5	5	50.3	16.903	-0.401539	-2.493	-0.0254737	-1.26239	-1.10265	-0.665899	0.559181	0.255421	0.887307	0.216733	-0.47051	0.0648552	0.0109624	0.200456	-1.243991406623645	0.4222029585455965	Rnase4	56759	Ribonuclease A b1	GO:0004519,GO:0003676	endonuclease activity|nucleic acid binding
P00770	Mcpt2	P00770	P00770	sp|P00770|MCPT2_RAT Mast cell protease 2 OS=Rattus norvegicus OX=10116 GN=Mcpt2 PE=1 SV=1	4	4	18.6	27.101	-3.02583	-2.14069	-1.99282	-3.16955	-3.69849	-2.92487	-0.818871	-1.72635	-0.581001	-2.87389	-1.5118	-1.82202	0.0136723	0.214864	-1.269722138402103	0.4147396436491085	Mcpt2	29266	Mast cell protease 2	GO:0005615,GO:0004252	extracellular space|serine-type endopeptidase activity			KOG3627	[E]	Trypsin	Amino acid transport and metabolism	KOG3627	O	serine-type endopeptidase activity	Posttranslational modification, protein turnover, chaperones	PF00089	Trypsin	Trypsin
P27867	Sord	P27867;A0A8I6A2A0;Q6TUH3;A0A8J8XW61	P27867;A0A8I6A2A0	sp|P27867|DHSO_RAT Sorbitol dehydrogenase OS=Rattus norvegicus OX=10116 GN=Sord PE=1 SV=4;tr|A0A8I6A2A0|A0A8I6A2A0_RAT Sorbitol dehydrogenase OS=Rattus norvegicus OX=10116 GN=Sord PE=4 SV=1	6	6	23.8	38.234	-3.20793	-3.64094	-2.65954	-3.40142	-2.36893	-3.15675	-2.14208	-2.98125	-2.30064	-2.10973	-2.58001	-0.298151	0.0397056	0.363023	-1.003940546781443	0.498636173965005	Sord	24788	Sorbitol dehydrogenase	GO:0030317,GO:0046370,GO:0051160,GO:0051164,GO:0046686,GO:0046688,GO:0009725,GO:0031667,GO:0006970,GO:0009410,GO:0006062,GO:0006060,GO:0070062,GO:0016020,GO:0031966,GO:0005739,GO:0031514,GO:0046526,GO:0042802,GO:0003939,GO:0051287,GO:0008270	flagellated sperm motility|fructose biosynthetic process|L-xylitol catabolic process|L-xylitol metabolic process|response to cadmium ion|response to copper ion|response to hormone|response to nutrient levels|response to osmotic stress|response to xenobiotic stimulus|sorbitol catabolic process|sorbitol metabolic process|extracellular exosome|membrane|mitochondrial membrane|mitochondrion|motile cil…	rno00040,rno00051	Pentose and glucuronate interconversions|Fructose and mannose metabolism	KOG0024	[Q]	Sorbitol dehydrogenase	Secondary metabolites biosynthesis, transport and catabolism	KOG0024	E	L-arabinose catabolic process	Amino acid transport and metabolism	PF00107	ADH_zinc_N	Zinc-binding dehydrogenase
Q08163	Cap1	Q08163;A0A8I6G6M3;P52481;A0A8I6AQS4	Q08163;A0A8I6G6M3	sp|Q08163|CAP1_RAT Adenylyl cyclase-associated protein 1 OS=Rattus norvegicus OX=10116 GN=Cap1 PE=1 SV=3;tr|A0A8I6G6M3|A0A8I6G6M3_RAT Adenylyl cyclase-associated protein 1 OS=Rattus norvegicus OX=10116 GN=Cap1 PE=4 SV=1	14	14	42.8	51.588	-2.52276	-4.15863	-3.92127	-4.0073	-3.96957	-4.66321	-0.628628	-0.737949	-0.787183	0.486192	-4.80852	0.870814	0.0072746	0.155191	-2.939578580373714	0.1303462894552504	Cap1	64185	Adenylyl cyclase-associated protein 1	GO:0030036,GO:0001667,GO:0019933,GO:0000902,GO:0006898,GO:0045761,GO:0030864,GO:0005737,GO:0005886,GO:0003779,GO:0008179	actin cytoskeleton organization|ameboidal-type cell migration|cAMP-mediated signaling|cell morphogenesis|receptor-mediated endocytosis|regulation of adenylate cyclase activity|cortical actin cytoskeleton|cytoplasm|plasma membrane|actin binding|adenylate cyclase binding			KOG2675	[ZT]	Adenylate cyclase-associated protein (CAP/Srv2p)	Cytoskeleton |Signal transduction mechanisms	KOG2675	S	adenylate cyclase binding	Function unknown	PF01213	CAP_N	Adenylate cyclase associated (CAP) N terminal
Q5I0D7	Pepd	Q5I0D7;A0A8I6A0W2	Q5I0D7;A0A8I6A0W2	sp|Q5I0D7|PEPD_RAT Xaa-Pro dipeptidase OS=Rattus norvegicus OX=10116 GN=Pepd PE=2 SV=1;tr|A0A8I6A0W2|A0A8I6A0W2_RAT Xaa-Pro dipeptidase OS=Rattus norvegicus OX=10116 GN=Pepd PE=4 SV=1	11	11	27.4	54.75	-0.748548	-0.520849	-0.28354	-0.846234	-0.707666	-1.09667	0	-0.1682	-0.16531	-0.426504	-0.461167	-0.611088	0.022962	0.255577	-0.395206011518476	0.7603807893020229	Pepd	292808	Xaa-Pro dipeptidase	GO:0030574,GO:0030145,GO:0070006,GO:0008233,GO:0102009	collagen catabolic process|manganese ion binding|metalloaminopeptidase activity|peptidase activity|proline dipeptidase activity			KOG2737	[R]	Putative metallopeptidase	General function prediction only	KOG2737	E	manganese ion binding	Amino acid transport and metabolism	PF00557	Peptidase_M24	Metallopeptidase family M24
Q5M890	Apon	Q5M890	Q5M890	tr|Q5M890|Q5M890_RAT Apolipoprotein N OS=Rattus norvegicus OX=10116 GN=Apon PE=1 SV=1	5	5	23.1	28.232	0.754051	1.07077	2.01587	2.25053	1.30136	2.05751	2.60218	2.52674	3.08261	1.98904	2.15209	2.77722	0.0101708	0.192869	-0.946626504571791	0.5188442730916962	Apon	304603	Apolipoprotein N	GO:0008203,GO:0005615	cholesterol metabolic process|extracellular space							ENOG502TBR1	S	Apolipoprotein F	Function unknown	PF15148	Apolipo_F	Apolipoprotein F
Q920P6	Ada	Q920P6;A0A8I6ANW5;A0A8I6GI51;A0A8I6AB50	Q920P6;A0A8I6ANW5;A0A8I6GI51;A0A8I6AB50	sp|Q920P6|ADA_RAT Adenosine deaminase OS=Rattus norvegicus OX=10116 GN=Ada PE=1 SV=3;tr|A0A8I6ANW5|A0A8I6ANW5_RAT Adenosine deaminase OS=Rattus norvegicus OX=10116 GN=Ada PE=4 SV=1;tr|A0A8I6GI51|A0A8I6GI51_RAT Adenosine deaminase OS=Rattus norvegicus OX=10	3	3	11.4	39.899	-4.28574	-4.26071	-3.12772	-3.00152	-4.55014	-2.69785	-2.22545	-0.73829	-3.77914	-1.1493	-2.66338	-2.43044	0.0226019	0.255577	-1.48961092575069	0.3561085733470978	Ada	24165	Adenosine deaminase	GO:0006154,GO:0046085,GO:0007568,GO:0000255,GO:0006196,GO:0044209,GO:0007155,GO:0046059,GO:0046061,GO:0006157,GO:0048566,GO:0002314,GO:0032263,GO:0001821,GO:0046101,GO:0043103,GO:0001701,GO:0046103,GO:0001889,GO:0048286,GO:0030324,GO:0060169,GO:0043066,GO:0042323,GO:0050728,GO:0002686,GO:0002906,GO:0070256,GO:0060407,GO:0070244,GO:0048541,GO:0001890,GO:0046638,GO:0030890,GO:0050850,GO:0002636,GO:…	adenosine catabolic process|adenosine metabolic process|aging|allantoin metabolic process|AMP catabolic process|AMP salvage|cell adhesion|dAMP catabolic process|dATP catabolic process|deoxyadenosine catabolic process|embryonic digestive tract development|germinal center B cell differentiation|GMP salvage|histamine secretion|hypoxanthine biosynthetic process|hypoxanthine salvage|in utero embryonic…	rno00230,rno05340	Purine metabolism|Primary immunodeficiency	KOG1097	[F]	Adenine deaminase/adenosine deaminase	Nucleotide transport and metabolism	KOG1097	F	hypoxanthine salvage	Nucleotide transport and metabolism	PF00962	A_deaminase	Adenosine/AMP deaminase
A0A0G2JSH9	Prdx2	A0A0G2JSH9;A0A8I6G2K0;P35704	A0A0G2JSH9;A0A8I6G2K0;P35704	tr|A0A0G2JSH9|A0A0G2JSH9_RAT Peroxiredoxin-2 OS=Rattus norvegicus OX=10116 GN=Prdx2 PE=1 SV=1;tr|A0A8I6G2K0|A0A8I6G2K0_RAT Peroxiredoxin-2 OS=Rattus norvegicus OX=10116 GN=Prdx2 PE=4 SV=1;sp|P35704|PRDX2_RAT Peroxiredoxin-2 OS=Rattus norvegicus OX=10116 GN	12	12	73.2	21.797	0.870189	1.80893	2.24685	-1.48097	3.84301	0.414805	-2.32722	-1.21658	-0.940569	0.337481	0.351472	-1.31012	0.0309531	0.310745	2.134724529679667	4.391532649363047	Prdx2	29338	Peroxiredoxin-2	GO:0002357,GO:0048872,GO:0042744,GO:2001240,GO:0031665,GO:0032088,GO:0045581,GO:0030194,GO:0043410,GO:0010310,GO:0019430,GO:0002536,GO:0032496,GO:0042098,GO:0048538,GO:0005737,GO:0008379	defense response to tumor cell|homeostasis of number of cells|hydrogen peroxide catabolic process|negative regulation of extrinsic apoptotic signaling pathway in absence of ligand|negative regulation of lipopolysaccharide-mediated signaling pathway|negative regulation of NF-kappaB transcription factor activity|negative regulation of T cell differentiation|positive regulation of blood coagulation|…			KOG0852	[O]	Alkyl hydroperoxide reductase, thiol specific antioxidant and related enzymes	Posttranslational modification, protein turnover, chaperones					PF00578	AhpC-TSA	AhpC/TSA family
A0A0G2JZL1	AABR07065808.1	A0A0G2JZL1	A0A0G2JZL1	tr|A0A0G2JZL1|A0A0G2JZL1_RAT Ig-like domain-containing protein OS=Rattus norvegicus OX=10116 GN=AABR07065808.1 PE=4 SV=2	4	4	29.4	13.414	-2.57223	0.927663	-1.08487	-1.08271	-1.90548	-0.838032							4.89659e-08	2.78561e-06	inf	inf	AABR07065808.1	691828	Ig-like domain-containing protein	GO:0050853,GO:0006958,GO:0042742,GO:0045087,GO:0006911,GO:0006910,GO:0050871,GO:0009897,GO:0042571,GO:0003823,GO:0034987	B cell receptor signaling pathway|complement activation, classical pathway|defense response to bacterium|innate immune response|phagocytosis, engulfment|phagocytosis, recognition|positive regulation of B cell activation|external side of plasma membrane|immunoglobulin complex, circulating|antigen binding|immunoglobulin receptor binding											PF07686	V-set	Immunoglobulin V-set domain
Q63716	Prdx1	Q63716;A0A0G2K3Z9;A0A8I6AAF3	Q63716;A0A0G2K3Z9	sp|Q63716|PRDX1_RAT Peroxiredoxin-1 OS=Rattus norvegicus OX=10116 GN=Prdx1 PE=1 SV=1;tr|A0A0G2K3Z9|A0A0G2K3Z9_RAT Peroxiredoxin-1 OS=Rattus norvegicus OX=10116 GN=Prdx1l1 PE=3 SV=1	8	6	47.2	22.109	0.837862	1.16888	1.53501	1.53717	3.07151	-0.807105	-2.81833	-0.893456	-0.671658	0.802749	-0.456123	-1.73318	0.0122128	0.206884	2.185552970637007	4.549011149492513	Prdx1	117254	Peroxiredoxin-1	GO:0008283,GO:0045454,GO:0034101,GO:0042744,GO:0045321,GO:0030101,GO:0042267,GO:1901222,GO:0032872,GO:0019430,GO:0006979,GO:0000302,GO:0005737,GO:0005829,GO:0000791,GO:0005759,GO:0005730,GO:0005634,GO:0005782,GO:0020037,GO:0042802,GO:0004601,GO:0051920,GO:0008379	cell population proliferation|cell redox homeostasis|erythrocyte homeostasis|hydrogen peroxide catabolic process|leukocyte activation|natural killer cell activation|natural killer cell mediated cytotoxicity|regulation of NIK/NF-kappaB signaling|regulation of stress-activated MAPK cascade|removal of superoxide radicals|response to oxidative stress|response to reactive oxygen species|cytoplasm|cyto…	rno04146,rno05146	Peroxisome|Amoebiasis	KOG0852	[O]	Alkyl hydroperoxide reductase, thiol specific antioxidant and related enzymes	Posttranslational modification, protein turnover, chaperones	KOG0852	O	peroxiredoxin activity	Posttranslational modification, protein turnover, chaperones	PF00578	AhpC-TSA	AhpC/TSA family
Q63083	Nucb1	Q63083;A0A0G2K9Z3;Q6P6Q3	Q63083;A0A0G2K9Z3	sp|Q63083|NUCB1_RAT Nucleobindin-1 OS=Rattus norvegicus OX=10116 GN=Nucb1 PE=1 SV=1;tr|A0A0G2K9Z3|A0A0G2K9Z3_RAT Nucleobindin-1 OS=Rattus norvegicus OX=10116 GN=Ppp1r15a PE=4 SV=2	5	5	15.3	53.506	-0.971748	-0.437111	0.40757	-0.61359	-0.389365	0.310886	-1.76652	-1.87584	-1.92507	-1.28933	-1.2845	-0.711976	0.00216724	0.0655774	1.193312616961377	2.286772136805412	Nucb1	84595	Nucleobindin-1	GO:1903533,GO:0072718,GO:0007264,GO:0005801,GO:0005737,GO:0005769,GO:0005793,GO:0005576,GO:0005615,GO:0090498,GO:0005794,GO:0032580,GO:0005798,GO:0098547,GO:0005634,GO:0005791,GO:0005802,GO:0005509,GO:0003677,GO:0001965,GO:0005085	regulation of protein targeting|response to cisplatin|small GTPase mediated signal transduction|cis-Golgi network|cytoplasm|early endosome|endoplasmic reticulum-Golgi intermediate compartment|extracellular region|extracellular space|extrinsic component of Golgi membrane|Golgi apparatus|Golgi cisterna membrane|Golgi-associated vesicle|lumenal side of Golgi membrane|nucleus|rough endoplasmic reticu…			KOG3866	[R]	DNA-binding protein of the nucleobindin family	General function prediction only	KOG3866	S	positive regulation of testosterone secretion	Function unknown	PF13499	EF-hand_7	EF-hand domain pair
A0A8I5Y817		A0A8I5Y817	A0A8I5Y817	tr|A0A8I5Y817|A0A8I5Y817_RAT Uncharacterized protein OS=Rattus norvegicus OX=10116 PE=4 SV=1	4	3	57.3	13.608	1.53254	2.53575	-0.775945	0.959784	-0.917241	1.20446	-0.0205689	-0.229808	-1.73287	-1.15626	-1.84681	-0.727505	0.0224603	0.255577	1.708862616938737	3.269030000251801		691828	Uncharacterized protein
P50399	Gdi2	P50399;A0A8I5YBU1	P50399;A0A8I5YBU1	sp|P50399|GDIB_RAT Rab GDP dissociation inhibitor beta OS=Rattus norvegicus OX=10116 GN=Gdi2 PE=1 SV=2;tr|A0A8I5YBU1|A0A8I5YBU1_RAT Rab GDP dissociation inhibitor beta OS=Rattus norvegicus OX=10116 GN=Gdi2 PE=4 SV=1	9	7	28.5	50.537	-1.40895	-2.41036	-1.11829	-1.11612	0.536996	-0.871446	-3.33089	-3.44021	-4.24288	-1.6516	-3.76881	-2.98612	0.00217737	0.0655774	2.172057493815661	4.506656508226551	Gdi2	29662	Rab GDP dissociation inhibitor beta	GO:1902018,GO:1903565,GO:0015031,GO:0007264,GO:0016192,GO:0005737,GO:0005829,GO:0005794,GO:0016020,GO:0045202,GO:0005096,GO:0005093,GO:0031267	negative regulation of cilium assembly|negative regulation of protein localization to cilium|protein transport|small GTPase mediated signal transduction|vesicle-mediated transport|cytoplasm|cytosol|Golgi apparatus|membrane|synapse|GTPase activator activity|Rab GDP-dissociation inhibitor activity|small GTPase binding			KOG1439	[O]	RAB proteins geranylgeranyltransferase component A (RAB escort protein)	Posttranslational modification, protein turnover, chaperones	KOG1439	O	Rab GDP-dissociation inhibitor activity	Posttranslational modification, protein turnover, chaperones	PF00996	GDI	GDP dissociation inhibitor
P31044	Pebp1	P31044;A0A8I5ZLC1;A0A8I5ZQN0;M0RB80	P31044;A0A8I5ZLC1;A0A8I5ZQN0	sp|P31044|PEBP1_RAT Phosphatidylethanolamine-binding protein 1 OS=Rattus norvegicus OX=10116 GN=Pebp1 PE=1 SV=3;tr|A0A8I5ZLC1|A0A8I5ZLC1_RAT Phosphatidylethanolamine-binding protein 1 OS=Rattus norvegicus OX=10116 GN=Pebp1 PE=4 SV=1;tr|A0A8I5ZQN0|A0A8I5ZQN	8	8	60.4	20.801	-0.313647	0.0358578	0.164078	-0.514887	1.4182	0.410918	-1.70179	-1.55801	-1.60724	-0.923162	-0.583447	-1.77235	0.00105436	0.0415084	1.557752067343567	2.943947752188657	Pebp1	29542	Phosphatidylethanolamine-binding protein 1	GO:0007568,GO:0042755,GO:0021766,GO:0000165,GO:0043409,GO:0001933,GO:0060409,GO:0043950,GO:0045840,GO:0001505,GO:0002026,GO:0014823,GO:0051592,GO:0051591,GO:0051412,GO:0051602,GO:0045471,GO:0009408,GO:0014070,GO:0010033,GO:0010243,GO:0006979,GO:0009636,GO:0009611,GO:0009410,GO:0048240,GO:0007286,GO:0045177,GO:0043679,GO:0009986,GO:0005737,GO:0005615,GO:0005794,GO:0005741,GO:0005739,GO:0043005,GO:…	aging|eating behavior|hippocampus development|MAPK cascade|negative regulation of MAPK cascade|negative regulation of protein phosphorylation|positive regulation of acetylcholine metabolic process|positive regulation of cAMP-mediated signaling|positive regulation of mitotic nuclear division|regulation of neurotransmitter levels|regulation of the force of heart contraction|response to activity|res…			KOG3346	[R]	Phosphatidylethanolamine binding protein	General function prediction only	KOG3346	U	positive regulation of acetylcholine metabolic process	Intracellular trafficking, secretion, and vesicular transport	PF01161	PBP	Phosphatidylethanolamine-binding protein
P19132	Fth1	P19132;Q66HI5;A0A8I5ZU81;A0A8I5ZMC0;A0JPM7;Q6AYV6;Q2TA66;Q5FVS1;A0A8I6A564;Q6P9V2;A0A8I5ZZJ3;Q6LDW6;A0A8I6AJZ3	P19132;Q66HI5;A0A8I5ZU81;A0A8I5ZMC0;A0JPM7;Q6AYV6;Q2TA66;Q5FVS1;A0A8I6A564	sp|P19132|FRIH_RAT Ferritin heavy chain OS=Rattus norvegicus OX=10116 GN=Fth1 PE=1 SV=3;tr|Q66HI5|Q66HI5_RAT Ferritin OS=Rattus norvegicus OX=10116 GN=Fth1 PE=1 SV=2;tr|A0A8I5ZU81|A0A8I5ZU81_RAT Hypothetical protein LOC689130 OS=Rattus norvegicus OX=10116	7	7	50.5	21.126	-0.74635	0	-0.49252	-0.57758	-0.0312102	-0.332904	-1.16603	-0.875698	-2.46276	-1.31406	-1.04129	-3.20535	0.00843003	0.172647	1.314103491953267	2.486477699275106	Fth1	25319	Ferritin heavy chain	GO:0006955,GO:0006880,GO:0006826,GO:0008285,GO:0048147,GO:0060547,GO:0044754,GO:0005737,GO:0008199,GO:0008198,GO:0004322,GO:0042802,GO:0005506	immune response|intracellular sequestering of iron ion|iron ion transport|negative regulation of cell population proliferation|negative regulation of fibroblast proliferation|negative regulation of necrotic cell death|autolysosome|cytoplasm|ferric iron binding|ferrous iron binding|ferroxidase activity|identical protein binding|iron ion binding	rno04216,rno04217,rno04978	Ferroptosis|Necroptosis|Mineral absorption	KOG2332	[P]	Ferritin	Inorganic ion transport and metabolism	KOG2332	P	ferric iron binding	Inorganic ion transport and metabolism	PF00210	Ferritin	Ferritin-like domain
A0A8I5ZMT8		A0A8I5ZMT8	A0A8I5ZMT8	tr|A0A8I5ZMT8|A0A8I5ZMT8_RAT Uncharacterized protein OS=Rattus norvegicus OX=10116 PE=4 SV=1	5	2	31.3	12.568	0.16256	0.360675	-0.475113	-0.334058	-0.127124	0.169514	-0.664644	-1.49327	0.142625	-0.858951	-0.480802	-0.429515	0.0447755	0.38666	0.5901680556158045	1.505422099717749		502832	Uncharacterized protein
P10252	Cd48	P10252;A0A8I5ZNL0;A0A8I5ZYW8	P10252;A0A8I5ZNL0;A0A8I5ZYW8	sp|P10252|CD48_RAT CD48 antigen OS=Rattus norvegicus OX=10116 GN=Cd48 PE=1 SV=1;tr|A0A8I5ZNL0|A0A8I5ZNL0_RAT CD48 antigen OS=Rattus norvegicus OX=10116 GN=Cd48 PE=4 SV=1;tr|A0A8I5ZYW8|A0A8I5ZYW8_RAT CD48 antigen OS=Rattus norvegicus OX=10116 GN=Cd48 PE=4 S	3	3	13.8	27.679	-3.11024	-3.26007	-2.76434	-1.66099	-3.4003	-2.77587	-3.35325	-3.2171	-3.49976	-4.22447	-4.03515	-4.12946	0.0149609	0.224197	0.9145647929999896	1.885000352131904	Cd48	245962	CD48 antigen	GO:0045576,GO:0002819,GO:0007165,GO:0042110,GO:0046658,GO:0009897,GO:0045121,GO:0005886,GO:0032991,GO:0003823,GO:0038023	mast cell activation|regulation of adaptive immune response|signal transduction|T cell activation|anchored component of plasma membrane|external side of plasma membrane|membrane raft|plasma membrane|protein-containing complex|antigen binding|signaling receptor activity	rno04650	Natural killer cell mediated cytotoxicity					ENOG502SB68	S	antigen binding	Function unknown	PF07686	V-set	Immunoglobulin V-set domain
A0A8I5ZPC5		A0A8I5ZPC5	A0A8I5ZPC5	tr|A0A8I5ZPC5|A0A8I5ZPC5_RAT Uncharacterized protein OS=Rattus norvegicus OX=10116 PE=4 SV=1	1	1	13.3	13.088	-0.282041	1.73817	0.26772	0.269883	0.478796	-1.50707	-2.22158	-0.770581	-1.85771	-1.99915	-2.13708	-0.203448	0.0117836	0.206884	1.692501320102657	3.232166056230334		120103436	Uncharacterized protein
Q63429	Ubc	Q63429;A0A8I5ZR71;P62982;Q6P7R7;P62986;F1LML2;A0A8I6A5Y3;A0A8I6AN99;Q63654;P0CG51;Q5FWT0;Q6PED0;A0A8I6G5G7;A0A8I6A4W7;A0A8I6G8I7;A0A8I6A1Y5;A0A8I5ZTA8;F1M927;F1LU69	Q63429;A0A8I5ZR71;P62982;Q6P7R7;P62986;F1LML2;A0A8I6A5Y3;A0A8I6AN99;Q63654;P0CG51;Q5FWT0;Q6PED0;A0A8I6G5G7;A0A8I6A4W7;A0A8I6G8I7;A0A8I6A1Y5	sp|Q63429|UBC_RAT Polyubiquitin-C OS=Rattus norvegicus OX=10116 GN=Ubc PE=1 SV=1;tr|A0A8I5ZR71|A0A8I5ZR71_RAT Polyubiquitin-C OS=Rattus norvegicus OX=10116 GN=Ubc PE=4 SV=1;sp|P62982|RS27A_RAT Ubiquitin-40S ribosomal protein S27a OS=Rattus norvegicus OX=10	4	4	53.1	91.086	1.84673	1.3175	1.86766	2.24126	3.0243	0.181812	0.085788	-0.295847	0.187703	1.17558	1.24159	0.168646	0.0178629	0.240679	1.319297682364722	2.495445995276336	Ubc	50522	Polyubiquitin-C	GO:0019941,GO:0016567,GO:0006511,GO:0005737,GO:0031315,GO:0005634,GO:0002020,GO:0031386,GO:0031625	modification-dependent protein catabolic process|protein ubiquitination|ubiquitin-dependent protein catabolic process|cytoplasm|extrinsic component of mitochondrial outer membrane|nucleus|protease binding|protein tag|ubiquitin protein ligase binding	rno04120,rno04137,rno03320,rno05167,rno05012,rno05022	Ubiquitin mediated proteolysis|Mitophagy - animal|PPAR signaling pathway|Kaposi sarcoma-associated herpesvirus infection|Parkinson disease|Pathways of neurodegeneration - multiple diseases	KOG0001	[OR]	Ubiquitin and ubiquitin-like proteins	Posttranslational modification, protein turnover, chaperones |General function prediction only	KOG0001	O	cellular macromolecule catabolic process	Posttranslational modification, protein turnover, chaperones	PF00240	ubiquitin	Ubiquitin family
P07943	Akr1b1	P07943;A0A8I5ZTF9;A0A8I6A856;A0A8I6A068;A0A8I6A2P8;A0A8I6AEH6;A0A8I6ASF1	P07943;A0A8I5ZTF9;A0A8I6A856;A0A8I6A068;A0A8I6A2P8	sp|P07943|ALDR_RAT Aldo-keto reductase family 1 member B1 OS=Rattus norvegicus OX=10116 GN=Akr1b1 PE=1 SV=3;tr|A0A8I5ZTF9|A0A8I5ZTF9_RAT Aldo-keto reductase family 1 member B1 OS=Rattus norvegicus OX=10116 GN=Akr1b1 PE=4 SV=1;tr|A0A8I6A856|A0A8I6A856_RAT A	5	5	19.6	35.797	0.743945	0.634741	0.791523	0.261077	2.06912	1.11893	-0.302652	-0.411973	1.16171	0.200777	-0.508174	-0.50764	0.0219135	0.255577	0.9978819536457511	1.997065918598169	Akr1b1	24192	Aldo-keto reductase family 1 member B1	GO:0071475,GO:0097238,GO:1901653,GO:0044597,GO:0044598,GO:0002070,GO:0072061,GO:0060135,GO:0072205,GO:0005996,GO:0043066,GO:0042415,GO:1901360,GO:0046427,GO:0048661,GO:0035809,GO:0003091,GO:0010033,GO:0097066,GO:0009414,GO:0001523,GO:0006061,GO:0031098,GO:0001894,GO:0005829,GO:0005615,GO:0042629,GO:0033010,GO:0048471,GO:0032838,GO:0043220,GO:0097454,GO:0004032,GO:0047655,GO:0018505,GO:0043795,GO:…	cellular hyperosmotic salinity response|cellular response to methylglyoxal|cellular response to peptide|daunorubicin metabolic process|doxorubicin metabolic process|epithelial cell maturation|inner medullary collecting duct development|maternal process involved in female pregnancy|metanephric collecting duct development|monosaccharide metabolic process|negative regulation of apoptotic process|nor…	rno00040,rno00051,rno00052,rno00561,rno00790	Pentose and glucuronate interconversions|Fructose and mannose metabolism|Galactose metabolism|Glycerolipid metabolism|Folate biosynthesis	KOG1577	[R]	Aldo/keto reductase family proteins	General function prediction only	KOG1577	J	oxidoreductase activity	Translation, ribosomal structure and biogenesis	PF00248	Aldo_ket_red	Aldo/keto reductase family
A0A8I5ZX10		A0A8I5ZX10	A0A8I5ZX10	tr|A0A8I5ZX10|A0A8I5ZX10_RAT Uncharacterized protein OS=Rattus norvegicus OX=10116 PE=4 SV=1	5	3	74.5	10.785	3.27041	4.3601	2.18443	1.46949	3.9693	2.97012	1.26431	0.421698	2.20575	-0.734109	1.09465	3.11811	0.0280892	0.287633	1.808908183590108	3.503770265224563		502832	Uncharacterized protein
Q7TP54	Ripor2	Q7TP54;P02793;A0A8I6A2Z0;M0R5T8;M0R6L9;F1M5T1;A0A8I6GIG4;A0A8I5ZY31;M0RCS3;M0R597;A0A8I5ZUC1;D4ADM5	Q7TP54;P02793;A0A8I6A2Z0;M0R5T8;M0R6L9;F1M5T1;A0A8I6GIG4;A0A8I5ZY31;M0RCS3;M0R597;A0A8I5ZUC1	sp|Q7TP54|RIPR2_RAT Rho family-interacting cell polarization regulator 2 OS=Rattus norvegicus OX=10116 GN=Ripor2 PE=1 SV=1;sp|P02793|FRIL1_RAT Ferritin light chain 1 OS=Rattus norvegicus OX=10116 GN=Ftl1 PE=1 SV=3;tr|A0A8I6A2Z0|A0A8I6A2Z0_RAT Ferritin ligh	6	6	6.3	144.71	-1.29824	-1.12063	-1.21114	-1.1863	-0.299259	-0.941628	-1.67143	-2.24077	-2.29001	-2.04328	-1.17812	-2.86625	0.00398138	0.101923	1.038779225538699	2.054488457985098	Ripor2	306934	Rho family-interacting cell polarization regulator 2	GO:0060088,GO:0007155,GO:1990869,GO:0071260,GO:0006935,GO:0045184,GO:0007162,GO:1903904,GO:1905872,GO:2001107,GO:0035024,GO:2000405,GO:0051491,GO:0045663,GO:1901741,GO:0090023,GO:2000391,GO:0051260,GO:2000114,GO:0007605,GO:0048741,GO:0016324,GO:0005737,GO:0005856,GO:0030175,GO:0032420,GO:0060171,GO:0071889,GO:0008199,GO:0042802	auditory receptor cell stereocilium organization|cell adhesion|cellular response to chemokine|cellular response to mechanical stimulus|chemotaxis|establishment of protein localization|negative regulation of cell adhesion|negative regulation of establishment of T cell polarity|negative regulation of protein localization to cell leading edge|negative regulation of Rho guanyl-nucleotide exchange fac…							KOG2332	P	ferric iron binding	Inorganic ion transport and metabolism	PF00210	Ferritin	Ferritin-like domain
P05197	Eef2	P05197;A0A8I6A8A4;A0A8I6AFH4;Q8K1G4	P05197;A0A8I6A8A4;A0A8I6AFH4;Q8K1G4	sp|P05197|EF2_RAT Elongation factor 2 OS=Rattus norvegicus OX=10116 GN=Eef2 PE=1 SV=4;tr|A0A8I6A8A4|A0A8I6A8A4_RAT Elongation factor 2 OS=Rattus norvegicus OX=10116 GN=Eef2 PE=4 SV=1;tr|A0A8I6AFH4|A0A8I6AFH4_RAT Elongation factor 2 OS=Rattus norvegicus OX=	13	13	20.5	95.283	-0.97496	-1.48651	-1.24915	-3.24157	0.327909	-1.00232	-3.00733	-3.11665	-3.45013	-2.2395	-1.82112	-3.21231	0.0169229	0.234176	1.536738973199926	2.90137942162495	Eef2	29565	Elongation factor 2	GO:0007568,GO:1990416,GO:0014009,GO:0002244,GO:2000767,GO:0045727,GO:0034976,GO:0032355,GO:0045471,GO:0051593,GO:0042542,GO:0002931,GO:0009410,GO:0035914,GO:0003009,GO:0006414,GO:0005737,GO:0005829,GO:0045121,GO:0042788,GO:0005844,GO:1990904,GO:0045202,GO:0008097,GO:0051015,GO:0005525,GO:0003924,GO:0002039,GO:0019901,GO:0043022,GO:0003723,GO:0003746	aging|cellular response to brain-derived neurotrophic factor stimulus|glial cell proliferation|hematopoietic progenitor cell differentiation|positive regulation of cytoplasmic translation|positive regulation of translation|response to endoplasmic reticulum stress|response to estradiol|response to ethanol|response to folic acid|response to hydrogen peroxide|response to ischemia|response to xenobio…	rno04152,rno04921	AMPK signaling pathway|Oxytocin signaling pathway	KOG0469	[J]	Elongation factor 2	Translation, ribosomal structure and biogenesis	KOG0469	J	translation elongation factor activity	Translation, ribosomal structure and biogenesis	PF00009	GTP_EFTU	Elongation factor Tu GTP binding domain
A0A8I6A9G4		A0A8I6A9G4	A0A8I6A9G4	tr|A0A8I6A9G4|A0A8I6A9G4_RAT Uncharacterized protein OS=Rattus norvegicus OX=10116 PE=4 SV=1	2	2	23.2	13.881	1.7015	2.42193	1.09609	1.09826	0.856276	1.34293	-2.11797	-2.22729	-0.49716	-3.11677	-2.5559	-1.35862	1.71796e-05	0.000732997	3.398449974690256	10.5447279878501		679997	Uncharacterized protein
Q01129	Dcn	Q01129;A0A8I6GFI0;A0A8I6AAW0	Q01129;A0A8I6GFI0;A0A8I6AAW0	sp|Q01129|PGS2_RAT Decorin OS=Rattus norvegicus OX=10116 GN=Dcn PE=1 SV=1;tr|A0A8I6GFI0|A0A8I6GFI0_RAT Decorin OS=Rattus norvegicus OX=10116 GN=Dcn PE=4 SV=1;tr|A0A8I6AAW0|A0A8I6AAW0_RAT Decorin OS=Rattus norvegicus OX=10116 GN=Dcn PE=4 SV=1	4	4	13	39.805	-2.1904	-2.30498	-2.84687	-2.84471	-2.11474	-2.60003							1.35175e-12	3.46048e-10	inf	inf	Dcn	29139	Decorin	GO:0007568,GO:0001822,GO:0016525,GO:0010596,GO:1900747,GO:0019800,GO:0001890,GO:0010508,GO:0016239,GO:0051901,GO:0090141,GO:0014068,GO:0045944,GO:0032496,GO:0009612,GO:0007519,GO:0042060,GO:0005589,GO:0031012,GO:0005615,GO:0005518,GO:0050840,GO:0030021,GO:0005539,GO:0047485	aging|kidney development|negative regulation of angiogenesis|negative regulation of endothelial cell migration|negative regulation of vascular endothelial growth factor signaling pathway|peptide cross-linking via chondroitin 4-sulfate glycosaminoglycan|placenta development|positive regulation of autophagy|positive regulation of macroautophagy|positive regulation of mitochondrial depolarization|po…	rno04350,rno05205	TGF-beta signaling pathway|Proteoglycans in cancer	KOG0619	[R]	FOG: Leucine rich repeat	General function prediction only	KOG0619	U	regulation of response to stimulus	Intracellular trafficking, secretion, and vesicular transport	PF01462	LRRNT	Leucine rich repeat N-terminal domain
A0A8I6ALZ6		A0A8I6ALZ6	A0A8I6ALZ6	tr|A0A8I6ALZ6|A0A8I6ALZ6_RAT Uncharacterized protein OS=Rattus norvegicus OX=10116 PE=4 SV=1	2	2	18.2	13.499	0.659688	2.66339	0.700033	0.924229	0.519999	-2.00195	-0.401045	-0.930513	-1.68096	-1.8224	-1.96034	-0.590812	0.0221684	0.255577	1.808576136085823	3.502963937993528		691828	Uncharacterized protein
P63312	Tmsb10	P63312;A0A8I6AQN4	P63312;A0A8I6AQN4	sp|P63312|TYB10_RAT Thymosin beta-10 OS=Rattus norvegicus OX=10116 GN=Tmsb10 PE=1 SV=2;tr|A0A8I6AQN4|A0A8I6AQN4_RAT Thymosin beta-10 OS=Rattus norvegicus OX=10116 GN=Tmsb10 PE=4 SV=1	1	1	31.8	5.0256	0.641719	-0.31162	2.44742	2.2724	0.377314	1.15093	-0.626969	-0.989427	-0.377571	-1.1801	-0.167114	-1.07593	0.00315558	0.0850345	1.832545187430182	3.56164860839615	Tmsb10	50665	Thymosin beta-10	GO:0030036,GO:0007015,GO:0030334,GO:0042989,GO:0007286,GO:0005737,GO:0005856,GO:0003785	actin cytoskeleton organization|actin filament organization|regulation of cell migration|sequestering of actin monomers|spermatid development|cytoplasm|cytoskeleton|actin monomer binding			KOG4794	[N]	Thymosin beta	Cell motility	KOG4794	U	Thymosin	Intracellular trafficking, secretion, and vesicular transport	PF01290	Thymosin	Thymosin beta-4 family
P61959	Sumo2	P61959;F1M2K3;A0A8I6AX97;Q5XIF4;F1LN30;D4A7L5	P61959;F1M2K3;A0A8I6AX97;Q5XIF4;F1LN30;D4A7L5	sp|P61959|SUMO2_RAT Small ubiquitin-related modifier 2 OS=Rattus norvegicus OX=10116 GN=Sumo2 PE=1 SV=1;tr|F1M2K3|F1M2K3_RAT Small ubiquitin-related modifier OS=Rattus norvegicus OX=10116 GN=Sumo2 PE=3 SV=3;tr|A0A8I6AX97|A0A8I6AX97_RAT Jupiter microtubule-	2	2	23.2	10.871	-0.146933	-2.37827	0.630627	1.98678	-0.908935	0.362283							1.13451e-07	5.28061e-06	inf	inf	Sumo2	690244	Small ubiquitin-related modifier 2	GO:0034613,GO:0045892,GO:0032436,GO:0033235,GO:0045944,GO:0016925,GO:0005634,GO:0016605,GO:0031386,GO:0046965,GO:0019789,GO:0031625,GO:0044389	cellular protein localization|negative regulation of transcription, DNA-templated|positive regulation of proteasomal ubiquitin-dependent protein catabolic process|positive regulation of protein sumoylation|positive regulation of transcription by RNA polymerase II|protein sumoylation|nucleus|PML body|protein tag|retinoid X receptor binding|SUMO transferase activity|ubiquitin protein ligase binding…	rno03013,rno05418	Nucleocytoplasmic transport|Fluid shear stress and atherosclerosis	KOG1769	[O]	Ubiquitin-like proteins	Posttranslational modification, protein turnover, chaperones	KOG1769	O	Small ubiquitinrelated modifier	Posttranslational modification, protein turnover, chaperones	PF11976	Rad60-SLD	Ubiquitin-2 like Rad60 SUMO-like
A0A8I6GL55		A0A8I6GL55	A0A8I6GL55	tr|A0A8I6GL55|A0A8I6GL55_RAT Uncharacterized protein OS=Rattus norvegicus OX=10116 PE=4 SV=1	2	2	27.4	12.793	1.52401	2.92025	1.78639	0.939793	2.77453	2.03322							1.66259e-11	1.7025e-09	inf	inf		691828	Uncharacterized protein
A0A8J8XVH8		A0A8J8XVH8;A0A8I5ZTT6	A0A8J8XVH8;A0A8I5ZTT6	tr|A0A8J8XVH8|A0A8J8XVH8_RAT Uncharacterized protein OS=Rattus norvegicus OX=10116 PE=4 SV=1;tr|A0A8I5ZTT6|A0A8I5ZTT6_RAT Uncharacterized protein OS=Rattus norvegicus OX=10116 PE=4 SV=1	2	2	27.2	14.013	2.1771	3.55474	-0.0696092	1.96383	0.685867	-0.0340419	-0.00213839	0.731575	-0.687194	-0.352916	-2.13185	0.799689	0.0479182	0.395711	1.653454369144916	3.145859784398569		679997	Uncharacterized protein	GO:0006955,GO:0005615	immune response|extracellular space
B2RYW6		B2RYW6	B2RYW6	tr|B2RYW6|B2RYW6_RAT Ig-like domain-containing protein OS=Rattus norvegicus OX=10116 PE=2 SV=1	5	2	38.8	14.409	0.982831	3.14479	1.24521	0.478787	0.739532	1.49205	0.166647	0.429498	0.929187	-0.303081	-0.203415	-0.231028	0.0189584	0.242825	1.215897511144992	2.322852442875576		680329	Ig-like domain-containing protein
B2RZ27	Sh3bgrl3	B2RZ27;F7FNU3	B2RZ27;F7FNU3	tr|B2RZ27|B2RZ27_RAT SH3 domain binding glutamic acid-rich protein-like 3 OS=Rattus norvegicus OX=10116 GN=Sh3bgrl3 PE=1 SV=1;tr|F7FNU3|F7FNU3_RAT Uncharacterized protein OS=Rattus norvegicus OX=10116 GN=Sh3bgrl3 PE=4 SV=1	3	3	31.2	10.477	-2.79642	-2.7714	-2.20625	-0.891317	-2.35858	-2.28721							1.57911e-09	1.15501e-07	inf	inf	Sh3bgrl3	298544	SH3 domain binding glutamic acid-rich protein-like 3	GO:0016604	nuclear body			KOG4023	[S]	Uncharacterized conserved protein	Function unknown	KOG4023	S	SH3 domain binding	Function unknown	PF04908	SH3BGR	SH3-binding, glutamic acid-rich protein
P04550	Ptms	P04550;B3DM95	P04550;B3DM95	sp|P04550|PTMS_RAT Parathymosin OS=Rattus norvegicus OX=10116 GN=Ptms PE=1 SV=2;tr|B3DM95|B3DM95_RAT Parathymosin OS=Rattus norvegicus OX=10116 GN=Ptms PE=1 SV=1	3	3	12.7	11.559	-2.01471	-0.403295	-1.39607	-1.39391	-0.400332	-1.14923							1.09605e-10	9.353e-09	inf	inf	Ptms	102550783	Parathymosin	GO:0002376,GO:0043066,GO:0045944,GO:0005829,GO:0005634,GO:0004857,GO:0042393,GO:0008270	immune system process|negative regulation of apoptotic process|positive regulation of transcription by RNA polymerase II|cytosol|nucleus|enzyme inhibitor activity|histone binding|zinc ion binding							ENOG502SSXW	S	immune system process	Function unknown	PF03247	Prothymosin	Prothymosin/parathymosin family
Q9Z339	Gsto1	Q9Z339;Q6AXR6;B6DYQ5;A0A8I6B2N7;A0A8I5ZZS8;B6DYQ6;Q6AXV9	Q9Z339;Q6AXR6;B6DYQ5;A0A8I6B2N7	sp|Q9Z339|GSTO1_RAT Glutathione S-transferase omega-1 OS=Rattus norvegicus OX=10116 GN=Gsto1 PE=1 SV=2;tr|Q6AXR6|Q6AXR6_RAT Glutathione S-transferase omega OS=Rattus norvegicus OX=10116 GN=Gsto1 PE=1 SV=1;tr|B6DYQ5|B6DYQ5_RAT Glutathione S-transferase omeg	3	3	15.8	27.669	-2.22473	-1.7119	-2.46675	-2.46459	-1.61934	-2.21992							2.43995e-12	4.16417e-10	inf	inf	Gsto1	114846	Glutathione S-transferase omega-1	GO:0071243,GO:0006749,GO:0019853,GO:0019852,GO:0060315,GO:0060316,GO:0010880,GO:0042178,GO:0030424,GO:0005604,GO:0044297,GO:0005737,GO:0005829,GO:0043209,GO:0031965,GO:0045174,GO:0004364,GO:0050610,GO:0016491	cellular response to arsenic-containing substance|glutathione metabolic process|L-ascorbic acid biosynthetic process|L-ascorbic acid metabolic process|negative regulation of ryanodine-sensitive calcium-release channel activity|positive regulation of ryanodine-sensitive calcium-release channel activity|regulation of release of sequestered calcium ion into cytosol by sarcoplasmic reticulum|xenobiot…	rno00480,rno00980,rno00982,rno00983,rno05200,rno05204,rno05207,rno05208,rno05225,rno05418,rno01524	Glutathione metabolism|Metabolism of xenobiotics by cytochrome P450|Drug metabolism - cytochrome P450|Drug metabolism - other enzymes|Pathways in cancer|Chemical carcinogenesis - DNA adducts|Chemical carcinogenesis - receptor activation|Chemical carcinogenesis - reactive oxygen species|Hepatocellular carcinoma|Fluid shear stress and atherosclerosis|Platinum drug resistance	KOG0406	[O]	Glutathione S-transferase	Posttranslational modification, protein turnover, chaperones	KOG0406	O	glutathione transferase activity	Posttranslational modification, protein turnover, chaperones	PF00043	GST_C	Glutathione S-transferase, C-terminal domain
Q8VIF7	Selenbp1	Q8VIF7;F1LRJ9;A0A0G2JZR8;A0A8I5ZWC7	Q8VIF7;F1LRJ9;A0A0G2JZR8;A0A8I5ZWC7	sp|Q8VIF7|SBP1_RAT Methanethiol oxidase OS=Rattus norvegicus OX=10116 GN=Selenbp1 PE=1 SV=1;tr|F1LRJ9|F1LRJ9_RAT Methanethiol oxidase OS=Rattus norvegicus OX=10116 GN=Selenbp1 PE=3 SV=2;tr|A0A0G2JZR8|A0A0G2JZR8_RAT Selenium binding protein 1 OS=Rattus norv	13	13	41.5	52.531	-4.40534	-1.06017	-1.72702	-1.72485	-0.275197	-1.48018	-4.07159	-3.80113	-4.93273	-2.63321	-4.92879	-4.27657	0.00591065	0.143335	2.328544918838715	5.022984833236814	Selenbp1	103689947	Methanethiol oxidase	GO:0050873,GO:0015031,GO:0005829,GO:0016020,GO:0005634,GO:0018549,GO:0008430	brown fat cell differentiation|protein transport|cytosol|membrane|nucleus|methanethiol oxidase activity|selenium binding	rno00920	Sulfur metabolism	KOG0918	[P]	Selenium-binding protein	Inorganic ion transport and metabolism	KOG0918	S	selenium binding	Function unknown	PF05694	SBP56	56kDa selenium binding protein (SBP56)
F1LWW1	AABR07061136.1	F1LWW1	F1LWW1	tr|F1LWW1|F1LWW1_RAT Ig-like domain-containing protein OS=Rattus norvegicus OX=10116 GN=AABR07061136.1 PE=1 SV=4	2	2	19.5	12.439	-1.58821	-3.482	-3.24464	-4.2122	-2.99888	-2.9978							5.84186e-08	2.99103e-06	inf	inf	AABR07061136.1	502832	Ig-like domain-containing protein	GO:0006955,GO:0005615	immune response|extracellular space							ENOG502TI22	S	Immunoglobulin V-Type	Function unknown	PF07686	V-set	Immunoglobulin V-set domain
F1M0Q9	Pm20d1	F1M0Q9	F1M0Q9	tr|F1M0Q9|F1M0Q9_RAT Peptidase M20 domain-containing 1 OS=Rattus norvegicus OX=10116 GN=Pm20d1 PE=1 SV=4	5	5	14.1	55.699	-0.948968	-0.923946	1.16868	0.24684	-1.21337	-1.51421	-2.38207	-2.32278	-1.8332	-3.00125	-2.7465	-2.90624	0.00134288	0.045837	2.00117883890166	4.003269771141642	Pm20d1	498226	Peptidase M20 domain-containing 1	GO:1990845,GO:0043604,GO:0043605,GO:0006520,GO:0044255,GO:0097009,GO:1901215,GO:0006807,GO:2000275,GO:0005615,GO:0016811	adaptive thermogenesis|amide biosynthetic process|cellular amide catabolic process|cellular amino acid metabolic process|cellular lipid metabolic process|energy homeostasis|negative regulation of neuron death|nitrogen compound metabolic process|regulation of oxidative phosphorylation uncoupler activity|extracellular space|hydrolase activity, acting on carbon-nitrogen (but not peptide) bonds, in l…			KOG2275	[E]	Aminoacylase ACY1 and related metalloexopeptidases	Amino acid transport and metabolism	KOG2275	E	aminoacylase activity	Amino acid transport and metabolism	PF01546	Peptidase_M20	Peptidase family M20/M25/M40
F1M2W3	AABR07060872.1	F1M2W3	F1M2W3	tr|F1M2W3|F1M2W3_RAT Ig-like domain-containing protein OS=Rattus norvegicus OX=10116 GN=AABR07060872.1 PE=4 SV=4	2	1	18.5	17.731	-0.528169	-1.68524	-1.66079	-1.65863	-1.04282	-1.41395							7.12545e-12	9.12058e-10	inf	inf	AABR07060872.1	679997	Ig-like domain-containing protein	GO:0006955,GO:0005615	immune response|extracellular space							ENOG502SR2I	S	Immunoglobulin V-Type	Function unknown	PF07686	V-set	Immunoglobulin V-set domain
O88767	Park7	O88767;A0A8I6GCY6;Q5BKC3;A0A8I5ZNN1	O88767;A0A8I6GCY6;Q5BKC3	sp|O88767|PARK7_RAT Parkinson disease protein 7 homolog OS=Rattus norvegicus OX=10116 GN=Park7 PE=1 SV=1;tr|A0A8I6GCY6|A0A8I6GCY6_RAT Parkinson disease protein 7 homolog OS=Rattus norvegicus OX=10116 GN=Park7 PE=4 SV=1;tr|Q5BKC3|Q5BKC3_RAT Protein deglycas	7	7	65.6	19.974	0.596545	0.673785	0.845049	0.283334	2.02622	1.09189	-0.876908	-0.986228	-1.03546	0.110092	0.388093	-2.79883	0.00643887	0.143335	1.786011949602441	3.448602744153532	Park7	117287	Parkinson disease protein 7 homolog	GO:0008344,GO:0007568,GO:0006914,GO:0110095,GO:0140041,GO:0036471,GO:0070301,GO:0071222,GO:0034599,GO:0034614,GO:0070994,GO:0010273,GO:0050787,GO:0006281,GO:0051583,GO:0009566,GO:0042593,GO:0036531,GO:0046295,GO:1903189,GO:0106044,GO:0106046,GO:0106045,GO:0016570,GO:0042743,GO:0006954,GO:0030073,GO:0019249,GO:0060135,GO:0051899,GO:0060081,GO:0061727,GO:0009438,GO:0007005,GO:0043066,GO:0060548,GO:…	adult locomotory behavior|aging|autophagy|cellular detoxification of aldehyde|cellular detoxification of methylglyoxal|cellular response to glyoxal|cellular response to hydrogen peroxide|cellular response to lipopolysaccharide|cellular response to oxidative stress|cellular response to reactive oxygen species|detection of oxidative stress|detoxification of copper ion|detoxification of mercury ion|…	rno05012,rno05022	Parkinson disease|Pathways of neurodegeneration - multiple diseases	KOG2764	[RV]	Putative transcriptional regulator DJ-1	General function prediction only |Defense mechanisms	KOG2764	J	guanine deglycation, methylglyoxal removal	Translation, ribosomal structure and biogenesis	PF01965	DJ-1_PfpI	DJ-1/PfpI family
P06302	Ptma	P06302;A0A8I6GFG4;A0A8I6G747;A0A8I6AP82;Q63453;Q63452;F1M034	P06302;A0A8I6GFG4;A0A8I6G747	sp|P06302|PTMA_RAT Prothymosin alpha OS=Rattus norvegicus OX=10116 GN=Ptma PE=1 SV=2;tr|A0A8I6GFG4|A0A8I6GFG4_RAT Prothymosin alpha OS=Rattus norvegicus OX=10116 GN=Ptma PE=4 SV=1;tr|A0A8I6G747|A0A8I6G747_RAT Prothymosin alpha OS=Rattus norvegicus OX=10116	6	6	34.8	12.382	-0.569888	0.102158	0.634364	1.97769	0.152626	0.857195	-2.10925	-3.11954	-1.33876	-0.549537	-1.47892	-1.70294	0.001135	0.0415084	2.242180954033289	4.731117377302877	Ptma	29222	Prothymosin alpha	GO:0030154,GO:0008283,GO:0043486,GO:0043066,GO:0043154,GO:0051092,GO:0045944,GO:0005634,GO:0140297,GO:0042393	cell differentiation|cell population proliferation|histone exchange|negative regulation of apoptotic process|negative regulation of cysteine-type endopeptidase activity involved in apoptotic process|positive regulation of NF-kappaB transcription factor activity|positive regulation of transcription by RNA polymerase II|nucleus|DNA-binding transcription factor binding|histone binding							ENOG502S55T	S	activating transcription factor binding	Function unknown	PF03247	Prothymosin	Prothymosin/parathymosin family
P07824	Arg1	P07824	P07824	sp|P07824|ARGI1_RAT Arginase-1 OS=Rattus norvegicus OX=10116 GN=Arg1 PE=1 SV=2	5	5	18	34.973	-3.49773	-1.41957	-1.6259	-1.62374	-0.0442603	-1.37906	-2.69293	-2.56612	-3.51185	-1.35134	-3.66417	-4.29988	0.045213	0.38666	1.416002516955219	2.668450994785555	Arg1	29221	Arginase-1	GO:0002250,GO:0007568,GO:0019547,GO:0006525,GO:0071549,GO:0071377,GO:0070301,GO:0071353,GO:0071222,GO:0071560,GO:0032964,GO:0042832,GO:0007565,GO:0045087,GO:0001889,GO:0030324,GO:0060056,GO:0060135,GO:0046007,GO:0060336,GO:0042130,GO:2000552,GO:0001938,GO:0070965,GO:1905541,GO:0014075,GO:0043200,GO:0048678,GO:0046686,GO:0009635,GO:0032496,GO:0010042,GO:0051597,GO:0043434,GO:0010269,GO:0048545,GO:…	adaptive immune response|aging|arginine catabolic process to ornithine|arginine metabolic process|cellular response to dexamethasone stimulus|cellular response to glucagon stimulus|cellular response to hydrogen peroxide|cellular response to interleukin-4|cellular response to lipopolysaccharide|cellular response to transforming growth factor beta stimulus|collagen biosynthetic process|defense resp…	rno00220,rno00330,rno05146	Arginine biosynthesis|Arginine and proline metabolism|Amoebiasis	KOG2965	[E]	Arginase	Amino acid transport and metabolism	KOG2965	E	arginase activity	Amino acid transport and metabolism	PF00491	Arginase	Arginase family
P11232	Txn	P11232	P11232	sp|P11232|THIO_RAT Thioredoxin OS=Rattus norvegicus OX=10116 GN=Txn PE=1 SV=2	6	1	51.4	11.673	0.442594	0.76785	0.858591	-0.47064	2.08348	-1.0201	-0.978303	-1.08762	-2.17461	0.470861	-0.912751	-1.63011	0.0262311	0.279799	1.49571857931269	2.820045772388452	Txn	116484	Thioredoxin	GO:0045454,GO:0071236,GO:0071333,GO:0071455,GO:0071466,GO:1903206,GO:0046826,GO:0000122,GO:0043388,GO:2000170,GO:0033138,GO:0014823,GO:0048678,GO:0071548,GO:0071731,GO:0009314,GO:0010269,GO:0097068,GO:0009410,GO:0030424,GO:0005737,GO:0005829,GO:0030425,GO:0005576,GO:0043025,GO:0005634,GO:0019899,GO:0042803,GO:0047134,GO:0015035,GO:0004791	cell redox homeostasis|cellular response to antibiotic|cellular response to glucose stimulus|cellular response to hyperoxia|cellular response to xenobiotic stimulus|negative regulation of hydrogen peroxide-induced cell death|negative regulation of protein export from nucleus|negative regulation of transcription by RNA polymerase II|positive regulation of DNA binding|positive regulation of peptidy…	rno04621,rno05132,rno05012,rno05418	NOD-like receptor signaling pathway|Salmonella infection|Parkinson disease|Fluid shear stress and atherosclerosis	KOG0907	[O]	Thioredoxin	Posttranslational modification, protein turnover, chaperones	KOG0907	C	cell redox homeostasis	Energy production and conversion	PF00085	Thioredoxin	Thioredoxin
P15865	H1-4	P15865	P15865	sp|P15865|H14_RAT Histone H1.4 OS=Rattus norvegicus OX=10116 GN=H1-4 PE=1 SV=3	5	1	22.8	21.987	1.34758	1.11061	0.866733	2.78866	1.27962	1.5948	0.959854	0.516264	0.729621	1.01168	1.13679	0.420597	0.0415109	0.372869	0.702199124425061	1.626982941075769	H1-4	201097	Histone H1.4	GO:0030261,GO:0098532,GO:0080182,GO:0045910,GO:0000122,GO:0006334,GO:0016584,GO:0006357,GO:0000785,GO:0000792,GO:0000786,GO:0005634,GO:0043531,GO:0016208,GO:0005524,GO:0005509,GO:0031490,GO:0032564,GO:0003677,GO:0003690,GO:0005525,GO:0031492,GO:0000166	chromosome condensation|histone H3-K27 trimethylation|histone H3-K4 trimethylation|negative regulation of DNA recombination|negative regulation of transcription by RNA polymerase II|nucleosome assembly|nucleosome positioning|regulation of transcription by RNA polymerase II|chromatin|heterochromatin|nucleosome|nucleus|ADP binding|AMP binding|ATP binding|calcium ion binding|chromatin DNA binding|dA…			KOG4012	[B]	Histone H1	Chromatin structure and dynamics	KOG4012	B	nucleosome assembly	Chromatin structure and dynamics	PF00538	Linker_histone	linker histone H1 and H5 family
P25113	Pgam1	P25113	P25113	sp|P25113|PGAM1_RAT Phosphoglycerate mutase 1 OS=Rattus norvegicus OX=10116 GN=Pgam1 PE=1 SV=4	12	7	45.7	28.832	-0.168901	-1.13452	-1.34498	-0.552194	0.526768	-0.0889421	-2.48632	-2.31669	-1.30444	-0.00208761	-1.15332	-1.86061	0.0475237	0.395711	1.060114992788895	2.085097711790854	Pgam1	24642	Phosphoglycerate mutase 1	GO:0006096,GO:0006110,GO:0043456,GO:0045730,GO:0005737,GO:0005829,GO:0005634,GO:0004082,GO:0016787,GO:0004619,GO:0019901	glycolytic process|regulation of glycolytic process|regulation of pentose-phosphate shunt|respiratory burst|cytoplasm|cytosol|nucleus|bisphosphoglycerate mutase activity|hydrolase activity|phosphoglycerate mutase activity|protein kinase binding	rno00010,rno00260,rno04922,rno05230	Glycolysis / Gluconeogenesis|Glycine, serine and threonine metabolism|Glucagon signaling pathway|Central carbon metabolism in cancer	KOG0235	[G]	Phosphoglycerate mutase	Carbohydrate transport and metabolism	KOG0235	G	regulation of pentose-phosphate shunt	Carbohydrate transport and metabolism	PF00300	His_Phos_1	Histidine phosphatase superfamily (branch 1)
P30152	Lcn2	P30152;A0A8I5ZNE2	P30152;A0A8I5ZNE2	sp|P30152|NGAL_RAT Neutrophil gelatinase-associated lipocalin OS=Rattus norvegicus OX=10116 GN=Lcn2 PE=1 SV=2;tr|A0A8I5ZNE2|A0A8I5ZNE2_RAT Neutrophil gelatinase-associated lipocalin OS=Rattus norvegicus OX=10116 GN=Lcn2 PE=4 SV=1	2	2	11.1	22.475	-0.999019	-2.93531	-2.75839	-2.91389	-3.28517	-2.51155							1.22837e-08	7.86154e-07	inf	inf	Lcn2	170496	Neutrophil gelatinase-associated lipocalin	GO:0006953,GO:1904646,GO:0070301,GO:0036295,GO:0071347,GO:0071354,GO:0071222,GO:1990090,GO:0031669,GO:0090650,GO:0071356,GO:0071481,GO:0042742,GO:0097192,GO:0045087,GO:0007616,GO:0110091,GO:0043065,GO:0031346,GO:0120162,GO:0010595,GO:1905956,GO:0010628,GO:1904440,GO:0043525,GO:1901216,GO:1903428,GO:2000379,GO:0009617,GO:0009637,GO:0009750,GO:0009635,GO:0010040,GO:0010046,GO:0031667,GO:0006979,GO:…	acute-phase response|cellular response to amyloid-beta|cellular response to hydrogen peroxide|cellular response to increased oxygen levels|cellular response to interleukin-1|cellular response to interleukin-6|cellular response to lipopolysaccharide|cellular response to nerve growth factor stimulus|cellular response to nutrient levels|cellular response to oxygen-glucose deprivation|cellular respon…	rno04657	IL-17 signaling pathway					ENOG502T7VZ	S	siderophore transport	Function unknown	PF00061	Lipocalin	Lipocalin / cytosolic fatty-acid binding protein family
P61983	Ywhag	P61983	P61983	sp|P61983|1433G_RAT 14-3-3 protein gamma OS=Rattus norvegicus OX=10116 GN=Ywhag PE=1 SV=2	8	5	37.7	28.302	0.766104	-0.849699	-0.612344	-2.20392	0.21151	-0.365505	-2.17026	-2.27958	-2.32881	-1.49076	-1.06623	-2.21648	0.0125262	0.206884	1.416377985358444	2.669145562517584	Ywhag	56010	14-3-3 protein gamma	GO:0034613,GO:0032869,GO:0006605,GO:0045664,GO:0048167,GO:0007165,GO:0005737,GO:0098793,GO:0045202,GO:0031982,GO:0003779,GO:0030234,GO:0042802,GO:0005159,GO:0019904,GO:0005080,GO:0030971	cellular protein localization|cellular response to insulin stimulus|protein targeting|regulation of neuron differentiation|regulation of synaptic plasticity|signal transduction|cytoplasm|presynapse|synapse|vesicle|actin binding|enzyme regulator activity|identical protein binding|insulin-like growth factor receptor binding|protein domain specific binding|protein kinase C binding|receptor tyrosine …	rno04390,rno04151,rno04110,rno04114,rno05203,rno05160	Hippo signaling pathway|PI3K-Akt signaling pathway|Cell cycle|Oocyte meiosis|Viral carcinogenesis|Hepatitis C	KOG0841	[O]	Multifunctional chaperone (14-3-3 family)	Posttranslational modification, protein turnover, chaperones	KOG0841	T	protein domain specific binding	Signal transduction mechanisms	PF00244	14-3-3	14-3-3 protein
Q6P6G4	Bpgm	Q6P6G4;Q7TP58	Q6P6G4;Q7TP58	tr|Q6P6G4|Q6P6G4_RAT Phosphoglycerate mutase OS=Rattus norvegicus OX=10116 GN=Bpgm PE=1 SV=1;tr|Q7TP58|Q7TP58_RAT Phosphoglycerate mutase OS=Rattus norvegicus OX=10116 GN=Bpgm PE=1 SV=1	9	9	45	30.076	-2.92736	-4.53066	-0.0209056	-0.0187422	1.98008	-5.31405	-5.20408	-5.3134	-5.36264	-4.2866	-4.60672	-4.70856	0.0262147	0.279799	3.108395784279345	8.624230779352951	Bpgm	296973	Phosphoglycerate mutase	GO:0048821,GO:0006096,GO:0004082,GO:0016787,GO:0004619	erythrocyte development|glycolytic process|bisphosphoglycerate mutase activity|hydrolase activity|phosphoglycerate mutase activity	rno00010,rno00260	Glycolysis / Gluconeogenesis|Glycine, serine and threonine metabolism	KOG0235	[G]	Phosphoglycerate mutase	Carbohydrate transport and metabolism	KOG0235	G	regulation of pentose-phosphate shunt	Carbohydrate transport and metabolism	PF00300	His_Phos_1	Histidine phosphatase superfamily (branch 1)
Q6PDU6	Hbb-b1	Q6PDU6;Q63011;Q62670	Q6PDU6;Q63011;Q62670	tr|Q6PDU6|Q6PDU6_RAT Beta-glo OS=Rattus norvegicus OX=10116 GN=Hbb-b1 PE=2 SV=1;tr|Q63011|Q63011_RAT Zero beta-globin (Fragment) OS=Rattus norvegicus OX=10116 PE=3 SV=1;tr|Q62670|Q62670_RAT 0 beta-2 globin OS=Rattus norvegicus OX=10116 GN=0 beta-2 globin P	15	2	93.9	16.037	3.0557	3.09808	4.26709	-0.194698	6.03676	4.51393	1.09112	0.981801	1.12386	0.791126	1.91753	2.18247	0.0384365	0.357809	2.114825171958998	4.331375267471455	Hbb-b1	361619	Beta-glo	GO:0005833,GO:0020037,GO:0046872,GO:0019825,GO:0005344	hemoglobin complex|heme binding|metal ion binding|oxygen binding|oxygen carrier activity	rno05144,rno05143	Malaria|African trypanosomiasis	KOG3378	[C]	Globins and related hemoproteins	Energy production and conversion

## Sheet: CLO_VEH
Accession	Gene Name	Protein IDs	Majority protein IDs	Fasta headers	Peptides	Unique peptides	Sequence coverage [%]	Mol. weight [kDa]	CLO_1	CLO_2	CLO_3	CLO_4	CLO_5	CLO_6	VEH_1	VEH_2	VEH_3	VEH_4	VEH_5	VEH_6	P-value	Q-value	log2(FC)	FC	Gene_Name	GeneID	Product	GO_id	GO_term	pathway	pathway_description	KOG_id	KOG_abbreviation	KOG_description	KOG_function_class	eggNOG_id	eggNOG_abbreviation	eggNOG_description	eggNOG_function_classification	PFAM_Family	PFAM_Name	PFAM_description
P00697	Lyz1	P00697;Q6PDV1;A0A077S1I6;F1M8E9;A0A8I6A9R6;Q05820;B2RYD4;A0A8I5Y928	P00697;Q6PDV1;A0A077S1I6;F1M8E9;A0A8I6A9R6;Q05820	sp|P00697|LYSC1_RAT Lysozyme C-1 OS=Rattus norvegicus OX=10116 GN=Lyz1 PE=1 SV=2;tr|Q6PDV1|Q6PDV1_RAT Lysozyme OS=Rattus norvegicus OX=10116 GN=Lyz2 PE=2 SV=1;tr|A0A077S1I6|A0A077S1I6_RAT Lysozyme f2 OS=Rattus norvegicus OX=10116 GN=Lyz2 PE=4 SV=1;tr|F1M8E	3	3	22.3	16.729							-0.0351254	-1.9168	-1.62103	-1.67729	-1.93221	-1.43261	5.71117e-10	1.83765e-08	0	0	Lyz1	25211	Lysozyme C-1	GO:0019835,GO:0042742,GO:0050829,GO:0050830,GO:0031640,GO:0008152,GO:0005737,GO:0005788,GO:0005615,GO:0000137,GO:0005795,GO:0005902,GO:0048237,GO:0030141,GO:0030140,GO:0016798,GO:0042802,GO:0003796	cytolysis|defense response to bacterium|defense response to Gram-negative bacterium|defense response to Gram-positive bacterium|killing of cells of another organism|metabolic process|cytoplasm|endoplasmic reticulum lumen|extracellular space|Golgi cis cisterna|Golgi stack|microvillus|rough endoplasmic reticulum lumen|secretory granule|trans-Golgi network transport vesicle|hydrolase activity, actin…	rno04970	Salivary secretion					ENOG502S1S1	G	lysozyme activity	Carbohydrate transport and metabolism	PF00062	Lys	C-type lysozyme/alpha-lactalbumin family
A0A0G2JSL0	LOC100360846	A0A0G2JSL0;P28073	A0A0G2JSL0;P28073	tr|A0A0G2JSL0|A0A0G2JSL0_RAT Proteasome subunit beta OS=Rattus norvegicus OX=10116 GN=LOC100360846 PE=3 SV=1;sp|P28073|PSB6_RAT Proteasome subunit beta type-6 OS=Rattus norvegicus OX=10116 GN=Psmb6 PE=1 SV=3	3	3	26.1	25.303	-2.6185	-2.66543	-2.01824	-1.98332	-1.94585	-1.54241	-1.15274	-1.96527	-1.06686	-1.0647	0.330903	-2.00027	0.0308999	0.16317	-0.9758053993691227	0.5084559160520792	LOC100360846	100360846	Proteasome subunit beta	GO:0010498,GO:0005737,GO:0005634,GO:0005839,GO:0019774,GO:0004298	proteasomal protein catabolic process|cytoplasm|nucleus|proteasome core complex|proteasome core complex, beta-subunit complex|threonine-type endopeptidase activity	rno03050,rno05010,rno05012,rno05014,rno05016,rno05017,rno05020,rno05022	Proteasome|Alzheimer disease|Parkinson disease|Amyotrophic lateral sclerosis|Huntington disease|Spinocerebellar ataxia|Prion disease|Pathways of neurodegeneration - multiple diseases	KOG0174	[O]	20S proteasome, regulatory subunit beta type PSMB6/PSMB9/PRE3	Posttranslational modification, protein turnover, chaperones	KOG0174	O	Proteasome subunit beta	Posttranslational modification, protein turnover, chaperones	PF00227	Proteasome	Proteasome subunit
G3V9C7	Hist1h2bk	G3V9C7;Q00715;A0A8I6AGQ8;A0A8I5ZLH6;A0A8I5ZSA8;A0A8I6A7P3;A0A8I6AJS3;A0A8I6AFW8;A0A8I6A2W1;D3ZNH4;A0A0G2JXI9;D3ZNZ9;M0RBQ5;Q00729	G3V9C7;Q00715;A0A8I6AGQ8;A0A8I5ZLH6;A0A8I5ZSA8;A0A8I6A7P3;A0A8I6AJS3;A0A8I6AFW8;A0A8I6A2W1;D3ZNH4;A0A0G2JXI9;D3ZNZ9;M0RBQ5	tr|G3V9C7|G3V9C7_RAT Histone H2B OS=Rattus norvegicus OX=10116 GN=Hist1h2bk PE=3 SV=2;sp|Q00715|H2B1_RAT Histone H2B type 1 OS=Rattus norvegicus OX=10116 PE=1 SV=2;tr|A0A8I6AGQ8|A0A8I6AGQ8_RAT Histone cluster 1 H2B family member o OS=Rattus norvegicus OX=1	5	5	35.7	13.906	1.51708	-0.631427	1.52659	1.67734	1.3949	1.26792	4.09114	0.855894	3.10298	3.96973	2.79062	3.48922	0.00938361	0.0688184	-1.924529384744586	0.263426176078308	Hist1h2bk	306945	Histone H2B	GO:0019731,GO:0061844,GO:0050829,GO:0050830,GO:0002227,GO:0031640,GO:0006334,GO:0005615,GO:0000786,GO:0005634,GO:0003677,GO:0046982	antibacterial humoral response|antimicrobial humoral immune response mediated by antimicrobial peptide|defense response to Gram-negative bacterium|defense response to Gram-positive bacterium|innate immune response in mucosa|killing of cells of another organism|nucleosome assembly|extracellular space|nucleosome|nucleus|DNA binding|protein heterodimerization activity	rno04613,rno05203,rno05322,rno05034	Neutrophil extracellular trap formation|Viral carcinogenesis|Systemic lupus erythematosus|Alcoholism	KOG1744	[B]	Histone H2B	Chromatin structure and dynamics	KOG1744	B	protein heterodimerization activity	Chromatin structure and dynamics	PF00125	Histone	Core histone H2A/H2B/H3/H4
Q99PS8	Hrg	Q99PS8;A0A0G2K3G0	Q99PS8;A0A0G2K3G0	sp|Q99PS8|HRG_RAT Histidine-rich glycoprotein OS=Rattus norvegicus OX=10116 GN=Hrg PE=1 SV=1;tr|A0A0G2K3G0|A0A0G2K3G0_RAT Histidine-rich glycoprotein OS=Rattus norvegicus OX=10116 GN=Hrg PE=1 SV=1	24	14	53.1	59.048	2.19343	2.65434	1.70167	1.77092	1.77105	3.08305	5.90291	6.56903	6.18095	6.21542	6.03137	2.74509	0.000274432	0.00440165	-3.41171811843117	0.09396595016175655	Hrg	171016	Histidine-rich glycoprotein	GO:0061844,GO:0051838,GO:0050832,GO:0042730,GO:0097037,GO:0015886,GO:0016525,GO:0043537,GO:0007162,GO:0033629,GO:0030308,GO:0008285,GO:0010951,GO:2001027,GO:0051918,GO:0010593,GO:1900747,GO:0030168,GO:0043065,GO:2000504,GO:0051894,GO:0002839,GO:0032956,GO:0030193,GO:0010468,GO:0050730,GO:0010543,GO:0043254,GO:0034395,GO:0014070,GO:0009986,GO:0036019,GO:0005576,GO:0061474,GO:0031982,GO:0004869,GO:…	antimicrobial humoral immune response mediated by antimicrobial peptide|cytolysis by host of symbiont cells|defense response to fungus|fibrinolysis|heme export|heme transport|negative regulation of angiogenesis|negative regulation of blood vessel endothelial cell migration|negative regulation of cell adhesion|negative regulation of cell adhesion mediated by integrin|negative regulation of cell gr…							ENOG502S50D	S	positive regulation of blood vessel remodeling	Function unknown
A0A0G2K4I9	F11	A0A0G2K4I9;Q6TUF8	A0A0G2K4I9;Q6TUF8	tr|A0A0G2K4I9|A0A0G2K4I9_RAT Coagulation factor XI OS=Rattus norvegicus OX=10116 GN=F11 PE=1 SV=2;tr|Q6TUF8|Q6TUF8_RAT Coagulation factor XI OS=Rattus norvegicus OX=10116 GN=F11 PE=1 SV=1	18	17	34.3	69.897	-0.418029	-1.14945	-0.572142	-1.07622	-1.30605	-1.61305	-0.126745	0.879354	0.784488	0.899723	-0.942948	-0.726954	0.014444	0.0929512	-1.15030835734917	0.4505289263004419	F11	290757	Coagulation factor XI	GO:0007596,GO:0031639,GO:0051919,GO:0030193,GO:0005615,GO:0070009,GO:0004252	blood coagulation|plasminogen activation|positive regulation of fibrinolysis|regulation of blood coagulation|extracellular space|serine-type aminopeptidase activity|serine-type endopeptidase activity	rno04610	Complement and coagulation cascades	KOG3627	[E]	Trypsin	Amino acid transport and metabolism					PF00024	PAN_1	PAN domain
A0A0G2K9Y5	Hrg	A0A0G2K9Y5	A0A0G2K9Y5	tr|A0A0G2K9Y5|A0A0G2K9Y5_RAT RCG36507, isoform CRA_a OS=Rattus norvegicus OX=10116 GN=Hrg PE=1 SV=2	18	8	37.5	59.376	0.473692	1.60779	0.342107	0.607343	0.420317	1.12893	3.95831	4.5546	4.31065	4.44751	4.47122	0.740288	0.000899795	0.0126202	-2.983733531910065	0.1264173574390519	Hrg	681544	RCG36507, isoform CRA_a	GO:0004869	cysteine-type endopeptidase inhibitor activity
A0A0G2KAJ7	Col12a1	A0A0G2KAJ7;A0A8I5ZRE6;A0A8I6B493	A0A0G2KAJ7;A0A8I5ZRE6;A0A8I6B493	tr|A0A0G2KAJ7|A0A0G2KAJ7_RAT Collagen alpha-1(XII) chain OS=Rattus norvegicus OX=10116 GN=Col12a1 PE=1 SV=2;tr|A0A8I5ZRE6|A0A8I5ZRE6_RAT Collagen alpha-1(XII) chain OS=Rattus norvegicus OX=10116 GN=Col12a1 PE=4 SV=1;tr|A0A8I6B493|A0A8I6B493_RAT Collagen al	6	6	2.2	339.53	-2.34347	-3.51666	-2.57288	-3.2472	-3.34356	-3.15113	-1.68219	-2.18543	-0.527977	-1.31787	-2.26738	-3.62094	0.0406107	0.200127	-1.095521495055384	0.4679669358092957	Col12a1	25683	Collagen alpha-1(XII) chain	GO:0005581,GO:0005576	collagen trimer|extracellular region	rno04974	Protein digestion and absorption	KOG3544	[W]	Collagens (type IV and type XIII), and related proteins	Extracellular structures	KOG3544	D	structural constituent of cuticle	Cell cycle control, cell division, chromosome partitioning	PF00041	fn3	Fibronectin type III domain
Q5M871	Fcmr	Q5M871;A0A8I5ZSV7;A0A0H2UHV3	Q5M871;A0A8I5ZSV7;A0A0H2UHV3	sp|Q5M871|FAIM3_RAT Fas apoptotic inhibitory molecule 3 OS=Rattus norvegicus OX=10116 GN=Fcmr PE=1 SV=1;tr|A0A8I5ZSV7|A0A8I5ZSV7_RAT Fas apoptotic inhibitory molecule 3 OS=Rattus norvegicus OX=10116 GN=Fcmr PE=4 SV=1;tr|A0A0H2UHV3|A0A0H2UHV3_RAT Fas apopto	5	5	14.6	48.055							-0.297279	-0.0679925	1.61357	1.44109	-0.35742	0.416201	3.64727e-10	1.33004e-08	0	0	Fcmr	548326	Fas apoptotic inhibitory molecule 3	GO:0002376,GO:1990001,GO:2001237,GO:0070229,GO:0009986,GO:0009897,GO:0016021,GO:0005886,GO:0004888	immune system process|inhibition of cysteine-type endopeptidase activity involved in apoptotic process|negative regulation of extrinsic apoptotic signaling pathway|negative regulation of lymphocyte apoptotic process|cell surface|external side of plasma membrane|integral component of membrane|plasma membrane|transmembrane signaling receptor activity							ENOG502S6XH	S	immune system process	Function unknown	PF07686	V-set	Immunoglobulin V-set domain
P97603	Neo1	P97603;A0A8I5ZQS8;A0A8I5Y1H5;A0A8I5ZV53	P97603;A0A8I5ZQS8;A0A8I5Y1H5;A0A8I5ZV53	sp|P97603|NEO1_RAT Neogenin (Fragment) OS=Rattus norvegicus OX=10116 GN=Neo1 PE=1 SV=1;tr|A0A8I5ZQS8|A0A8I5ZQS8_RAT Neogenin OS=Rattus norvegicus OX=10116 GN=Neo1 PE=4 SV=1;tr|A0A8I5Y1H5|A0A8I5Y1H5_RAT Neogenin OS=Rattus norvegicus OX=10116 GN=Neo1 PE=4 SV	2	2	1.8	150.64							-3.68628	-2.94395	-2.03701	-2.62203	-3.95068	-3.17706	7.64947e-09	1.56811e-07	0	0	Neo1	81735	Neogenin (Fragment)	GO:0007411,GO:0098609,GO:0055072,GO:0007520,GO:0048681,GO:1901215,GO:0050709,GO:0001764,GO:0030513,GO:0048679,GO:2001222,GO:0006355,GO:0044295,GO:0009986,GO:0005887,GO:0097708,GO:0016020,GO:0043025,GO:0005886,GO:0098797,GO:0070700,GO:0045296,GO:0039706,GO:0038023	axon guidance|cell-cell adhesion|iron ion homeostasis|myoblast fusion|negative regulation of axon regeneration|negative regulation of neuron death|negative regulation of protein secretion|neuron migration|positive regulation of BMP signaling pathway|regulation of axon regeneration|regulation of neuron migration|regulation of transcription, DNA-templated|axonal growth cone|cell surface|integral co…	rno04350,rno04514,rno04360	TGF-beta signaling pathway|Cell adhesion molecules|Axon guidance	KOG4221	[T]	Receptor mediating netrin-dependent axon guidance	Signal transduction mechanisms	KOG4221	I	netrin receptor activity	Lipid transport and metabolism	PF00041	fn3	Fibronectin type III domain
A0A8I5YCJ2	Tcn2	A0A8I5YCJ2;G3V6K1;Q9R0D6	A0A8I5YCJ2;G3V6K1;Q9R0D6	tr|A0A8I5YCJ2|A0A8I5YCJ2_RAT Transcobalamin-2 OS=Rattus norvegicus OX=10116 GN=Tcn2 PE=4 SV=1;tr|G3V6K1|G3V6K1_RAT Transcobalamin 2, isoform CRA_a OS=Rattus norvegicus OX=10116 GN=Tcn2 PE=3 SV=1;sp|Q9R0D6|TCO2_RAT Transcobalamin-2 OS=Rattus norvegicus OX=1	5	5	16	48.286							-1.54551	-2.25948	-0.652886	-1.677	-2.42884	-1.65522	2.46713e-10	1.1246e-08	0	0	Tcn2	64365	Transcobalamin-2			rno04977	Vitamin digestion and absorption
Q6URK4	Hnrnpa3	Q6URK4;A0A8I5ZY44;D4A6A2;F1M6C7;A0A8I5ZNL7;A0A8I5ZMP2;E9PSU5;A0A8I6G9V6;A0A8I6A4C1	Q6URK4;A0A8I5ZY44;D4A6A2;F1M6C7;A0A8I5ZNL7;A0A8I5ZMP2;E9PSU5;A0A8I6G9V6;A0A8I6A4C1	sp|Q6URK4|ROA3_RAT Heterogeneous nuclear ribonucleoprotein A3 OS=Rattus norvegicus OX=10116 GN=Hnrnpa3 PE=1 SV=1;tr|A0A8I5ZY44|A0A8I5ZY44_RAT Heterogeneous nuclear ribonucleoprotein A3 OS=Rattus norvegicus OX=10116 GN=Hnrnpa3 PE=4 SV=1;tr|D4A6A2|D4A6A2_RAT	2	2	7.4	39.652							-2.85256	-2.82754	-2.5959	-0.735132	-2.6401	-2.34335	7.74021e-09	1.56811e-07	0	0	Hnrnpa3	362152	Heterogeneous nuclear ribonucleoprotein A3	GO:0006397,GO:0051028,GO:0008380,GO:0071013,GO:0005737,GO:1990124,GO:0043005,GO:0005654,GO:0005634,GO:0014069,GO:0035770,GO:0003729,GO:0051033	mRNA processing|mRNA transport|RNA splicing|catalytic step 2 spliceosome|cytoplasm|messenger ribonucleoprotein complex|neuron projection|nucleoplasm|nucleus|postsynaptic density|ribonucleoprotein granule|mRNA binding|RNA transmembrane transporter activity	rno03040,rno05014	Spliceosome|Amyotrophic lateral sclerosis	KOG0118	[R]	FOG: RRM domain	General function prediction only	KOG0118	S	mRNA processing	Function unknown	PF00076	RRM_1	RNA recognition motif. (a.k.a. RRM, RBD, or RNP domain)
D3ZPI8	C8g	D3ZPI8;A0A8I5ZP72;A0A8I6A1Y6;A0A8I5YC83;A0A8I6A491;A0A8I6AEX7;A0A8I5ZKU8	D3ZPI8;A0A8I5ZP72;A0A8I6A1Y6;A0A8I5YC83;A0A8I6A491;A0A8I6AEX7;A0A8I5ZKU8	tr|D3ZPI8|D3ZPI8_RAT Complement component 8, gamma polypeptide (Predicted), isoform CRA_a OS=Rattus norvegicus OX=10116 GN=C8g PE=1 SV=1;tr|A0A8I5ZP72|A0A8I5ZP72_RAT Complement component 8, gamma polypeptide (Predicted), isoform CRA_b OS=Rattus norvegicus	9	9	69.5	18.414	2.31927	1.81298	2.06633	1.9167	1.82253	3.68262	3.20173	3.12621	3.85763	3.66809	3.127	3.90891	0.00428982	0.0397717	-1.211525131923032	0.431811888278937	C8g	296545	Complement component 8, gamma polypeptide (Predicted), isoform CRA_a	GO:0006956,GO:0005576,GO:0005615,GO:0005579,GO:0001848,GO:0044877	complement activation|extracellular region|extracellular space|membrane attack complex|complement binding|protein-containing complex binding	rno04610,rno05171,rno05146,rno05322,rno05020	Complement and coagulation cascades|Coronavirus disease - COVID-19|Amoebiasis|Systemic lupus erythematosus|Prion disease					ENOG502S0KX	S	complement activation, alternative pathway	Function unknown	PF00061	Lipocalin	Lipocalin / cytosolic fatty-acid binding protein family
A0A8I5ZRU2		A0A8I5ZRU2	A0A8I5ZRU2	tr|A0A8I5ZRU2|A0A8I5ZRU2_RAT Uncharacterized protein OS=Rattus norvegicus OX=10116 PE=4 SV=1	4	2	32.9	16.749	-1.44692	-0.967817	-0.961923	-1.17602	-1.45511	-0.932892	0.505194	1.76211	-0.501118	0.651977	-1.42266	0.751691	0.0106625	0.0738279	-1.447979803061053	0.3665343205407503		679997	Uncharacterized protein
D3ZU20	Sh3bgr	D3ZU20;A0A8I5ZZ80;A0A8I6AVY1;B0K040;D4AAC3	D3ZU20;A0A8I5ZZ80;A0A8I6AVY1;B0K040;D4AAC3	tr|D3ZU20|D3ZU20_RAT SH3 domain-binding glutamate-rich protein OS=Rattus norvegicus OX=10116 GN=Sh3bgr PE=1 SV=1;tr|A0A8I5ZZ80|A0A8I5ZZ80_RAT SH3 domain-binding glutamate-rich protein OS=Rattus norvegicus OX=10116 GN=Sh3bgr PE=4 SV=1;tr|A0A8I6AVY1|A0A8I6AV	4	4	36.6	20.155							-1.9494	-2.62247	-2.38511	-2.38295	-1.97696	-0.836189	4.86952e-10	1.66477e-08	0	0	Sh3bgr	498066	SH3 domain-binding glutamate-rich protein					KOG4023	[S]	Uncharacterized conserved protein	Function unknown	KOG4023	O	SH3 domain binding	Posttranslational modification, protein turnover, chaperones	PF04908	SH3BGR	SH3-binding, glutamic acid-rich protein
Q62894	Ecm1	Q62894;A0A8I6A022	Q62894;A0A8I6A022	sp|Q62894|ECM1_RAT Extracellular matrix protein 1 OS=Rattus norvegicus OX=10116 GN=Ecm1 PE=1 SV=2;tr|A0A8I6A022|A0A8I6A022_RAT Extracellular matrix protein 1 OS=Rattus norvegicus OX=10116 GN=Ecm1 PE=4 SV=1	21	21	44.3	63.248	-0.904814	-0.174835	-0.447128	-0.653717	-0.730238	-1.0364	1.41048	1.12397	2.06297	1.71998	0.157635	-0.145017	0.00112074	0.0145963	-1.712858187080016	0.3050551121655278	Ecm1	116662	Extracellular matrix protein 1	GO:0001525,GO:0031214,GO:0002063,GO:0003416,GO:0006954,GO:0030502,GO:0001960,GO:0010466,GO:0001503,GO:0045766,GO:0001938,GO:0030500,GO:2000404,GO:0006357,GO:0002828,GO:0007165,GO:0062023,GO:0005615,GO:0019899,GO:0005134,GO:0043236,GO:0002020,GO:0008022	angiogenesis|biomineral tissue development|chondrocyte development|endochondral bone growth|inflammatory response|negative regulation of bone mineralization|negative regulation of cytokine-mediated signaling pathway|negative regulation of peptidase activity|ossification|positive regulation of angiogenesis|positive regulation of endothelial cell proliferation|regulation of bone mineralization|regu…							ENOG502RY3T	S	interleukin-2 receptor binding	Function unknown	PF05782	ECM1	Extracellular matrix protein 1 (ECM1)
A0A8I6A9G4		A0A8I6A9G4	A0A8I6A9G4	tr|A0A8I6A9G4|A0A8I6A9G4_RAT Uncharacterized protein OS=Rattus norvegicus OX=10116 PE=4 SV=1	2	2	23.2	13.881	-1.6976	-0.04186	-1.47394	-1.69782	-1.27242	-1.33028	1.7015	2.42193	1.09609	1.09826	0.856276	1.34293	1.49217e-05	0.000272073	-2.671817869929026	0.1569288088148839		679997	Uncharacterized protein
A0A8I6AAJ9		A0A8I6AAJ9;A0A8I6A6Q3;A0A0G2K0W7	A0A8I6AAJ9;A0A8I6A6Q3	tr|A0A8I6AAJ9|A0A8I6AAJ9_RAT Uncharacterized protein OS=Rattus norvegicus OX=10116 PE=4 SV=1;tr|A0A8I6A6Q3|A0A8I6A6Q3_RAT Uncharacterized protein OS=Rattus norvegicus OX=10116 PE=4 SV=1	3	1	42.2	11.268	-1.65241	-1.69934	-0.891399	-0.704969	-0.725772	-1.49273	-0.214168	3.36882	1.27745	1.27961	0.75067	0.661437	0.00109996	0.0145963	-2.381740555548874	0.1918777648881491		691828	Uncharacterized protein
A0A8I6AB22		A0A8I6AB22;A0A8I6AID3	A0A8I6AB22;A0A8I6AID3	tr|A0A8I6AB22|A0A8I6AB22_RAT Uncharacterized protein OS=Rattus norvegicus OX=10116 PE=4 SV=1;tr|A0A8I6AID3|A0A8I6AID3_RAT Uncharacterized protein OS=Rattus norvegicus OX=10116 PE=4 SV=1	3	1	44.3	10.542	-0.214281	-0.996292	-0.852071	0.629173	-0.172039	-0.630767	0.109868	2.11023	0.37609	0.374408	-0.0635172	0.619084	0.037508	0.193556	-0.9604062251533174	0.5139121887356914		502832	Uncharacterized protein
A0A8I6AC29		A0A8I6AC29	A0A8I6AC29	tr|A0A8I6AC29|A0A8I6AC29_RAT Uncharacterized protein OS=Rattus norvegicus OX=10116 PE=4 SV=1	1	1	13.4	12.82	-1.20777	-0.767179	-0.0836204	0.356945	0.32236	-0.401654	0.250562	2.07179	0.512939	0.515102	0.871033	0.204104	0.021551	0.125409	-1.034408415496863	0.4882160348379631		120103436	Uncharacterized protein
D3ZWD6	C8a	D3ZWD6;A0A8I6ACZ6;A0A8I5ZRH5	D3ZWD6;A0A8I6ACZ6;A0A8I5ZRH5	tr|D3ZWD6|D3ZWD6_RAT Complement C8 alpha chain OS=Rattus norvegicus OX=10116 GN=C8a PE=3 SV=2;tr|A0A8I6ACZ6|A0A8I6ACZ6_RAT Complement C8 alpha chain OS=Rattus norvegicus OX=10116 GN=C8a PE=4 SV=1;tr|A0A8I5ZRH5|A0A8I5ZRH5_RAT Complement C8 alpha chain OS=Ra	28	28	64.7	66.828	2.02128	1.53728	1.53888	1.77074	1.71442	3.40898	2.96573	3.11348	3.43905	3.25122	2.70784	3.57421	0.00416326	0.0392639	-1.176658845127283	0.4423748139086306	C8a	298288	Complement C8 alpha chain	GO:0006956,GO:0006958,GO:0019835,GO:0045087,GO:0005576,GO:0005615,GO:0005579,GO:0001848,GO:0044877	complement activation|complement activation, classical pathway|cytolysis|innate immune response|extracellular region|extracellular space|membrane attack complex|complement binding|protein-containing complex binding	rno04610,rno05171,rno05146,rno05322,rno05020	Complement and coagulation cascades|Coronavirus disease - COVID-19|Amoebiasis|Systemic lupus erythematosus|Prion disease					ENOG502QT87	S	complement activation, alternative pathway	Function unknown	PF00057	Ldl_recept_a	Low-density lipoprotein receptor domain class A
A0A8I6AJ98		A0A8I6AJ98	A0A8I6AJ98	tr|A0A8I6AJ98|A0A8I6AJ98_RAT Uncharacterized protein OS=Rattus norvegicus OX=10116 PE=4 SV=1	3	2	41.4	14.31							-1.04108	-0.2841	-1.72728	-1.72511	-2.46401	-1.48044	8.15383e-10	2.47786e-08	0	0		679997	Uncharacterized protein
A0A8I6AJI1		A0A8I6AJI1	A0A8I6AJI1	tr|A0A8I6AJI1|A0A8I6AJI1_RAT Uncharacterized protein OS=Rattus norvegicus OX=10116 PE=4 SV=1	2	1	27.4	12.696	-2.75905	-1.27837	-3.14034	-3.89683	-3.09768	-2.91904	-2.20146	-1.31995	-1.27153	-1.28192	-0.12996	-1.03725	0.00415081	0.0392639	-1.641538131424216	0.3205145750827047		679997	Uncharacterized protein
A0A8I6AKH5		A0A8I6AKH5	A0A8I6AKH5	tr|A0A8I6AKH5|A0A8I6AKH5_RAT Uncharacterized protein OS=Rattus norvegicus OX=10116 PE=4 SV=1	1	1	12.1	13.496	-0.266303	1.07385	0.132567	0.148469	-0.00490657	0.0991458	1.11061	0.977282	0.65457	0.670441	2.50383	1.46148	0.0122567	0.0807758	-1.032564387870241	0.488840463036054		691828	Uncharacterized protein
A0A8I6AMC9	Cpamd8	A0A8I6AMC9;A0A8I6AG69;A0A8I5ZW14;A0A8I6AIX1	A0A8I6AMC9;A0A8I6AG69;A0A8I5ZW14;A0A8I6AIX1	tr|A0A8I6AMC9|A0A8I6AMC9_RAT C3 and PZP-like, alpha-2-macroglobulin domain-containing 8 OS=Rattus norvegicus OX=10116 GN=Cpamd8 PE=4 SV=1;tr|A0A8I6AG69|A0A8I6AG69_RAT C3 and PZP-like, alpha-2-macroglobulin domain-containing 8 OS=Rattus norvegicus OX=10116	88	27	59.8	165.04	2.21548	1.98352	3.03435	2.25641	2.14745	3.92208	3.02465	3.30101	3.64343	3.69685	2.86674	3.92616	0.0411668	0.201055	-0.8165903364853122	0.567782253992649	Cpamd8	297572	C3 and PZP-like, alpha-2-macroglobulin domain-containing 8					KOG1366	[O]	Alpha-macroglobulin	Posttranslational modification, protein turnover, chaperones
A0A8I6G6L0	Spon1	A0A8I6G6L0;Q3B7D6;P35446	A0A8I6G6L0;Q3B7D6;P35446	tr|A0A8I6G6L0|A0A8I6G6L0_RAT Spondin-1 OS=Rattus norvegicus OX=10116 GN=Spon1 PE=4 SV=1;tr|Q3B7D6|Q3B7D6_RAT Spondin-1 OS=Rattus norvegicus OX=10116 GN=Spon1 PE=1 SV=1;sp|P35446|SPON1_RAT Spondin-1 OS=Rattus norvegicus OX=10116 GN=Spon1 PE=1 SV=1	4	4	9	89.814							-2.94663	-1.7484	-1.80582	-1.75117	-3.21104	-2.43742	9.52074e-10	2.61835e-08	0	0	Spon1	64456	Spondin-1					KOG3539	[W]	Spondins, extracellular matrix proteins	Extracellular structures
A0A8I6GL55		A0A8I6GL55	A0A8I6GL55	tr|A0A8I6GL55|A0A8I6GL55_RAT Uncharacterized protein OS=Rattus norvegicus OX=10116 PE=4 SV=1	2	2	27.4	12.793							1.52401	2.92025	1.78639	0.939793	2.77453	2.03322	1.66259e-11	1.81888e-09	0	0		691828	Uncharacterized protein
A0A8J8XVH8		A0A8J8XVH8;A0A8I5ZTT6	A0A8J8XVH8;A0A8I5ZTT6	tr|A0A8J8XVH8|A0A8J8XVH8_RAT Uncharacterized protein OS=Rattus norvegicus OX=10116 PE=4 SV=1;tr|A0A8I5ZTT6|A0A8I5ZTT6_RAT Uncharacterized protein OS=Rattus norvegicus OX=10116 PE=4 SV=1	2	2	27.2	14.013	-0.454318	-0.80867	0.416001	-0.156523	-0.269292	0.677985	2.1771	3.55474	-0.0696092	1.96383	0.685867	-0.0340419	0.0402306	0.200056	-1.478784195813111	0.3587910490609667		679997	Uncharacterized protein	GO:0006955,GO:0005615	immune response|extracellular space
B2RYW6		B2RYW6	B2RYW6	tr|B2RYW6|B2RYW6_RAT Ig-like domain-containing protein OS=Rattus norvegicus OX=10116 PE=2 SV=1	5	2	38.8	14.409	-0.32101	0.162671	-0.362696	0.634871	-0.239708	-0.18426	0.982831	3.14479	1.24521	0.478787	0.739532	1.49205	0.0074739	0.0592496	-1.398887687599111	0.3792214072109483		680329	Ig-like domain-containing protein
D3ZJ08	Hist2h3c2	D3ZJ08	D3ZJ08	tr|D3ZJ08|D3ZJ08_RAT Histone H3 OS=Rattus norvegicus OX=10116 GN=Hist2h3c2 PE=3 SV=1	3	1	35.3	15.388	1.0336	-0.190492	-0.0462711	1.16969	0.507968	0.175033	3.29456	1.49698	1.73434	1.97159	1.57027	1.98118	0.00130593	0.016235	-1.566564520576695	0.337611389350036	Hist2h3c2	310678	Histone H3			rno04613,rno05202,rno05322,rno05034	Neutrophil extracellular trap formation|Transcriptional misregulation in cancer|Systemic lupus erythematosus|Alcoholism	KOG1745	[B]	Histones H3 and H4	Chromatin structure and dynamics	KOG1745	B	protein heterodimerization activity	Chromatin structure and dynamics	PF00125	Histone	Core histone H2A/H2B/H3/H4
D3ZYK8	Mmp9	D3ZYK8;A0A0G2JUD9;P50282;Q499S5	D3ZYK8;A0A0G2JUD9	tr|D3ZYK8|D3ZYK8_RAT Matrix metalloproteinase-9 OS=Rattus norvegicus OX=10116 GN=Mmp9 PE=3 SV=1;tr|A0A0G2JUD9|A0A0G2JUD9_RAT Matrix metalloproteinase-9 OS=Rattus norvegicus OX=10116 GN=Mmp9 PE=3 SV=2	10	10	17.2	78.548							-0.31871	-0.384132	-1.265	-0.660689	-1.79178	-1.01816	2.81144e-11	2.19046e-09	0	0	Mmp9	81687	Matrix metalloproteinase-9	GO:0071276,GO:0034614,GO:0071492,GO:0030574,GO:0007566,GO:0035987,GO:0030198,GO:0050900,GO:2001258,GO:2001268,GO:2000697,GO:2001243,GO:0001503,GO:0043065,GO:0043388,GO:0045742,GO:0051549,GO:0001934,GO:1900122,GO:0090200,GO:1904707,GO:1904645,GO:0001501,GO:0031012,GO:0005615,GO:0042802,GO:0004222,GO:0008270	cellular response to cadmium ion|cellular response to reactive oxygen species|cellular response to UV-A|collagen catabolic process|embryo implantation|endodermal cell differentiation|extracellular matrix organization|leukocyte migration|negative regulation of cation channel activity|negative regulation of cysteine-type endopeptidase activity involved in apoptotic signaling pathway|negative regula…	rno04668,rno04657,rno04670,rno04915,rno04926,rno05200,rno05202,rno05206,rno05205,rno05219,rno05215,rno05161,rno05417,rno05418,rno05415,rno01522	TNF signaling pathway|IL-17 signaling pathway|Leukocyte transendothelial migration|Estrogen signaling pathway|Relaxin signaling pathway|Pathways in cancer|Transcriptional misregulation in cancer|MicroRNAs in cancer|Proteoglycans in cancer|Bladder cancer|Prostate cancer|Hepatitis B|Lipid and atherosclerosis|Fluid shear stress and atherosclerosis|Diabetic cardiomyopathy|Endocrine resistance	KOG1565	[OW]	Gelatinase A and related matrix metalloproteases	Posttranslational modification, protein turnover, chaperones |Extracellular structures					PF00040	fn2	Fibronectin type II domain
P33436	Mmp2	P33436;E9PSM5;A0A8I5Y0Q9	P33436;E9PSM5;A0A8I5Y0Q9	sp|P33436|MMP2_RAT 72 kDa type IV collagenase OS=Rattus norvegicus OX=10116 GN=Mmp2 PE=1 SV=2;tr|E9PSM5|E9PSM5_RAT 72 kDa type IV collagenase OS=Rattus norvegicus OX=10116 GN=Mmp2 PE=1 SV=3;tr|A0A8I5Y0Q9|A0A8I5Y0Q9_RAT 72 kDa type IV collagenase OS=Rattus	14	14	27.5	74.149	-4.40603	-2.77717	-2.53152	-1.61953	-1.48349	-3.56243	-1.00254	-2.87883	-0.442339	-1.08741	-1.98506	-1.1186	0.0475132	0.215978	-1.310898788184401	0.4030696919817385	Mmp2	81686	72 kDa type IV collagenase	GO:0007568,GO:0001525,GO:0001955,GO:0060346,GO:0016477,GO:0071230,GO:0071345,GO:0071392,GO:0071498,GO:0071347,GO:0034614,GO:0071492,GO:0030574,GO:0007566,GO:0035987,GO:0030198,GO:0060325,GO:0007565,GO:0007507,GO:0001957,GO:0001553,GO:0007162,GO:0045906,GO:0001541,GO:0001542,GO:0007567,GO:0014012,GO:0043065,GO:0030335,GO:0048661,GO:1904707,GO:0060740,GO:0006508,GO:0014823,GO:1904645,GO:0034097,GO:…	aging|angiogenesis|blood vessel maturation|bone trabecula formation|cell migration|cellular response to amino acid stimulus|cellular response to cytokine stimulus|cellular response to estradiol stimulus|cellular response to fluid shear stress|cellular response to interleukin-1|cellular response to reactive oxygen species|cellular response to UV-A|collagen catabolic process|embryo implantation|end…	rno04670,rno04912,rno04915,rno04926,rno05200,rno05205,rno05219,rno05418,rno05415,rno04933,rno01522	Leukocyte transendothelial migration|GnRH signaling pathway|Estrogen signaling pathway|Relaxin signaling pathway|Pathways in cancer|Proteoglycans in cancer|Bladder cancer|Fluid shear stress and atherosclerosis|Diabetic cardiomyopathy|AGE-RAGE signaling pathway in diabetic complications|Endocrine resistance	KOG1565	[OW]	Gelatinase A and related matrix metalloproteases	Posttranslational modification, protein turnover, chaperones |Extracellular structures	KOG1565	M	metalloendopeptidase activity	Cell wall/membrane/envelope biogenesis	PF00040	fn2	Fibronectin type II domain
F1LWW1	AABR07061136.1	F1LWW1	F1LWW1	tr|F1LWW1|F1LWW1_RAT Ig-like domain-containing protein OS=Rattus norvegicus OX=10116 GN=AABR07061136.1 PE=1 SV=4	2	2	19.5	12.439							-1.58821	-3.482	-3.24464	-4.2122	-2.99888	-2.9978	5.84186e-08	1.1019e-06	0	0	AABR07061136.1	502832	Ig-like domain-containing protein	GO:0006955,GO:0005615	immune response|extracellular space							ENOG502TI22	S	Immunoglobulin V-Type	Function unknown	PF07686	V-set	Immunoglobulin V-set domain
F1M0Q9	Pm20d1	F1M0Q9	F1M0Q9	tr|F1M0Q9|F1M0Q9_RAT Peptidase M20 domain-containing 1 OS=Rattus norvegicus OX=10116 GN=Pm20d1 PE=1 SV=4	5	5	14.1	55.699	-1.39815	-2.66779	-2.52357	-2.13892	-1.75559	-2.79051	-0.948968	-0.923946	1.16868	0.24684	-1.21337	-1.51421	0.00535997	0.0465382	-1.681592096479122	0.3117384261518006	Pm20d1	498226	Peptidase M20 domain-containing 1	GO:1990845,GO:0043604,GO:0043605,GO:0006520,GO:0044255,GO:0097009,GO:1901215,GO:0006807,GO:2000275,GO:0005615,GO:0016811	adaptive thermogenesis|amide biosynthetic process|cellular amide catabolic process|cellular amino acid metabolic process|cellular lipid metabolic process|energy homeostasis|negative regulation of neuron death|nitrogen compound metabolic process|regulation of oxidative phosphorylation uncoupler activity|extracellular space|hydrolase activity, acting on carbon-nitrogen (but not peptide) bonds, in l…			KOG2275	[E]	Aminoacylase ACY1 and related metalloexopeptidases	Amino acid transport and metabolism	KOG2275	E	aminoacylase activity	Amino acid transport and metabolism	PF01546	Peptidase_M20	Peptidase family M20/M25/M40
F1M2W3	AABR07060872.1	F1M2W3	F1M2W3	tr|F1M2W3|F1M2W3_RAT Ig-like domain-containing protein OS=Rattus norvegicus OX=10116 GN=AABR07060872.1 PE=4 SV=4	2	1	18.5	17.731							-0.528169	-1.68524	-1.66079	-1.65863	-1.04282	-1.41395	7.12545e-12	1.29474e-09	0	0	AABR07060872.1	679997	Ig-like domain-containing protein	GO:0006955,GO:0005615	immune response|extracellular space							ENOG502SR2I	S	Immunoglobulin V-Type	Function unknown	PF07686	V-set	Immunoglobulin V-set domain
F7FP65	Rarres2	F7FP65;Q5BK77;A0A8I6AUZ6	F7FP65;Q5BK77;A0A8I6AUZ6	tr|F7FP65|F7FP65_RAT Retinoic acid receptor responder 2 OS=Rattus norvegicus OX=10116 GN=Rarres2 PE=4 SV=1;tr|Q5BK77|Q5BK77_RAT Retinoic acid receptor responder protein 2 OS=Rattus norvegicus OX=10116 GN=Rarres2 PE=1 SV=1;tr|A0A8I6AUZ6|A0A8I6AUZ6_RAT Retin	3	3	19.8	18.376							-3.18182	-3.64841	-3.41105	-2.37843	-2.5866	-3.16421	2.1367e-10	1.06252e-08	0	0	Rarres2	297073	Retinoic acid receptor responder 2	GO:0019732,GO:0061760,GO:0050873,GO:0032869,GO:0006935,GO:0050829,GO:0050830,GO:0048566,GO:0006954,GO:0045087,GO:0008286,GO:0050921,GO:0045600,GO:0010759,GO:0001934,GO:0003084,GO:0046626,GO:0050994,GO:0014823,GO:0061771,GO:0031667,GO:0001523,GO:0062023,GO:0031012,GO:0005576,GO:0005615,GO:0005102	antifungal humoral response|antifungal innate immune response|brown fat cell differentiation|cellular response to insulin stimulus|chemotaxis|defense response to Gram-negative bacterium|defense response to Gram-positive bacterium|embryonic digestive tract development|inflammatory response|innate immune response|insulin receptor signaling pathway|positive regulation of chemotaxis|positive regulati…
G3V8Z5	AABR07034730.2	G3V8Z5;M0R936	G3V8Z5;M0R936	tr|G3V8Z5|G3V8Z5_RAT Ig-like domain-containing protein OS=Rattus norvegicus OX=10116 GN=AABR07034730.2 PE=1 SV=3;tr|M0R936|M0R936_RAT Ig-like domain-containing protein OS=Rattus norvegicus OX=10116 GN=AABR07034730.2 PE=4 SV=3	3	2	27.1	15.435							-1.26858	1.85738	-0.134757	-0.132594	-1.05045	0.112082	7.30941e-09	1.56811e-07	0	0	AABR07034730.2	680329	Ig-like domain-containing protein	GO:0006955,GO:0005615	immune response|extracellular space							ENOG502RYIN	S	antigen binding	Function unknown	PF07686	V-set	Immunoglobulin V-set domain
M0R485	Pglyrp2	M0R485;Q5I0H8;CON__ENSEMBL:ENSBTAP00000016285	M0R485;Q5I0H8	tr|M0R485|M0R485_RAT Peptidoglycan recognition protein 2 OS=Rattus norvegicus OX=10116 GN=Pglyrp2 PE=1 SV=3;tr|Q5I0H8|Q5I0H8_RAT LOC299567 protein (Fragment) OS=Rattus norvegicus OX=10116 GN=LOC299567 PE=2 SV=1	13	13	33.5	56.662	-1.35251	-0.752062	-0.667493	-0.230401	-0.88811	0.735777	1.60482	0.331488	1.58376	1.03759	0.743179	0.508733	0.00221095	0.0251956	-1.494060918411102	0.355011848793202	Pglyrp2	299567	Peptidoglycan recognition protein 2	GO:0051701,GO:0050830,GO:0016045,GO:0032689,GO:0032827,GO:0009253,GO:0050727,GO:0008745,GO:0042834,GO:0016019,GO:0008270	biological process involved in interaction with host|defense response to Gram-positive bacterium|detection of bacterium|negative regulation of interferon-gamma production|negative regulation of natural killer cell differentiation involved in immune response|peptidoglycan catabolic process|regulation of inflammatory response|N-acetylmuramoyl-L-alanine amidase activity|peptidoglycan binding|peptido…							ENOG502QR3D	M	N-acetylmuramoyl-L-alanine amidase activity	Cell wall/membrane/envelope biogenesis
O08628	Pcolce	O08628;Q5RJN2	O08628;Q5RJN2	sp|O08628|PCOC1_RAT Procollagen C-endopeptidase enhancer 1 OS=Rattus norvegicus OX=10116 GN=Pcolce PE=1 SV=1;tr|Q5RJN2|Q5RJN2_RAT Pcolce protein OS=Rattus norvegicus OX=10116 GN=Pcolce PE=1 SV=1	10	10	30.1	50.184	-3.08492	-4.16492	-2.97858	-2.06989	-1.38732	-2.47948	-1.16635	-2.43999	0.581638	-0.398573	-2.99113	-0.665981	0.046835	0.215978	-1.514122117128111	0.3501094439035718	Pcolce	29569	Procollagen C-endopeptidase enhancer 1	GO:1990830,GO:0006508,GO:0005615,GO:0005518,GO:0008201,GO:0016504	cellular response to leukemia inhibitory factor|proteolysis|extracellular space|collagen binding|heparin binding|peptidase activator activity							ENOG502QTZ9	S	peptidase activator activity	Function unknown	PF00431	CUB	CUB domain
W0UVG1	Rnase4	W0UVG1;O55004	W0UVG1;O55004	tr|W0UVG1|W0UVG1_RAT Ribonuclease A b1 OS=Rattus norvegicus OX=10116 GN=Rnase4 PE=3 SV=1;sp|O55004|RNAS4_RAT Ribonuclease 4 OS=Rattus norvegicus OX=10116 GN=Rnase4 PE=1 SV=1	5	5	50.3	16.903	-3.3409	-4.74112	-3.45434	-4.59075	-4.55424	-4.06836	-0.401539	-2.493	-0.0254737	-1.26239	-1.10265	-0.665899	2.703e-05	0.000476948	-3.133124997477397	0.1139817696936549	Rnase4	56759	Ribonuclease A b1	GO:0004519,GO:0003676	endonuclease activity|nucleic acid binding
P01836		P01836	P01836	sp|P01836|KACA_RAT Ig kappa chain C region, A allele OS=Rattus norvegicus OX=10116 PE=1 SV=1	5	1	47.2	11.732							2.54426	1.09547	0.798093	0.800257	-0.651282	1.04493	9.57349e-10	2.61835e-08	0	0		100361706	Ig kappa chain C region, A allele	GO:0002250,GO:0030183,GO:0050853,GO:0006958,GO:0042742,GO:0045087,GO:0006911,GO:0006910,GO:0050871,GO:0009897,GO:0071735,GO:0042571,GO:0003823,GO:0034987	adaptive immune response|B cell differentiation|B cell receptor signaling pathway|complement activation, classical pathway|defense response to bacterium|innate immune response|phagocytosis, engulfment|phagocytosis, recognition|positive regulation of B cell activation|external side of plasma membrane|IgG immunoglobulin complex|immunoglobulin complex, circulating|antigen binding|immunoglobulin rece…											PF07654	C1-set	Immunoglobulin C1-set domain
P15865	H1-4	P15865	P15865	sp|P15865|H14_RAT Histone H1.4 OS=Rattus norvegicus OX=10116 GN=H1-4 PE=1 SV=3	5	1	22.8	21.987							1.34758	1.11061	0.866733	2.78866	1.27962	1.5948	9.46797e-12	1.29474e-09	0	0	H1-4	201097	Histone H1.4	GO:0030261,GO:0098532,GO:0080182,GO:0045910,GO:0000122,GO:0006334,GO:0016584,GO:0006357,GO:0000785,GO:0000792,GO:0000786,GO:0005634,GO:0043531,GO:0016208,GO:0005524,GO:0005509,GO:0031490,GO:0032564,GO:0003677,GO:0003690,GO:0005525,GO:0031492,GO:0000166	chromosome condensation|histone H3-K27 trimethylation|histone H3-K4 trimethylation|negative regulation of DNA recombination|negative regulation of transcription by RNA polymerase II|nucleosome assembly|nucleosome positioning|regulation of transcription by RNA polymerase II|chromatin|heterochromatin|nucleosome|nucleus|ADP binding|AMP binding|ATP binding|calcium ion binding|chromatin DNA binding|dA…			KOG4012	[B]	Histone H1	Chromatin structure and dynamics	KOG4012	B	nucleosome assembly	Chromatin structure and dynamics	PF00538	Linker_histone	linker histone H1 and H5 family
P24594	Igfbp5	P24594	P24594	sp|P24594|IBP5_RAT Insulin-like growth factor-binding protein 5 OS=Rattus norvegicus OX=10116 GN=Igfbp5 PE=1 SV=1	4	4	19.2	30.298	-1.82701	-1.27242	-1.03419	-1.09698	-1.55801	-0.826082	-0.494038	-0.395912	-0.0302373	-0.166862	-1.08562	-1.18795	0.0162678	0.101119	-0.7090097906636309	0.6117398690582058	Igfbp5	25285	Insulin-like growth factor-binding protein 5	GO:0007568,GO:0071320,GO:0071407,GO:0007565,GO:0042593,GO:0031069,GO:0035556,GO:0048286,GO:0060056,GO:0030336,GO:0045926,GO:0043569,GO:1901862,GO:0045668,GO:1904205,GO:0014912,GO:0048662,GO:0017148,GO:0001649,GO:0043568,GO:0051897,GO:1904754,GO:1904707,GO:0001558,GO:0040008,GO:0043567,GO:0060416,GO:0051146,GO:0044342,GO:0005615,GO:0042567,GO:0001968,GO:0005520,GO:0031994,GO:0031995	aging|cellular response to cAMP|cellular response to organic cyclic compound|female pregnancy|glucose homeostasis|hair follicle morphogenesis|intracellular signal transduction|lung alveolus development|mammary gland involution|negative regulation of cell migration|negative regulation of growth|negative regulation of insulin-like growth factor receptor signaling pathway|negative regulation of musc…							ENOG502QUPK	S	negative regulation of skeletal muscle hypertrophy	Function unknown	PF00086	Thyroglobulin_1	Thyroglobulin type-1 repeat
P25236	Selenop	P25236;A0A0G2JU99	P25236;A0A0G2JU99	sp|P25236|SEPP1_RAT Selenoprotein P OS=Rattus norvegicus OX=10116 GN=Selenop PE=1 SV=2;tr|A0A0G2JU99|A0A0G2JU99_RAT Selenoprotein P OS=Rattus norvegicus OX=10116 GN=Selenop PE=1 SV=1	9	9	23.9	43.083	1.33835	1.26118	2.05363	1.78955	1.76028	2.06685	2.40937	2.5803	3.4423	3.18108	2.21481	1.81537	0.0105219	0.0738279	-0.895564210665406	0.5375369336179848	Selenop	29360	Selenoprotein P	GO:0007420,GO:0007626,GO:0009791,GO:0040008,GO:0010269,GO:0001887,GO:0019953,GO:0005576,GO:0005615,GO:0008430	brain development|locomotory behavior|post-embryonic development|regulation of growth|response to selenium ion|selenium compound metabolic process|sexual reproduction|extracellular region|extracellular space|selenium binding											PF04592	SelP_N	Selenoprotein P, N terminal region
P35572	Igfbp6	P35572	P35572	sp|P35572|IBP6_RAT Insulin-like growth factor-binding protein 6 OS=Rattus norvegicus OX=10116 GN=Igfbp6 PE=1 SV=1	3	3	15	24.193							-1.71706	-1.47503	-0.072456	-0.743852	-1.18827	-0.99084	4.40806e-11	2.60612e-09	0	0	Igfbp6	25641	Insulin-like growth factor-binding protein 6	GO:0016477,GO:0043410,GO:0032874,GO:0043567,GO:0005737,GO:0005615,GO:0005794,GO:0042568,GO:0001968,GO:0042802,GO:0031994,GO:0031995	cell migration|positive regulation of MAPK cascade|positive regulation of stress-activated MAPK cascade|regulation of insulin-like growth factor receptor signaling pathway|cytoplasm|extracellular space|Golgi apparatus|insulin-like growth factor binary complex|fibronectin binding|identical protein binding|insulin-like growth factor I binding|insulin-like growth factor II binding							ENOG502QV3Q	S	insulin-like growth factor II binding	Function unknown	PF00086	Thyroglobulin_1	Thyroglobulin type-1 repeat
P50115	S100a8	P50115	P50115	sp|P50115|S10A8_RAT Protein S100-A8 OS=Rattus norvegicus OX=10116 GN=S100a8 PE=1 SV=3	5	5	66.3	10.238	-0.537678	1.17485	0.315299	1.3836	1.30139	-2.00623	4.5283	0.515207	0.0504849	2.49472	3.24246	3.29592	0.0424025	0.205258	-2.082644810659879	0.2360812204731918	S100a8	116547	Protein S100-A8	GO:0006919,GO:0002526,GO:0006915,GO:0014002,GO:0035425,GO:0006914,GO:0002544,GO:0006954,GO:0045087,GO:0002523,GO:0070488,GO:0030593,GO:0018119,GO:0050729,GO:2001244,GO:0002793,GO:0045471,GO:0032496,GO:0010043,GO:0042060,GO:0005829,GO:0005615,GO:0045111,GO:0005886,GO:0016209,GO:0050544,GO:0005509,GO:0048306,GO:0008017,GO:0050786,GO:0035662,GO:0008270	activation of cysteine-type endopeptidase activity involved in apoptotic process|acute inflammatory response|apoptotic process|astrocyte development|autocrine signaling|autophagy|chronic inflammatory response|inflammatory response|innate immune response|leukocyte migration involved in inflammatory response|neutrophil aggregation|neutrophil chemotaxis|peptidyl-cysteine S-nitrosylation|positive reg…	rno04657	IL-17 signaling pathway					ENOG502SA01	S	neutrophil aggregation	Function unknown	PF01023	S_100	S-100/ICaBP type calcium binding domain
P52925	Hmgb2	P52925;D3ZS25;D3ZN59	P52925;D3ZS25;D3ZN59	sp|P52925|HMGB2_RAT High mobility group protein B2 OS=Rattus norvegicus OX=10116 GN=Hmgb2 PE=2 SV=2;tr|D3ZS25|D3ZS25_RAT Similar to High mobility group protein 2 (HMG-2) OS=Rattus norvegicus OX=10116 GN=RGD1561694 PE=3 SV=2;tr|D3ZN59|D3ZN59_RAT Similar to	6	5	25.2	24.159							2.01728	1.89603	1.09945	3.9899	1.26474	2.38022	3.5353e-10	1.33004e-08	0	0	Hmgb2	498072	High mobility group protein B2	GO:0031100,GO:0060326,GO:0071222,GO:0050829,GO:0050830,GO:0006310,GO:0006265,GO:0002437,GO:0045087,GO:0008584,GO:1902042,GO:0010629,GO:0000122,GO:0045892,GO:0007399,GO:0043388,GO:0051054,GO:0001938,GO:0045648,GO:0010628,GO:0045089,GO:0032728,GO:0045654,GO:0032075,GO:0045944,GO:0045893,GO:0050767,GO:0072091,GO:0006357,GO:0032496,GO:0048545,GO:0007289,GO:0007283,GO:0000785,GO:0000793,GO:0005737,GO:…	animal organ regeneration|cell chemotaxis|cellular response to lipopolysaccharide|defense response to Gram-negative bacterium|defense response to Gram-positive bacterium|DNA recombination|DNA topological change|inflammatory response to antigenic stimulus|innate immune response|male gonad development|negative regulation of extrinsic apoptotic signaling pathway via death domain receptors|negative r…			KOG0381	[R]	HMG box-containing protein	General function prediction only	KOG0381	B	DNA binding	Chromatin structure and dynamics	PF00505	HMG_box	HMG (high mobility group) box
P55314	C8b	P55314;A0A8I6GLE3;A0A8I5ZWX9	P55314;A0A8I6GLE3;A0A8I5ZWX9	sp|P55314|CO8B_RAT Complement component C8 beta chain OS=Rattus norvegicus OX=10116 GN=C8b PE=2 SV=2;tr|A0A8I6GLE3|A0A8I6GLE3_RAT Complement component C8 beta chain OS=Rattus norvegicus OX=10116 GN=C8b PE=4 SV=1;tr|A0A8I5ZWX9|A0A8I5ZWX9_RAT Complement comp	30	30	57.4	66.666	1.89117	1.11024	1.53895	1.36845	1.3088	3.84316	2.80613	2.8146	3.32099	3.16858	2.67764	3.92273	0.018774	0.113052	-1.274983454487765	0.4132298981667518	C8b	313421	Complement component C8 beta chain	GO:0006957,GO:0006958,GO:0019835,GO:0005576,GO:0005615,GO:0005579,GO:0044877	complement activation, alternative pathway|complement activation, classical pathway|cytolysis|extracellular region|extracellular space|membrane attack complex|protein-containing complex binding	rno04610,rno05171,rno05146,rno05322,rno05020	Complement and coagulation cascades|Coronavirus disease - COVID-19|Amoebiasis|Systemic lupus erythematosus|Prion disease					KOG3535	S	cell-cell adhesion involved in neuronal-glial interactions involved in cerebral cortex radial glia guided migration	Function unknown	PF00057	Ldl_recept_a	Low-density lipoprotein receptor domain class A
P62804	H4f16	P62804	P62804	sp|P62804|H4_RAT Histone H4 OS=Rattus norvegicus OX=10116 GN=H4f16 PE=1 SV=2	6	6	51.5	11.367	1.41228	-0.836521	1.08877	2.07809	1.70725	1.3332	3.72324	0.697638	2.34784	3.47761	2.04596	2.98077	0.0443749	0.20925	-1.414997380882032	0.3750104281276062	H4f16	295277	Histone H4	GO:0030154,GO:0006335,GO:0006336,GO:0006352,GO:0045653,GO:0006334,GO:0001503,GO:0043505,GO:0005576,GO:0000228,GO:0005654,GO:0000786,GO:0005634,GO:0032991,GO:0003677,GO:0019904,GO:0046982	cell differentiation|DNA replication-dependent chromatin assembly|DNA replication-independent chromatin assembly|DNA-templated transcription, initiation|negative regulation of megakaryocyte differentiation|nucleosome assembly|ossification|CENP-A containing nucleosome|extracellular region|nuclear chromosome|nucleoplasm|nucleosome|nucleus|protein-containing complex|DNA binding|protein domain specif…	rno04613,rno05203,rno05322,rno05034	Neutrophil extracellular trap formation|Viral carcinogenesis|Systemic lupus erythematosus|Alcoholism	KOG3467	[B]	Histone H4	Chromatin structure and dynamics	KOG3467	B	protein heterodimerization activity	Chromatin structure and dynamics	PF15511	CENP-T_C	Centromere kinetochore component CENP-T histone fold
Q95571	RT1.A(u)	Q95571;Q95577;Q31256;Q8MHH3	Q95571;Q95577;Q31256	tr|Q95571|Q95571_RAT RT1.A(U) alpha chain (Fragment) OS=Rattus norvegicus OX=10116 GN=RT1.A(u) PE=2 SV=1;tr|Q95577|Q95577_RAT Major histocompatibility complex class I OS=Rattus norvegicus OX=10116 GN=RT1.Alu PE=2 SV=1;tr|Q31256|Q31256_RAT MHC class I RT1.A	8	1	25	38.789							-3.54888	-1.14967	-1.48727	-2.59656	-3.12551	-2.35189	3.24532e-08	6.33996e-07	0	0	RT1.A(u)	24974	RT1.A(U) alpha chain (Fragment)	GO:0019882,GO:0006955,GO:0071556,GO:0030670	antigen processing and presentation|immune response|integral component of lumenal side of endoplasmic reticulum membrane|phagocytic vesicle membrane	rno04514,rno04144,rno04145,rno04218,rno04650,rno04612,rno05203,rno05166,rno05170,rno05168,rno05163,rno05167,rno05169,rno05165,rno05320,rno05330,rno05332,rno05416,rno04940	Cell adhesion molecules|Endocytosis|Phagosome|Cellular senescence|Natural killer cell mediated cytotoxicity|Antigen processing and presentation|Viral carcinogenesis|Human T-cell leukemia virus 1 infection|Human immunodeficiency virus 1 infection|Herpes simplex virus 1 infection|Human cytomegalovirus infection|Kaposi sarcoma-associated herpesvirus infection|Epstein-Barr virus infection|Human papil…
Q5WRG2	Ang	Q5WRG2;Q5GAM6;Q5GAM5	Q5WRG2;Q5GAM6;Q5GAM5	tr|Q5WRG2|Q5WRG2_RAT Angiogenin OS=Rattus norvegicus OX=10116 GN=Ang PE=1 SV=1;tr|Q5GAM6|Q5GAM6_RAT Angiogenin ribonuclease 1 OS=Rattus norvegicus OX=10116 GN=Ang1 PE=3 SV=1;tr|Q5GAM5|Q5GAM5_RAT Angiogenin ribonuclease 2 OS=Rattus norvegicus OX=10116 GN=An	3	3	22.8	16.079							-1.74981	-2.0655	-2.09947	-2.78103	-3.30998	-2.53636	3.02495e-10	1.27281e-08	0	0	Ang	305843	Angiogenin	GO:0030041,GO:0032431,GO:0007202,GO:0032148,GO:0001525,GO:0019731,GO:0019732,GO:0061844,GO:0016477,GO:0050830,GO:0006651,GO:0045087,GO:0001889,GO:0048662,GO:0001938,GO:0042327,GO:0050714,GO:0009725,GO:0001666,GO:0001878,GO:0009303,GO:0032311,GO:0005604,GO:0005615,GO:0030426,GO:0043025,GO:0005730,GO:0005634,GO:0003779,GO:0005507,GO:0004519,GO:0008201,GO:0003676,GO:0042277,GO:0042803,GO:0004540,GO:…	actin filament polymerization|activation of phospholipase A2 activity|activation of phospholipase C activity|activation of protein kinase B activity|angiogenesis|antibacterial humoral response|antifungal humoral response|antimicrobial humoral immune response mediated by antimicrobial peptide|cell migration|defense response to Gram-positive bacterium|diacylglycerol biosynthetic process|innate immu…	rno05014	Amyotrophic lateral sclerosis
Q68FP1	Gsn	Q68FP1;A0A8I5ZZX4;A0A8I6A6D2;A0A8I6AST2;CON__Q3SX14	Q68FP1;A0A8I5ZZX4;A0A8I6A6D2;A0A8I6AST2	sp|Q68FP1|GELS_RAT Gelsolin OS=Rattus norvegicus OX=10116 GN=Gsn PE=1 SV=1;tr|A0A8I5ZZX4|A0A8I5ZZX4_RAT Gelsolin OS=Rattus norvegicus OX=10116 GN=Gsn PE=4 SV=1;tr|A0A8I6A6D2|A0A8I6A6D2_RAT Gelsolin OS=Rattus norvegicus OX=10116 GN=Gsn PE=4 SV=1;tr|A0A8I6AS	34	4	50.9	86.067	3.37088	3.92366	4.13071	3.7474	3.88158	5.26993	4.58478	5.23905	5.98897	5.47807	4.58251	5.07075	0.00943579	0.0688184	-1.103327629470881	0.4654416982231285	Gsn	296654	Gelsolin	GO:0030036,GO:0051693,GO:0030042,GO:0030041,GO:0090527,GO:0051014,GO:0045010,GO:0008154,GO:0007568,GO:1990000,GO:0006915,GO:0051016,GO:0086003,GO:0030031,GO:0071276,GO:0071346,GO:0007417,GO:0060271,GO:0097284,GO:0046597,GO:0014003,GO:0006911,GO:0048015,GO:0051127,GO:2001269,GO:0010628,GO:1902174,GO:1903923,GO:0031648,GO:0030155,GO:1903903,GO:1903906,GO:0071801,GO:1903909,GO:0055119,GO:0097017,GO:…	actin cytoskeleton organization|actin filament capping|actin filament depolymerization|actin filament polymerization|actin filament reorganization|actin filament severing|actin nucleation|actin polymerization or depolymerization|aging|amyloid fibril formation|apoptotic process|barbed-end actin filament capping|cardiac muscle cell contraction|cell projection assembly|cellular response to cadmium i…	rno04810,rno04666,rno05203	Regulation of actin cytoskeleton|Fc gamma R-mediated phagocytosis|Viral carcinogenesis	KOG0443	[Z]	Actin regulatory proteins (gelsolin/villin family)	Cytoskeleton	KOG0443	A	actin filament capping	RNA processing and modification	PF00626	Gelsolin	Gelsolin repeat
Q6P6T1	C1s	Q6P6T1	Q6P6T1	sp|Q6P6T1|C1S_RAT Complement C1s subcomponent OS=Rattus norvegicus OX=10116 GN=C1s PE=2 SV=2	22	1	39.8	77.071							0.000701022	0.773983	0	0.0728485	-0.456097	1.30722	2.03051e-11	1.85115e-09	0	0	C1s	192262	Complement C1s subcomponent	GO:0006958,GO:0010001,GO:0045087,GO:0051591,GO:0005576,GO:0005615,GO:0005509,GO:0042802,GO:0004252	complement activation, classical pathway|glial cell differentiation|innate immune response|response to cAMP|extracellular region|extracellular space|calcium ion binding|identical protein binding|serine-type endopeptidase activity	rno04610,rno05171,rno05133,rno05150,rno05322	Complement and coagulation cascades|Coronavirus disease - COVID-19|Pertussis|Staphylococcus aureus infection|Systemic lupus erythematosus	KOG3627	[E]	Trypsin	Amino acid transport and metabolism	KOG3627	O	serine-type endopeptidase activity	Posttranslational modification, protein turnover, chaperones	PF00084	Sushi	Sushi repeat (SCR repeat)
Q80ZA3	Serpinf1	Q80ZA3;A0A8J8XL70;A0A8I6GIT3;CON__Q95121	Q80ZA3;A0A8J8XL70	tr|Q80ZA3|Q80ZA3_RAT Alpha-2 antiplasmin OS=Rattus norvegicus OX=10116 GN=Serpinf1 PE=1 SV=1;tr|A0A8J8XL70|A0A8J8XL70_RAT Serpin family F member 1 OS=Rattus norvegicus OX=10116 GN=Serpinf1 PE=4 SV=1	21	21	60.8	46.465	-1.45842	-1.58393	-2.42006	-0.602608	-0.547201	-0.80831	3.04907	2.53394	4.00646	3.82482	2.48066	-0.982541	0.000885328	0.0126202	-3.722156820324134	0.07577381416300806	Serpinf1	287526	Alpha-2 antiplasmin	GO:0007568,GO:0071279,GO:0071549,GO:0071333,GO:0071300,GO:0001822,GO:0016525,GO:0010951,GO:0010596,GO:0060770,GO:0010629,GO:0050728,GO:1901215,GO:0042698,GO:0050769,GO:0010976,GO:0010447,GO:0046685,GO:0014070,GO:1901652,GO:0060041,GO:0007614,GO:0030424,GO:0043203,GO:0005604,GO:0005576,GO:0005615,GO:0043025,GO:0048471,GO:0004867	aging|cellular response to cobalt ion|cellular response to dexamethasone stimulus|cellular response to glucose stimulus|cellular response to retinoic acid|kidney development|negative regulation of angiogenesis|negative regulation of endopeptidase activity|negative regulation of endothelial cell migration|negative regulation of epithelial cell proliferation involved in prostate gland development|n…	rno04310	Wnt signaling pathway	KOG2392	[V]	Serpin	Defense mechanisms	KOG2392	O	serine-type endopeptidase inhibitor activity	Posttranslational modification, protein turnover, chaperones	PF00079	Serpin	Serpin (serine protease inhibitor)
Q91YB6	Cfh	Q91YB6;G3V9R2;Q5XJW6;Q8R5K7	Q91YB6;G3V9R2;Q5XJW6	tr|Q91YB6|Q91YB6_RAT Complement inhibitory factor H OS=Rattus norvegicus OX=10116 GN=Cfh PE=2 SV=1;tr|G3V9R2|G3V9R2_RAT Complement factor H OS=Rattus norvegicus OX=10116 GN=Cfh PE=1 SV=1;tr|Q5XJW6|Q5XJW6_RAT Cfh protein OS=Rattus norvegicus OX=10116 GN=Cfh	65	53	65.8	140.34	2.94985	1.98999	2.28142	3.79373	3.55756	4.84959	4.78003	4.56133	5.14406	5.36293	4.12544	4.89385	0.00703825	0.0574616	-1.57425109643227	0.3358174034045918	Cfh	155012	Complement inhibitory factor H	GO:0001905,GO:0001525,GO:0046034,GO:0060348,GO:0051216,GO:0070301,GO:0071346,GO:0071222,GO:0006956,GO:0006957,GO:0097273,GO:0008340,GO:0010467,GO:0032835,GO:0002434,GO:0006955,GO:0016064,GO:0006954,GO:0090594,GO:0001822,GO:0032042,GO:0140053,GO:0007005,GO:0070487,GO:0050905,GO:0001780,GO:0002251,GO:0051640,GO:0046530,GO:0070527,GO:0006508,GO:0030449,GO:0030451,GO:1903659,GO:0034097,GO:0002021,GO:…	activation of membrane attack complex|angiogenesis|ATP metabolic process|bone development|cartilage development|cellular response to hydrogen peroxide|cellular response to interferon-gamma|cellular response to lipopolysaccharide|complement activation|complement activation, alternative pathway|creatinine homeostasis|determination of adult lifespan|gene expression|glomerulus development|immune comp…	rno04610,rno05150	Complement and coagulation cascades|Staphylococcus aureus infection
A0A023IMI6	Psmb8	A0A023IMI6;A0A023IM45;P28064;A0A023IKI3	A0A023IMI6;A0A023IM45;P28064;A0A023IKI3	tr|A0A023IMI6|A0A023IMI6_RAT Proteasome subunit beta OS=Rattus norvegicus OX=10116 GN=Psmb8 PE=2 SV=1;tr|A0A023IM45|A0A023IM45_RAT Proteasome subunit beta OS=Rattus norvegicus OX=10116 GN=Psmb8 PE=2 SV=1;sp|P28064|PSB8_RAT Proteasome subunit beta type-8 OS	6	6	24.6	30.569	-0.342716	-0.183063	-0.702767	-1.29088	-1.04208	-0.87339	-1.02342	-1.57018	-1.25864	-0.916286	-0.983926	-1.67969	0.0434413	0.20663	0.4995417442575475	1.413764424785275	Psmb8	24968	Proteasome subunit beta	GO:0051603,GO:0005737,GO:0005634,GO:0005839,GO:0004298	proteolysis involved in cellular protein catabolic process|cytoplasm|nucleus|proteasome core complex|threonine-type endopeptidase activity	rno03050	Proteasome	KOG0175	[O]	20S proteasome, regulatory subunit beta type PSMB5/PSMB8/PRE2	Posttranslational modification, protein turnover, chaperones
P17475	Serpina1	P17475;A0A0G2JY31;A0A0G2JSJ9;A0A0G2JZ73	P17475;A0A0G2JY31;A0A0G2JSJ9;A0A0G2JZ73	sp|P17475|A1AT_RAT Alpha-1-antiproteinase OS=Rattus norvegicus OX=10116 GN=Serpina1 PE=1 SV=2;tr|A0A0G2JY31|A0A0G2JY31_RAT Alpha-1-antiproteinase OS=Rattus norvegicus OX=10116 GN=Serpina1 PE=1 SV=1;tr|A0A0G2JSJ9|A0A0G2JSJ9_RAT Alpha-1-antiproteinase OS=Rat	40	40	68.6	46.135	9.02568	9.03983	9.3339	9.39222	9.51104	8.84619	8.09297	8.6247	9.0766	9.1407	7.79163	8.99311	0.0472106	0.215978	0.5715237189999325	1.486092295580546	Serpina1	24648	Alpha-1-antiproteinase	GO:0006953,GO:0006954,GO:0010951,GO:1900004,GO:0046687,GO:0034097,GO:0032355,GO:0001666,GO:0010035,GO:0010288,GO:0032496,GO:0033986,GO:0014070,GO:0034014,GO:0005783,GO:0005615,GO:0005794,GO:0004866,GO:0042802,GO:0002020,GO:0004867	acute-phase response|inflammatory response|negative regulation of endopeptidase activity|negative regulation of serine-type endopeptidase activity|response to chromate|response to cytokine|response to estradiol|response to hypoxia|response to inorganic substance|response to lead ion|response to lipopolysaccharide|response to methanol|response to organic cyclic compound|response to triglyceride|en…	rno04610	Complement and coagulation cascades	KOG2392	[V]	Serpin	Defense mechanisms	KOG2392	O	serine-type endopeptidase inhibitor activity	Posttranslational modification, protein turnover, chaperones	PF00079	Serpin	Serpin (serine protease inhibitor)
F1M7X5	Dpp4	F1M7X5;A0A0G2K238;A0A0G2JTX5;P14740	F1M7X5;A0A0G2K238;A0A0G2JTX5;P14740	tr|F1M7X5|F1M7X5_RAT Dipeptidyl peptidase 4 OS=Rattus norvegicus OX=10116 GN=Dpp4 PE=1 SV=3;tr|A0A0G2K238|A0A0G2K238_RAT Dipeptidyl peptidase 4 OS=Rattus norvegicus OX=10116 GN=Dpp4 PE=1 SV=2;tr|A0A0G2JTX5|A0A0G2JTX5_RAT Dipeptidyl peptidase 4 OS=Rattus no	5	5	7.5	79.865	-1.66815	-1.44922	-1.64923	-1.69958	-1.62715	-1.9394	-2.64502	-1.83535	-1.77115	-2.38048	-1.98506	-2.36748	0.0105872	0.0738279	0.4919651940371581	1.406359270165259	Dpp4	25253	Dipeptidyl peptidase 4	GO:0007155,GO:0016324,GO:0030054,GO:0031258,GO:0045121,GO:0008239,GO:0004252	cell adhesion|apical plasma membrane|cell junction|lamellipodium membrane|membrane raft|dipeptidyl-peptidase activity|serine-type endopeptidase activity	rno04974	Protein digestion and absorption	KOG2100	[O]	Dipeptidyl aminopeptidase	Posttranslational modification, protein turnover, chaperones					PF00326	Peptidase_S9	Prolyl oligopeptidase family
Q64119	Myl6	Q64119;A0A0G2K6J5;B2GV99;A0A8I6AB85;A0A0G2JWE1;A0A8I6AUI8;A0A0G2JXA9;A0A8I6G5X1;D3ZHA7	Q64119;A0A0G2K6J5;B2GV99;A0A8I6AB85;A0A0G2JWE1;A0A8I6AUI8;A0A0G2JXA9	sp|Q64119|MYL6_RAT Myosin light polypeptide 6 OS=Rattus norvegicus OX=10116 GN=Myl6 PE=1 SV=3;tr|A0A0G2K6J5|A0A0G2K6J5_RAT Myosin light polypeptide 6 OS=Rattus norvegicus OX=10116 GN=Myl6 PE=1 SV=2;tr|B2GV99|B2GV99_RAT Myl6 protein OS=Rattus norvegicus OX=	8	7	55.6	16.975	0.17774	0.563335	-0.390111	0.551481	0.0630015	0.594643	-1.05626	-0.594371	-2.2433	-2.05656	0.174976	-1.22625	0.0052818	0.0465382	1.426975017036633	2.688823425894709	Myl6	685867	Myosin light polypeptide 6	GO:0006936,GO:0030049,GO:0007519,GO:0016459,GO:0016460,GO:0016461,GO:0005509,GO:0003774,GO:0000146,GO:0008307	muscle contraction|muscle filament sliding|skeletal muscle tissue development|myosin complex|myosin II complex|unconventional myosin complex|calcium ion binding|cytoskeletal motor activity|microfilament motor activity|structural constituent of muscle	rno04530,rno04921,rno04270	Tight junction|Oxytocin signaling pathway|Vascular smooth muscle contraction	KOG0030	[Z]	Myosin essential light chain, EF-Hand protein superfamily	Cytoskeleton	KOG0030	D	calcium ion binding	Cell cycle control, cell division, chromosome partitioning
A0A0G2K0W9	Psma7	A0A0G2K0W9;A0A8I5Y830;A0A8I6ASC7;P48004;A0A8I6A6N6;A0JPK2;A0A8I6GE49;A0A8I6AS04;F1M6I7;A0A8I6A1Z9	A0A0G2K0W9;A0A8I5Y830;A0A8I6ASC7;P48004;A0A8I6A6N6;A0JPK2	tr|A0A0G2K0W9|A0A0G2K0W9_RAT Proteasome subunit alpha type OS=Rattus norvegicus OX=10116 GN=Psma7 PE=3 SV=2;tr|A0A8I5Y830|A0A8I5Y830_RAT Proteasome subunit alpha type-7 OS=Rattus norvegicus OX=10116 GN=Psma7 PE=4 SV=1;tr|A0A8I6ASC7|A0A8I6ASC7_RAT Proteasom	6	6	29.9	28.398	-0.0892991	0.353086	0.04175	0.331065	0.488883	0.218163	-0.623373	-1.01157	-1.17094	-0.739626	-0.382838	-0.626848	5.19226e-05	0.000887552	0.9831408819525018	1.976764328424865	Psma7	29674	Proteasome subunit alpha type	GO:0006511,GO:0005737,GO:0005634,GO:0098794,GO:0019773	ubiquitin-dependent protein catabolic process|cytoplasm|nucleus|postsynapse|proteasome core complex, alpha-subunit complex	rno03050,rno05010,rno05012,rno05014,rno05016,rno05017,rno05020,rno05022	Proteasome|Alzheimer disease|Parkinson disease|Amyotrophic lateral sclerosis|Huntington disease|Spinocerebellar ataxia|Prion disease|Pathways of neurodegeneration - multiple diseases	KOG0183	[O]	20S proteasome, regulatory subunit alpha type PSMA7/PRE6	Posttranslational modification, protein turnover, chaperones					PF00227	Proteasome	Proteasome subunit
P13697	Me1	P13697;F1LQQ1;A0A0G2K1S6	P13697;F1LQQ1;A0A0G2K1S6	sp|P13697|MAOX_RAT NADP-dependent malic enzyme OS=Rattus norvegicus OX=10116 GN=Me1 PE=1 SV=2;tr|F1LQQ1|F1LQQ1_RAT Malic enzyme OS=Rattus norvegicus OX=10116 GN=Me1 PE=1 SV=4;tr|A0A0G2K1S6|A0A0G2K1S6_RAT Malic enzyme OS=Rattus norvegicus OX=10116 GN=Me1 PE	5	5	16.4	64.002	-2.71554	-2.37344	-2.61825	-1.78829	-1.64422	-2.37785	-1.82229	-3.59969	-3.36234	-3.28483	-3.34481	-3.1155	0.0248313	0.137806	0.8353100409377148	1.784240438052071	Me1	24552	NADP-dependent malic enzyme	GO:0006108,GO:0006090,GO:1902031,GO:0009725,GO:0005829,GO:0005739,GO:0042802,GO:0004471,GO:0004473,GO:0004470,GO:0030145,GO:0051287,GO:0050661,GO:0008948	malate metabolic process|pyruvate metabolic process|regulation of NADP metabolic process|response to hormone|cytosol|mitochondrion|identical protein binding|malate dehydrogenase (decarboxylating) (NAD+) activity|malate dehydrogenase (decarboxylating) (NADP+) activity|malic enzyme activity|manganese ion binding|NAD binding|NADP binding|oxaloacetate decarboxylase activity	rno00620,rno03320	Pyruvate metabolism|PPAR signaling pathway	KOG1257	[C]	NADP+-dependent malic enzyme	Energy production and conversion	KOG1257	C	malate dehydrogenase (decarboxylating) (NAD+) activity	Energy production and conversion	PF00390	malic	Malic enzyme, N-terminal domain
A0A0G2K845	Adipoq	A0A0G2K845;Q8K3R4	A0A0G2K845;Q8K3R4	tr|A0A0G2K845|A0A0G2K845_RAT Adiponectin, C1Q and collagen domain-containing OS=Rattus norvegicus OX=10116 GN=Adipoq PE=1 SV=1;tr|Q8K3R4|Q8K3R4_RAT 30 kDa adipocyte complement-related protein OS=Rattus norvegicus OX=10116 GN=Adipoq PE=1 SV=1	4	4	17.4	23.466	3.01731	3.301	3.12511	3.3672	3.27911	2.86379	2.09939	2.28094	3.28336	2.60312	2.58973	2.82369	0.0155797	0.0979552	0.5455478466927657	1.459574495486952	Adipoq	246253	Adiponectin, C1Q and collagen domain-containing	GO:0050873,GO:0071320,GO:0071872,GO:0032869,GO:0071466,GO:0007623,GO:0070994,GO:0006635,GO:0019395,GO:0010467,GO:0042593,GO:0006006,GO:0034383,GO:0045776,GO:0030336,GO:0120163,GO:2000279,GO:0070373,GO:0045599,GO:0045721,GO:0030853,GO:0034115,GO:0046888,GO:0043124,GO:0050728,GO:0090317,GO:1905598,GO:0010745,GO:0045650,GO:0043407,GO:2000590,GO:0050765,GO:0010642,GO:2000584,GO:0031953,GO:1900121,GO:…	brown fat cell differentiation|cellular response to cAMP|cellular response to epinephrine stimulus|cellular response to insulin stimulus|cellular response to xenobiotic stimulus|circadian rhythm|detection of oxidative stress|fatty acid beta-oxidation|fatty acid oxidation|gene expression|glucose homeostasis|glucose metabolic process|low-density lipoprotein particle clearance|negative regulation of…	rno04152,rno04920,rno03320,rno04211,rno04930,rno04936,rno04932	AMPK signaling pathway|Adipocytokine signaling pathway|PPAR signaling pathway|Longevity regulating pathway|Type II diabetes mellitus|Alcoholic liver disease|Non-alcoholic fatty liver disease									PF00386	C1q	C1q domain
P85972	Vcl	P85972;R9PXU6;A0A0G2K8V2	P85972;R9PXU6;A0A0G2K8V2	sp|P85972|VINC_RAT Vinculin OS=Rattus norvegicus OX=10116 GN=Vcl PE=1 SV=1;tr|R9PXU6|R9PXU6_RAT Vinculin OS=Rattus norvegicus OX=10116 GN=Vcl PE=1 SV=1;tr|A0A0G2K8V2|A0A0G2K8V2_RAT Vinculin OS=Rattus norvegicus OX=10116 GN=Vcl PE=1 SV=2	31	31	36	116.61	-1.07192	0.295766	-0.981595	-0.657511	0.0707823	2.1229	-1.74813	-2.60728	-3.87936	-3.65306	-3.17059	-1.31743	0.00190347	0.0221536	2.692380972355085	6.463792888758072	Vcl	305679	Vinculin	GO:0034333,GO:0043297,GO:0048675,GO:0007155,GO:0090136,GO:0030032,GO:0002009,GO:0034394,GO:0030334,GO:1903140,GO:0051893,GO:1904702,GO:0015629,GO:0005912,GO:0005903,GO:0044291,GO:0005911,GO:0043034,GO:0005737,GO:0005916,GO:0005925,GO:0090637,GO:0014704,GO:0090636,GO:0005886,GO:0002102,GO:0032991,GO:0042383,GO:1990357,GO:0030018,GO:0005915,GO:0003779,GO:0045294,GO:0002162,GO:0031267,GO:0005198,GO:…	adherens junction assembly|apical junction assembly|axon extension|cell adhesion|epithelial cell-cell adhesion|lamellipodium assembly|morphogenesis of an epithelium|protein localization to cell surface|regulation of cell migration|regulation of establishment of endothelial barrier|regulation of focal adhesion assembly|regulation of protein localization to adherens junction|actin cytoskeleton|adhe…	rno04510,rno04520,rno04810,rno04670,rno05100,rno05146	Focal adhesion|Adherens junction|Regulation of actin cytoskeleton|Leukocyte transendothelial migration|Bacterial invasion of epithelial cells|Amoebiasis	KOG3681	[W]	Alpha-catenin	Extracellular structures	KOG3681	S	actin filament binding	Function unknown	PF01044	Vinculin	Vinculin family
A0A0G2K926	LOC297568	A0A0G2K926;A0A8I6A0R9;A0A8I5Y1T7;A0A8I5ZTM3;A0A8I5Y6B9;Q9JMK6	A0A0G2K926;A0A8I6A0R9;A0A8I5Y1T7;A0A8I5ZTM3	tr|A0A0G2K926|A0A0G2K926_RAT Alpha-1-inhibitor III OS=Rattus norvegicus OX=10116 GN=LOC297568 PE=1 SV=1;tr|A0A8I6A0R9|A0A8I6A0R9_RAT Alpha-1-inhibitor III OS=Rattus norvegicus OX=10116 GN=LOC297568 PE=4 SV=1;tr|A0A8I5Y1T7|A0A8I5Y1T7_RAT Alpha-1-inhibitor I	100	2	67.2	163.72	5.18734	6.16495	2.78619	3.11191	3.07288	3.5063	0.632069	2.17486	1.04034	1.88307	0.34159	3.33196	0.00769477	0.0601291	2.404278920669957	5.293709109771117	LOC297568	297568	Alpha-1-inhibitor III	GO:0005615,GO:0004867	extracellular space|serine-type endopeptidase inhibitor activity			KOG1366	[O]	Alpha-macroglobulin	Posttranslational modification, protein turnover, chaperones					PF00207	A2M	Alpha-2-macroglobulin family
A0A0G2K9I6	Cp	A0A0G2K9I6;G3V7K3;A0A8I6A708;Q9JL97;P13635;CON__ENSEMBL:ENSBTAP00000031900;F2YBS8	A0A0G2K9I6;G3V7K3;A0A8I6A708;Q9JL97;P13635	tr|A0A0G2K9I6|A0A0G2K9I6_RAT Ceruloplasmin OS=Rattus norvegicus OX=10116 GN=Cp PE=3 SV=2;tr|G3V7K3|G3V7K3_RAT Ceruloplasmin OS=Rattus norvegicus OX=10116 GN=Cp PE=1 SV=1;tr|A0A8I6A708|A0A8I6A708_RAT Ceruloplasmin OS=Rattus norvegicus OX=10116 GN=Cp PE=4 SV	65	65	70.4	114.82	6.59113	6.24747	6.62788	6.7744	6.81101	6.6836	5.74867	6.30262	6.15787	6.29926	5.23035	6.81657	0.0490775	0.219293	0.5300262377459966	1.443955455952387	Cp	24268	Ceruloplasmin	GO:0005576,GO:0005507,GO:0016491	extracellular region|copper ion binding|oxidoreductase activity	rno00860,rno04216	Porphyrin metabolism|Ferroptosis	KOG1263	[Q]	Multicopper oxidases	Secondary metabolites biosynthesis, transport and catabolism					PF07731	Cu-oxidase_2	Multicopper oxidase
P63039	Hspd1	P63039;A0A482IDN3;A0A8I6ACT0	P63039;A0A482IDN3;A0A8I6ACT0	sp|P63039|CH60_RAT 60 kDa heat shock protein, mitochondrial OS=Rattus norvegicus OX=10116 GN=Hspd1 PE=1 SV=1;tr|A0A482IDN3|A0A482IDN3_RAT 60 kDa heat shock protein, mitochondrial OS=Rattus norvegicus OX=10116 GN=Hspd1 PE=2 SV=1;tr|A0A8I6ACT0|A0A8I6ACT0_RAT	4	4	8.6	60.955	-1.59513	-1.02535	-1.49784	-0.0216936	-0.692696	-1.27654							4.7644e-11	2.60612e-09	inf	inf	Hspd1	63868	60 kDa heat shock protein, mitochondrial	GO:0006458,GO:0006919,GO:0008637,GO:0042113,GO:0042100,GO:0051702,GO:0034605,GO:0098761,GO:0048291,GO:0034514,GO:0002755,GO:0043066,GO:0071866,GO:0043524,GO:1903427,GO:0043065,GO:0050729,GO:0032727,GO:0032729,GO:0032733,GO:0032735,GO:0032755,GO:0043032,GO:0050870,GO:0002842,GO:0032760,GO:0006457,GO:0045041,GO:0042026,GO:0050821,GO:0014823,GO:0033198,GO:0042220,GO:0009409,GO:0043627,GO:0051384,GO:…	'de novo' protein folding|activation of cysteine-type endopeptidase activity involved in apoptotic process|apoptotic mitochondrial changes|B cell activation|B cell proliferation|biological process involved in interaction with symbiont|cellular response to heat|cellular response to interleukin-7|isotype switching to IgG isotypes|mitochondrial unfolded protein response|MyD88-dependent toll-like rec…	rno03018,rno05134,rno05152,rno05417,rno04940	RNA degradation|Legionellosis|Tuberculosis|Lipid and atherosclerosis|Type I diabetes mellitus	KOG0356	[O]	Mitochondrial chaperonin, Cpn60/Hsp60p	Posttranslational modification, protein turnover, chaperones	KOG0356	O	protein refolding	Posttranslational modification, protein turnover, chaperones	PF00118	Cpn60_TCP1	TCP-1/cpn60 chaperonin family
D3ZQN7	Lamb1	D3ZQN7;A0A8I6A3T2;A0A8I5ZQ25;A0A8I5ZVQ5	D3ZQN7;A0A8I6A3T2;A0A8I5ZQ25;A0A8I5ZVQ5	tr|D3ZQN7|D3ZQN7_RAT Laminin subunit beta 1 OS=Rattus norvegicus OX=10116 GN=Lamb1 PE=1 SV=3;tr|A0A8I6A3T2|A0A8I6A3T2_RAT Laminin subunit beta 1 OS=Rattus norvegicus OX=10116 GN=Lamb1 PE=4 SV=1;tr|A0A8I5ZQ25|A0A8I5ZQ25_RAT Laminin subunit beta 1 OS=Rattus	4	4	2.6	197.39	-1.95056	-0.579548	-1.85327	-0.97395	-1.22925	-1.63197							3.2036e-11	2.19046e-09	inf	inf	Lamb1	298941	Laminin subunit beta 1	GO:0009887,GO:0070831,GO:0016477,GO:0007566,GO:0035987,GO:0007162,GO:0031175,GO:0021812,GO:0042476,GO:0030335,GO:0034446,GO:0009888,GO:0005604,GO:0062023,GO:0031012,GO:0005615,GO:0043256,GO:0005606,GO:0043259,GO:0005607,GO:0043257,GO:0016020,GO:0005634,GO:0048471,GO:0019899,GO:0005201,GO:0043208,GO:0005178	animal organ morphogenesis|basement membrane assembly|cell migration|embryo implantation|endodermal cell differentiation|negative regulation of cell adhesion|neuron projection development|neuronal-glial interaction involved in cerebral cortex radial glia guided migration|odontogenesis|positive regulation of cell migration|substrate adhesion-dependent cell spreading|tissue development|basement mem…	rno04151,rno04512,rno04510,rno05200,rno05222,rno05165,rno05146,rno05145	PI3K-Akt signaling pathway|ECM-receptor interaction|Focal adhesion|Pathways in cancer|Small cell lung cancer|Human papillomavirus infection|Amoebiasis|Toxoplasmosis	KOG0994	[W]	Extracellular matrix glycoprotein Laminin subunit beta	Extracellular structures	KOG0994	Z	metanephric glomerular basement membrane development	Cytoskeleton	PF00053	Laminin_EGF	Laminin EGF domain
Q64611	Csad	Q64611;Q9R1F5;A0A8I5ZQK7;A0A8I6AMR0;B3VPA7;A0A8I6A6P6;A0A8I6GBN4;B5LSW7;A0A0G2K5P7	Q64611;Q9R1F5;A0A8I5ZQK7;A0A8I6AMR0;B3VPA7;A0A8I6A6P6;A0A8I6GBN4;B5LSW7;A0A0G2K5P7	sp|Q64611|CSAD_RAT Cysteine sulfinic acid decarboxylase OS=Rattus norvegicus OX=10116 GN=Csad PE=1 SV=1;tr|Q9R1F5|Q9R1F5_RAT Cysteine sulfinic acid decarboxylase (Fragment) OS=Rattus norvegicus OX=10116 GN=CSAD PE=3 SV=1;tr|A0A8I5ZQK7|A0A8I5ZQK7_RAT Cystei	3	3	5.9	55.248	4.99035	3.82458	3.93819	3.58116	3.64302	4.58356							1.48262e-13	8.10996e-11	inf	inf	Csad	60356	Cysteine sulfinic acid decarboxylase	GO:0019449,GO:0019452,GO:0042412,GO:0005737,GO:0005829,GO:0004068,GO:0030170,GO:0004782	L-cysteine catabolic process to hypotaurine|L-cysteine catabolic process to taurine|taurine biosynthetic process|cytoplasm|cytosol|aspartate 1-decarboxylase activity|pyridoxal phosphate binding|sulfinoalanine decarboxylase activity	rno00410,rno00430,rno00770	beta-Alanine metabolism|Taurine and hypotaurine metabolism|Pantothenate and CoA biosynthesis	KOG0629	[E]	Glutamate decarboxylase and related proteins	Amino acid transport and metabolism	KOG0629	E	carboxy-lyase activity	Amino acid transport and metabolism	PF00282	Pyridoxal_deC	Pyridoxal-dependent decarboxylase conserved domain
Q9QX79	Fetub	Q9QX79;A0A8I5ZW28;Q6IRS6;A0A8I6AWQ8;A0A8A1UFB2	Q9QX79;A0A8I5ZW28;Q6IRS6;A0A8I6AWQ8	sp|Q9QX79|FETUB_RAT Fetuin-B OS=Rattus norvegicus OX=10116 GN=Fetub PE=2 SV=2;tr|A0A8I5ZW28|A0A8I5ZW28_RAT Fetuin-B OS=Rattus norvegicus OX=10116 GN=Fetub PE=4 SV=1;tr|Q6IRS6|Q6IRS6_RAT Fetub protein OS=Rattus norvegicus OX=10116 GN=Fetub PE=1 SV=1;tr|A0A8	24	24	74.6	41.562	6.81968	7.15385	7.2771	7.2385	7.22802	7.01539	6.1238	6.40223	6.67124	6.7903	6.2551	6.98592	0.00342753	0.0360727	0.5839884446805392	1.498987595510699	Fetub	83928	Fetuin-B	GO:0007339,GO:0010951,GO:0007338,GO:0005576,GO:0005615,GO:0004869,GO:0004866,GO:0008191	binding of sperm to zona pellucida|negative regulation of endopeptidase activity|single fertilization|extracellular region|extracellular space|cysteine-type endopeptidase inhibitor activity|endopeptidase inhibitor activity|metalloendopeptidase inhibitor activity							ENOG502S28K	S	metalloendopeptidase inhibitor activity	Function unknown	PF00031	Cystatin	Cystatin domain
G3V928	Lrp1	G3V928;A0A8I6A0U0	G3V928;A0A8I6A0U0	sp|G3V928|LRP1_RAT Prolow-density lipoprotein receptor-related protein 1 OS=Rattus norvegicus OX=10116 GN=Lrp1 PE=1 SV=1;tr|A0A8I6A0U0|A0A8I6A0U0_RAT Prolow-density lipoprotein receptor-related protein 1 OS=Rattus norvegicus OX=10116 GN=Lrp1 PE=4 SV=1	3	3	0.8	504.88	-4.46059	-4.50752	-4.3633	-3.19897	-2.90861	-3.99514	-5.15306	-4.75129	-5.71164	-5.70947	-6.23842	-4.50897	0.00408689	0.0392639	1.43978693801852	2.7128079888423	Lrp1	299858	Prolow-density lipoprotein receptor-related protein 1	GO:0007568,GO:0097242,GO:0150094,GO:0150093,GO:0035909,GO:0043277,GO:0002265,GO:0003279,GO:0008283,GO:0044242,GO:1904646,GO:0021987,GO:0061642,GO:0008203,GO:0060976,GO:0007167,GO:0042157,GO:0007041,GO:0043066,GO:0060548,GO:0010812,GO:0051481,GO:0010951,GO:0051895,GO:0010629,GO:0043524,GO:0010977,GO:0060394,GO:2000587,GO:0060392,GO:0014912,GO:0030512,GO:0030178,GO:0006909,GO:1900223,GO:0045773,GO:…	aging|amyloid-beta clearance|amyloid-beta clearance by cellular catabolic process|amyloid-beta clearance by transcytosis|aorta morphogenesis|apoptotic cell clearance|astrocyte activation involved in immune response|cardiac septum development|cell population proliferation|cellular lipid catabolic process|cellular response to amyloid-beta|cerebral cortex development|chemoattraction of axon|choleste…	rno04979,rno05144,rno05010	Cholesterol metabolism|Malaria|Alzheimer disease	KOG1215	[T]	Low-density lipoprotein receptors containing Ca2+-binding EGF-like domains	Signal transduction mechanisms	KOG1215	G	endocytosis	Carbohydrate transport and metabolism	PF00008	EGF	EGF-like domain
Q07936	Anxa2	Q07936;A0A8I6A0U3;A0A8I6ANV9;A0A8I5ZPN9;A0A8I6G714	Q07936;A0A8I6A0U3;A0A8I6ANV9;A0A8I5ZPN9	sp|Q07936|ANXA2_RAT Annexin A2 OS=Rattus norvegicus OX=10116 GN=Anxa2 PE=1 SV=2;tr|A0A8I6A0U3|A0A8I6A0U3_RAT Annexin A2 OS=Rattus norvegicus OX=10116 GN=Anxa2 PE=4 SV=1;tr|A0A8I6ANV9|A0A8I6ANV9_RAT Annexin A2 OS=Rattus norvegicus OX=10116 GN=Anxa2 PE=4 SV=	7	7	29.5	38.678	-0.250996	0.577095	-0.849752	-0.119516	-0.174615	-0.076993	-2.00987	-1.19505	-1.31596	-2.12791	-0.0738572	-1.06912	0.00897666	0.0675501	1.149495970821357	2.218363786957409	Anxa2	56611	Annexin A2	GO:0001525,GO:0007589,GO:0030199,GO:0042730,GO:0001765,GO:0042789,GO:0032804,GO:0002091,GO:0036035,GO:0051099,GO:0048146,GO:1905581,GO:1905597,GO:1905599,GO:0010756,GO:0001934,GO:0001921,GO:1905602,GO:0045944,GO:0044090,GO:0031340,GO:0072659,GO:0051917,GO:0050767,GO:0097066,GO:0006900,GO:1990665,GO:0005604,GO:0016323,GO:0005938,GO:0009986,GO:0001533,GO:0005737,GO:0005829,GO:0005769,GO:0005768,GO:…	angiogenesis|body fluid secretion|collagen fibril organization|fibrinolysis|membrane raft assembly|mRNA transcription by RNA polymerase II|negative regulation of low-density lipoprotein particle receptor catabolic process|negative regulation of receptor internalization|osteoclast development|positive regulation of binding|positive regulation of fibroblast proliferation|positive regulation of low-…	rno05132	Salmonella infection	KOG0819	[U]	Annexin	Intracellular trafficking, secretion, and vesicular transport	KOG0819	L	calcium-dependent phospholipid binding	Replication, recombination and repair	PF00191	Annexin	Annexin
P04785	P4hb	P04785;A0A8I6A1R9;A0A8I6A7J4	P04785;A0A8I6A1R9	sp|P04785|PDIA1_RAT Protein disulfide-isomerase OS=Rattus norvegicus OX=10116 GN=P4hb PE=1 SV=2;tr|A0A8I6A1R9|A0A8I6A1R9_RAT Protein disulfide-isomerase OS=Rattus norvegicus OX=10116 GN=P4hb PE=4 SV=1	15	15	34.8	56.951	-0.381146	0.14713	0.167661	-0.242813	0	-0.276275	-1.84899	-1.29204	-1.4911	-2.46621	-0.672959	-1.38835	0.000281641	0.00440165	1.429033018176352	2.692661763332929	P4hb	25506	Protein disulfide-isomerase	GO:0071456,GO:0098761,GO:0018401,GO:0045785,GO:1900026,GO:0046598,GO:0006457,GO:0034975,GO:1902175,GO:0034976,GO:0005856,GO:0005829,GO:0005783,GO:0034663,GO:0005788,GO:0005793,GO:0009897,GO:0030027,GO:0042470,GO:0016222,GO:0032991,GO:0003779,GO:0019899,GO:0005178,GO:0004656,GO:0003756,GO:0046982,GO:0044877,GO:0015035,GO:0016972	cellular response to hypoxia|cellular response to interleukin-7|peptidyl-proline hydroxylation to 4-hydroxy-L-proline|positive regulation of cell adhesion|positive regulation of substrate adhesion-dependent cell spreading|positive regulation of viral entry into host cell|protein folding|protein folding in endoplasmic reticulum|regulation of oxidative stress-induced intrinsic apoptotic signaling p…	rno04141	Protein processing in endoplasmic reticulum	KOG0190	[O]	Protein disulfide isomerase (prolyl 4-hydroxylase beta subunit)	Posttranslational modification, protein turnover, chaperones	KOG0190	C	intramolecular oxidoreductase activity, transposing S-S bonds	Energy production and conversion	PF00085	Thioredoxin	Thioredoxin
Q7TP54	Ripor2	Q7TP54;P02793;A0A8I6A2Z0;M0R5T8;M0R6L9;F1M5T1;A0A8I6GIG4;A0A8I5ZY31;M0RCS3;M0R597;A0A8I5ZUC1;D4ADM5	Q7TP54;P02793;A0A8I6A2Z0;M0R5T8;M0R6L9;F1M5T1;A0A8I6GIG4;A0A8I5ZY31;M0RCS3;M0R597;A0A8I5ZUC1	sp|Q7TP54|RIPR2_RAT Rho family-interacting cell polarization regulator 2 OS=Rattus norvegicus OX=10116 GN=Ripor2 PE=1 SV=1;sp|P02793|FRIL1_RAT Ferritin light chain 1 OS=Rattus norvegicus OX=10116 GN=Ftl1 PE=1 SV=3;tr|A0A8I6A2Z0|A0A8I6A2Z0_RAT Ferritin ligh	6	6	6.3	144.71	0.224946	0.600059	-0.607446	0.33266	0.141354	-1.41104	-1.29824	-1.12063	-1.21114	-1.1863	-0.299259	-0.941628	0.0261477	0.140224	0.8896201545293784	1.852688267457776	Ripor2	306934	Rho family-interacting cell polarization regulator 2	GO:0060088,GO:0007155,GO:1990869,GO:0071260,GO:0006935,GO:0045184,GO:0007162,GO:1903904,GO:1905872,GO:2001107,GO:0035024,GO:2000405,GO:0051491,GO:0045663,GO:1901741,GO:0090023,GO:2000391,GO:0051260,GO:2000114,GO:0007605,GO:0048741,GO:0016324,GO:0005737,GO:0005856,GO:0030175,GO:0032420,GO:0060171,GO:0071889,GO:0008199,GO:0042802	auditory receptor cell stereocilium organization|cell adhesion|cellular response to chemokine|cellular response to mechanical stimulus|chemotaxis|establishment of protein localization|negative regulation of cell adhesion|negative regulation of establishment of T cell polarity|negative regulation of protein localization to cell leading edge|negative regulation of Rho guanyl-nucleotide exchange fac…							KOG2332	P	ferric iron binding	Inorganic ion transport and metabolism	PF00210	Ferritin	Ferritin-like domain
Q6P9U0	Serpinb6a	Q6P9U0;F7EUC3;A0A8I6A6H8	Q6P9U0;F7EUC3;A0A8I6A6H8	tr|Q6P9U0|Q6P9U0_RAT Serine (Or cysteine) peptidase inhibitor, clade B, member 6a OS=Rattus norvegicus OX=10116 GN=Serpinb6a PE=1 SV=1;tr|F7EUC3|F7EUC3_RAT Serpin family B member 6A OS=Rattus norvegicus OX=10116 GN=Serpinb6a PE=4 SV=1;tr|A0A8I6A6H8|A0A8I6A	4	4	13.5	43.018	-1.70404	-0.542999	-1.70906	-1.86419	-1.82768	-1.78822	-3.30726	-2.16879	-2.94439	-2.94223	-1.86272	-2.69755	0.00508941	0.0461426	1.081128127075309	2.115689815254528	Serpinb6a	291085	Serine (Or cysteine) peptidase inhibitor, clade B, member 6a	GO:0071470,GO:0010951,GO:0007605,GO:0005737,GO:0005615,GO:0097180,GO:0002020,GO:0004867	cellular response to osmotic stress|negative regulation of endopeptidase activity|sensory perception of sound|cytoplasm|extracellular space|serine protease inhibitor complex|protease binding|serine-type endopeptidase inhibitor activity	rno05146	Amoebiasis	KOG2392	[V]	Serpin	Defense mechanisms	KOG2392	O	serine-type endopeptidase inhibitor activity	Posttranslational modification, protein turnover, chaperones	PF00079	Serpin	Serpin (serine protease inhibitor)
Q01129	Dcn	Q01129;A0A8I6GFI0;A0A8I6AAW0	Q01129;A0A8I6GFI0;A0A8I6AAW0	sp|Q01129|PGS2_RAT Decorin OS=Rattus norvegicus OX=10116 GN=Dcn PE=1 SV=1;tr|A0A8I6GFI0|A0A8I6GFI0_RAT Decorin OS=Rattus norvegicus OX=10116 GN=Dcn PE=4 SV=1;tr|A0A8I6AAW0|A0A8I6AAW0_RAT Decorin OS=Rattus norvegicus OX=10116 GN=Dcn PE=4 SV=1	4	4	13	39.805	-1.75438	-0.824368	-1.16563	-0.687284	-0.329439	-0.889619	-2.1904	-2.30498	-2.84687	-2.84471	-2.11474	-2.60003	7.03987e-05	0.00116691	1.541836440306188	2.911648982901853	Dcn	29139	Decorin	GO:0007568,GO:0001822,GO:0016525,GO:0010596,GO:1900747,GO:0019800,GO:0001890,GO:0010508,GO:0016239,GO:0051901,GO:0090141,GO:0014068,GO:0045944,GO:0032496,GO:0009612,GO:0007519,GO:0042060,GO:0005589,GO:0031012,GO:0005615,GO:0005518,GO:0050840,GO:0030021,GO:0005539,GO:0047485	aging|kidney development|negative regulation of angiogenesis|negative regulation of endothelial cell migration|negative regulation of vascular endothelial growth factor signaling pathway|peptide cross-linking via chondroitin 4-sulfate glycosaminoglycan|placenta development|positive regulation of autophagy|positive regulation of macroautophagy|positive regulation of mitochondrial depolarization|po…	rno04350,rno05205	TGF-beta signaling pathway|Proteoglycans in cancer	KOG0619	[R]	FOG: Leucine rich repeat	General function prediction only	KOG0619	U	regulation of response to stimulus	Intracellular trafficking, secretion, and vesicular transport	PF01462	LRRNT	Leucine rich repeat N-terminal domain
A0A8I6AI13	Hba-a1	A0A8I6AI13;A0A1K0GGD5	A0A8I6AI13;A0A1K0GGD5	tr|A0A8I6AI13|A0A8I6AI13_RAT Hemoglobin alpha, adult chain 1 OS=Rattus norvegicus OX=10116 GN=Hba-a1 PE=4 SV=1;tr|A0A1K0GGD5|A0A1K0GGD5_RAT Globin d1 OS=Rattus norvegicus OX=10116 GN=Glnd1 PE=3 SV=1	5	2	57.7	15.688	0.158206	0.61182	0.175414	-0.574536	-0.538018	-0.359379							1.7137e-12	4.68696e-10	inf	inf	Hba-a1	100361053	Hemoglobin alpha, adult chain 1					KOG3378	[C]	Globins and related hemoproteins	Energy production and conversion
A0A8I6ARV9	Ctsa	A0A8I6ARV9;F7EU44;Q6AYS3	A0A8I6ARV9;F7EU44;Q6AYS3	tr|A0A8I6ARV9|A0A8I6ARV9_RAT Cathepsin A OS=Rattus norvegicus OX=10116 GN=Ctsa PE=4 SV=1;tr|F7EU44|F7EU44_RAT Cathepsin A OS=Rattus norvegicus OX=10116 GN=Ctsa PE=4 SV=1;tr|Q6AYS3|Q6AYS3_RAT Carboxypeptidase OS=Rattus norvegicus OX=10116 GN=Ppgb PE=2 SV=1	11	11	25.3	61.931	1.95672	2.13872	1.93265	2.3068	2.21448	2.90875	1.37205	1.72053	1.99098	1.64337	0.947489	2.40819	0.0493109	0.219293	0.5625872167812689	1.476915428783575	Ctsa	296370	Cathepsin A			rno04142,rno04614	Lysosome|Renin-angiotensin system	KOG1282	[OE]	Serine carboxypeptidases (lysosomal cathepsin A)	Posttranslational modification, protein turnover, chaperones |Amino acid transport and metabolism
P34064	Psma5	P34064;Q6P9V6;A0A8I6AS50	P34064;Q6P9V6;A0A8I6AS50	sp|P34064|PSA5_RAT Proteasome subunit alpha type-5 OS=Rattus norvegicus OX=10116 GN=Psma5 PE=1 SV=1;tr|Q6P9V6|Q6P9V6_RAT Proteasome subunit alpha type OS=Rattus norvegicus OX=10116 GN=Psma5 PE=1 SV=1;tr|A0A8I6AS50|A0A8I6AS50_RAT Proteasome subunit alpha ty	5	5	31.1	26.391	-0.318104	-0.238104	-0.863211	0.541451	0.712034	0.533661	-0.982545	-1.90822	-1.324	-1.05648	0.010341	-0.366024	0.024754	0.137806	0.9991104850810849	1.99876725055776	Psma5	29672	Proteasome subunit alpha type-5	GO:0010498,GO:0043161,GO:0005737,GO:0005634,GO:0000502,GO:0005839,GO:0019773	proteasomal protein catabolic process|proteasome-mediated ubiquitin-dependent protein catabolic process|cytoplasm|nucleus|proteasome complex|proteasome core complex|proteasome core complex, alpha-subunit complex	rno03050,rno05010,rno05012,rno05014,rno05016,rno05017,rno05020,rno05022	Proteasome|Alzheimer disease|Parkinson disease|Amyotrophic lateral sclerosis|Huntington disease|Spinocerebellar ataxia|Prion disease|Pathways of neurodegeneration - multiple diseases	KOG0176	[O]	20S proteasome, regulatory subunit alpha type PSMA5/PUP2	Posttranslational modification, protein turnover, chaperones	KOG0176	O	threonine-type endopeptidase activity	Posttranslational modification, protein turnover, chaperones	PF00227	Proteasome	Proteasome subunit
Q5PQU1	Kng2	Q5PQU1;A0A8I6AXR2;A0A8I5ZK39	Q5PQU1;A0A8I6AXR2;A0A8I5ZK39	tr|Q5PQU1|Q5PQU1_RAT Kininogen 1 OS=Rattus norvegicus OX=10116 GN=Kng2 PE=2 SV=1;tr|A0A8I6AXR2|A0A8I6AXR2_RAT Kininogen 2 OS=Rattus norvegicus OX=10116 GN=Kng2 PE=4 SV=1;tr|A0A8I5ZK39|A0A8I5ZK39_RAT Kininogen 2 OS=Rattus norvegicus OX=10116 GN=Kng2 PE=4 SV	27	1	54.9	47.764	6.95882	7.05683	7.10298	8.07541	8.07767	6.89678	6.30515	7.03193	6.23548	6.45288	4.62108	7.23932	0.0388353	0.198532	1.047110668182356	2.066387280490307	Kng2	24903	Kininogen 1	GO:0042311,GO:0005615,GO:0004869	vasodilation|extracellular space|cysteine-type endopeptidase inhibitor activity	rno04071,rno04022,rno04080,rno04810,rno04610,rno04750,rno05200,rno05142,rno05143	Sphingolipid signaling pathway|cGMP-PKG signaling pathway|Neuroactive ligand-receptor interaction|Regulation of actin cytoskeleton|Complement and coagulation cascades|Inflammatory mediator regulation of TRP channels|Pathways in cancer|Chagas disease|African trypanosomiasis
B2GVB9	Fermt3	B2GVB9	B2GVB9	tr|B2GVB9|B2GVB9_RAT FERM domain-containing kindlin 3 OS=Rattus norvegicus OX=10116 GN=Fermt3 PE=1 SV=1	11	11	20.8	75.622	1.99087	1.07256	1.43812	2.21219	1.48078	2.56262	0.265961	-0.363475	-0.126121	1.76479	-0.652903	-0.347508	0.00243688	0.0272036	1.702734129009568	3.255172796605293	Fermt3	309186	FERM domain-containing kindlin 3	GO:0007160,GO:0033622,GO:0007229,GO:0007159,GO:0070527,GO:0030335,GO:0033632,GO:0034446,GO:0030055,GO:0002102,GO:0005178	cell-matrix adhesion|integrin activation|integrin-mediated signaling pathway|leukocyte cell-cell adhesion|platelet aggregation|positive regulation of cell migration|regulation of cell-cell adhesion mediated by integrin|substrate adhesion-dependent cell spreading|cell-substrate junction|podosome|integrin binding	rno04611	Platelet activation	KOG3727	[D]	Mitogen inducible gene product (contains ERM and PH domains)	Cell cycle control, cell division, chromosome partitioning	KOG3727	S	integrin-mediated signaling pathway	Function unknown	PF00169	PH	PH domain
Q9Z339	Gsto1	Q9Z339;Q6AXR6;B6DYQ5;A0A8I6B2N7;A0A8I5ZZS8;B6DYQ6;Q6AXV9	Q9Z339;Q6AXR6;B6DYQ5;A0A8I6B2N7	sp|Q9Z339|GSTO1_RAT Glutathione S-transferase omega-1 OS=Rattus norvegicus OX=10116 GN=Gsto1 PE=1 SV=2;tr|Q6AXR6|Q6AXR6_RAT Glutathione S-transferase omega OS=Rattus norvegicus OX=10116 GN=Gsto1 PE=1 SV=1;tr|B6DYQ5|B6DYQ5_RAT Glutathione S-transferase omeg	3	3	15.8	27.669	-0.273419	-1.25031	-1.22371	-1.61626	-1.62791	-1.0906	-2.22473	-1.7119	-2.46675	-2.46459	-1.61934	-2.21992	0.00397153	0.0392639	0.937503080796269	1.915210651220264	Gsto1	114846	Glutathione S-transferase omega-1	GO:0071243,GO:0006749,GO:0019853,GO:0019852,GO:0060315,GO:0060316,GO:0010880,GO:0042178,GO:0030424,GO:0005604,GO:0044297,GO:0005737,GO:0005829,GO:0043209,GO:0031965,GO:0045174,GO:0004364,GO:0050610,GO:0016491	cellular response to arsenic-containing substance|glutathione metabolic process|L-ascorbic acid biosynthetic process|L-ascorbic acid metabolic process|negative regulation of ryanodine-sensitive calcium-release channel activity|positive regulation of ryanodine-sensitive calcium-release channel activity|regulation of release of sequestered calcium ion into cytosol by sarcoplasmic reticulum|xenobiot…	rno00480,rno00980,rno00982,rno00983,rno05200,rno05204,rno05207,rno05208,rno05225,rno05418,rno01524	Glutathione metabolism|Metabolism of xenobiotics by cytochrome P450|Drug metabolism - cytochrome P450|Drug metabolism - other enzymes|Pathways in cancer|Chemical carcinogenesis - DNA adducts|Chemical carcinogenesis - receptor activation|Chemical carcinogenesis - reactive oxygen species|Hepatocellular carcinoma|Fluid shear stress and atherosclerosis|Platinum drug resistance	KOG0406	[O]	Glutathione S-transferase	Posttranslational modification, protein turnover, chaperones	KOG0406	O	glutathione transferase activity	Posttranslational modification, protein turnover, chaperones	PF00043	GST_C	Glutathione S-transferase, C-terminal domain
D3ZUQ1	Lipo1	D3ZUQ1	D3ZUQ1	tr|D3ZUQ1|D3ZUQ1_RAT Lipase OS=Rattus norvegicus OX=10116 GN=Lipo1 PE=3 SV=1	5	5	17.4	44.44	-2.51329	-1.11317	-1.52592	0.16839	-0.410852	0	-2.78901	-3.46582	-2.79554	-0.847109	-2.83997	-1.64508	0.0258497	0.140224	1.49794661845976	2.824404300306576	Lipo1	294097	Lipase	GO:0016042,GO:0043231,GO:0016788	lipid catabolic process|intracellular membrane-bounded organelle|hydrolase activity, acting on ester bonds			KOG2624	[I]	Triglyceride lipase-cholesterol esterase	Lipid transport and metabolism	KOG2624	C	hydrolase activity, acting on ester bonds	Energy production and conversion	PF04083	Abhydro_lipase	Partial alpha/beta-hydrolase lipase region
F1LQS6	Xdh	F1LQS6;P22985;A0A8I5ZPE7;A0A8I5Y0Y5;Q5QE80;A0A0G2K1Z5;A0A8I5ZJJ1;A0A8I5YBF0;A0A1B0GWM7;A0A0G2QC16;A0A1B0GWV6;A0A8I5ZQJ3;Q5QE79	F1LQS6;P22985;A0A8I5ZPE7;A0A8I5Y0Y5	tr|F1LQS6|F1LQS6_RAT Xanthine dehydrogenase/oxidase OS=Rattus norvegicus OX=10116 GN=Xdh PE=1 SV=2;sp|P22985|XDH_RAT Xanthine dehydrogenase/oxidase OS=Rattus norvegicus OX=10116 GN=Xdh PE=1 SV=3;tr|A0A8I5ZPE7|A0A8I5ZPE7_RAT Xanthine dehydrogenase/oxidase O	21	21	19.9	146.26	0.641134	1.12507	0.764887	0.922696	0.888046	1.26736	0.345865	0.925995	-0.00183278	0.315367	0.0991291	0.782158	0.0146378	0.0931035	0.5237510621684507	1.437688437503727	Xdh	497811	Xanthine dehydrogenase/oxidase	GO:0006919,GO:0006154,GO:0000255,GO:0006196,GO:0046059,GO:0006157,GO:0006161,GO:0006149,GO:0046055,GO:0046038,GO:0006147,GO:0009114,GO:0006204,GO:0006148,GO:0016226,GO:0007595,GO:0045602,GO:0001937,GO:0010629,GO:0051898,GO:0001933,GO:1900747,GO:2001213,GO:1900745,GO:2000379,GO:0009115,GO:0005829,GO:0005777,GO:0016529,GO:0051537,GO:0071949,GO:0070674,GO:0070675,GO:0005506,GO:0043546,GO:0042803,GO:…	activation of cysteine-type endopeptidase activity involved in apoptotic process|adenosine catabolic process|allantoin metabolic process|AMP catabolic process|dAMP catabolic process|deoxyadenosine catabolic process|deoxyguanosine catabolic process|deoxyinosine catabolic process|dGMP catabolic process|GMP catabolic process|guanine catabolic process|hypoxanthine catabolic process|IMP catabolic proc…	rno00230,rno00232,rno00983,rno04146	Purine metabolism|Caffeine metabolism|Drug metabolism - other enzymes|Peroxisome	KOG0430	[F]	Xanthine dehydrogenase	Nucleotide transport and metabolism					PF00111	Fer2	2Fe-2S iron-sulfur cluster binding domain
F1LR92	Serpina3m	F1LR92;Q63556	F1LR92;Q63556	tr|F1LR92|F1LR92_RAT Serine protease inhibitor A3M OS=Rattus norvegicus OX=10116 GN=Serpina3m PE=1 SV=3;sp|Q63556|SPA3M_RAT Serine protease inhibitor A3M (Fragment) OS=Rattus norvegicus OX=10116 GN=Serpina3m PE=2 SV=1	28	24	73.3	46.84	4.95387	5.17169	5.42346	5.14107	5.24469	5.57509	3.99073	4.6358	4.87812	4.6532	4.12172	5.45464	0.0229739	0.130904	0.6292792208308704	1.546792013819319	Serpina3m	299276	Serine protease inhibitor A3M	GO:0005615,GO:0004867	extracellular space|serine-type endopeptidase inhibitor activity			KOG2392	[V]	Serpin	Defense mechanisms					PF00079	Serpin	Serpin (serine protease inhibitor)
F1MAA7	Lamc1	F1MAA7;P97552;A0A0G2K023	F1MAA7	tr|F1MAA7|F1MAA7_RAT Laminin subunit gamma 1 OS=Rattus norvegicus OX=10116 GN=Lamc1 PE=1 SV=1	5	5	4.5	177.38	-3.33192	-2.30892	-2.1647	-0.601207	-0.754372	-1.9434	-3.19617	-4.13254	-4.02517	-4.1576	-3.65355	-3.77834	0.00127049	0.0161618	1.97314052436363	3.926218666453304	Lamc1	117036	Laminin subunit gamma 1	GO:0009887,GO:0007155,GO:0016477,GO:0006325,GO:0022617,GO:0010467,GO:0035315,GO:0071335,GO:0031069,GO:0031581,GO:0031175,GO:0065003,GO:0034446,GO:0009888,GO:0048729,GO:0005604,GO:0062023,GO:0031012,GO:0005606,GO:0043259,GO:0016020,GO:0031594,GO:0043083,GO:0005201,GO:0043208	animal organ morphogenesis|cell adhesion|cell migration|chromatin organization|extracellular matrix disassembly|gene expression|hair cell differentiation|hair follicle cell proliferation|hair follicle morphogenesis|hemidesmosome assembly|neuron projection development|protein-containing complex assembly|substrate adhesion-dependent cell spreading|tissue development|tissue morphogenesis|basement me…	rno04151,rno04512,rno04510,rno05200,rno05222,rno05165,rno05146,rno05145,rno05020	PI3K-Akt signaling pathway|ECM-receptor interaction|Focal adhesion|Pathways in cancer|Small cell lung cancer|Human papillomavirus infection|Amoebiasis|Toxoplasmosis|Prion disease	KOG1836	[W]	Extracellular matrix glycoprotein Laminin subunits alpha and gamma	Extracellular structures	KOG1836	S	cell adhesion	Function unknown	PF00052	Laminin_B	Laminin B (Domain IV)
F7EY53	Serpinc1	F7EY53;Q5M7T5;Q7TPI9;CON__P41361;A0A096MIW4	F7EY53;Q5M7T5	tr|F7EY53|F7EY53_RAT Serpin family C member 1 OS=Rattus norvegicus OX=10116 GN=Serpinc1 PE=4 SV=1;tr|Q5M7T5|Q5M7T5_RAT Antithrombin-III OS=Rattus norvegicus OX=10116 GN=Serpinc1 PE=1 SV=1	38	38	68.7	52.169	5.46745	5.73955	6.05113	6.16313	6.22634	6.10185	5.10371	5.03836	5.76736	5.50148	4.61659	6.12289	0.0392676	0.198883	0.599846086743236	1.515554871611091	Serpinc1	304917	Serpin family C member 1	GO:0002438,GO:0007596,GO:0007595,GO:0010951,GO:2000266,GO:0007584,GO:0005615,GO:0008201,GO:0042802,GO:0002020,GO:0004867	acute inflammatory response to antigenic stimulus|blood coagulation|lactation|negative regulation of endopeptidase activity|regulation of blood coagulation, intrinsic pathway|response to nutrient|extracellular space|heparin binding|identical protein binding|protease binding|serine-type endopeptidase inhibitor activity	rno04610	Complement and coagulation cascades	KOG2392	[V]	Serpin	Defense mechanisms
P24268	Ctsd	P24268;F7F3R8;Q6P6T6;A0A8I6AKF2	P24268;F7F3R8;Q6P6T6;A0A8I6AKF2	sp|P24268|CATD_RAT Cathepsin D OS=Rattus norvegicus OX=10116 GN=Ctsd PE=1 SV=1;tr|F7F3R8|F7F3R8_RAT Cathepsin D OS=Rattus norvegicus OX=10116 GN=Ctsd PE=1 SV=1;tr|Q6P6T6|Q6P6T6_RAT Cathepsin D OS=Rattus norvegicus OX=10116 GN=Ctsd PE=1 SV=1;tr|A0A8I6AKF2|A	2	2	5.7	44.68	-2.20622	-2.25315	-1.57164	-1.53214	-1.77208	-1.00998	-2.1387	-2.78397	-2.54662	-2.43177	-1.95784	-2.08495	0.025996	0.140224	0.5997736809968708	1.515478811095948	Ctsd	171293	Cathepsin D	GO:0000045,GO:0042159,GO:0043065,GO:0043280,GO:0006508,GO:0070201,GO:0031667,GO:0010008,GO:0005615,GO:0005765,GO:0005764,GO:0042470,GO:0045121,GO:0004190,GO:0070001,GO:0004175,GO:0016787,GO:0008233,GO:0042277	autophagosome assembly|lipoprotein catabolic process|positive regulation of apoptotic process|positive regulation of cysteine-type endopeptidase activity involved in apoptotic process|proteolysis|regulation of establishment of protein localization|response to nutrient levels|endosome membrane|extracellular space|lysosomal membrane|lysosome|melanosome|membrane raft|aspartic-type endopeptidase acti…	rno04071,rno04142,rno04140,rno04210,rno04915,rno05152,rno05415	Sphingolipid signaling pathway|Lysosome|Autophagy - animal|Apoptosis|Estrogen signaling pathway|Tuberculosis|Diabetic cardiomyopathy	KOG1339	[O]	Aspartyl protease	Posttranslational modification, protein turnover, chaperones	KOG1339	M	aspartic-type endopeptidase activity	Cell wall/membrane/envelope biogenesis	PF00026	Asp	Eukaryotic aspartyl protease
Q6MG74	Cfb	Q6MG74;G3V615	Q6MG74;G3V615	tr|Q6MG74|Q6MG74_RAT Complement factor B OS=Rattus norvegicus OX=10116 GN=Cfb PE=2 SV=1;tr|G3V615|G3V615_RAT Complement factor B OS=Rattus norvegicus OX=10116 GN=Cfb PE=1 SV=1	46	2	56.4	85.12	5.32207	5.35121	5.5366	5.51603	5.64626	5.2503	4.6744	4.45214	4.89524	5.00122	3.55534	5.47737	0.0188075	0.113052	0.7611270181038723	1.694814078552649	Cfb	294257	Complement factor B	GO:0006956,GO:0006957,GO:0032496,GO:0097066,GO:0005615,GO:0004252	complement activation|complement activation, alternative pathway|response to lipopolysaccharide|response to thyroid hormone|extracellular space|serine-type endopeptidase activity	rno04610,rno05171,rno05150	Complement and coagulation cascades|Coronavirus disease - COVID-19|Staphylococcus aureus infection	KOG3627	[E]	Trypsin	Amino acid transport and metabolism
G3V6B2	Serpinb10	G3V6B2;Q8K3K4	G3V6B2;Q8K3K4	tr|G3V6B2|G3V6B2_RAT Serine (Or cysteine) peptidase inhibitor, clade B (Ovalbumin), member 10 OS=Rattus norvegicus OX=10116 GN=Serpinb10 PE=3 SV=1;sp|Q8K3K4|SPB10_RAT Serpin B10 OS=Rattus norvegicus OX=10116 GN=Serpinb10 PE=2 SV=1	8	8	28.7	45.314	-2.68023	-2.04186	-2.58294	-2.90281	-2.54027	-0.515955	-2.65647	-4.09732	-3.85997	-3.85781	-3.66412	-2.94638	0.0124283	0.0809322	1.303000577201287	2.467415326795754	Serpinb10	266775	Serine (Or cysteine) peptidase inhibitor, clade B (Ovalbumin), member 10	GO:0005829,GO:0005615,GO:0005654,GO:0004867	cytosol|extracellular space|nucleoplasm|serine-type endopeptidase inhibitor activity	rno05146	Amoebiasis	KOG2392	[V]	Serpin	Defense mechanisms					PF00079	Serpin	Serpin (serine protease inhibitor)
G3V6C2	Hgd	G3V6C2;Q6AYR0;A0A8I6A719	G3V6C2;Q6AYR0;A0A8I6A719	tr|G3V6C2|G3V6C2_RAT Homogentisate 1,2-dioxygenase OS=Rattus norvegicus OX=10116 GN=Hgd PE=1 SV=1;tr|Q6AYR0|Q6AYR0_RAT Homogentisate 1,2-dioxygenase OS=Rattus norvegicus OX=10116 GN=Hgd PE=2 SV=1;tr|A0A8I6A719|A0A8I6A719_RAT Homogentisate 1, 2-dioxygenase	9	9	31.7	49.889	-2.16119	-2.20812	-2.0639	-0.639237	-0.699131	-2.11737							1.49692e-09	3.72188e-08	inf	inf	Hgd	360719	Homogentisate 1,2-dioxygenase	GO:0006520,GO:0006559,GO:0006570,GO:0004411,GO:0042802,GO:0046872	cellular amino acid metabolic process|L-phenylalanine catabolic process|tyrosine metabolic process|homogentisate 1,2-dioxygenase activity|identical protein binding|metal ion binding	rno00350	Tyrosine metabolism	KOG1417	[E]	Homogentisate 1,2-dioxygenase	Amino acid transport and metabolism	KOG1417	Q	homogentisate 1,2-dioxygenase activity	Secondary metabolites biosynthesis, transport and catabolism	PF04209	HgmA	homogentisate 1,2-dioxygenase
G3V7Q6	Psmb5	G3V7Q6;P28075	G3V7Q6;P28075	tr|G3V7Q6|G3V7Q6_RAT Proteasome subunit beta OS=Rattus norvegicus OX=10116 GN=Psmb5 PE=1 SV=1;sp|P28075|PSB5_RAT Proteasome subunit beta type-5 OS=Rattus norvegicus OX=10116 GN=Psmb5 PE=1 SV=3	5	5	24.7	28.559	-1.84434	-0.901537	-1.63818	-1.2597	-0.769729	-1.27005	-1.82455	-3.29705	-2.61063	-2.60847	-2.51485	-1.63299	0.00349517	0.0360727	1.134165672529472	2.194915914836213	Psmb5	29425	Proteasome subunit beta	GO:0043161,GO:0006979,GO:0005813,GO:0005737,GO:0005654,GO:0005839,GO:0004298	proteasome-mediated ubiquitin-dependent protein catabolic process|response to oxidative stress|centrosome|cytoplasm|nucleoplasm|proteasome core complex|threonine-type endopeptidase activity	rno03050,rno05010,rno05012,rno05014,rno05016,rno05017,rno05020,rno05022	Proteasome|Alzheimer disease|Parkinson disease|Amyotrophic lateral sclerosis|Huntington disease|Spinocerebellar ataxia|Prion disease|Pathways of neurodegeneration - multiple diseases	KOG0175	[O]	20S proteasome, regulatory subunit beta type PSMB5/PSMB8/PRE2	Posttranslational modification, protein turnover, chaperones					PF00227	Proteasome	Proteasome subunit
G3V8A9	Pnliprp1	G3V8A9;P54316	G3V8A9;P54316	tr|G3V8A9|G3V8A9_RAT Triacylglycerol lipase OS=Rattus norvegicus OX=10116 GN=Pnliprp1 PE=3 SV=1;sp|P54316|LIPR1_RAT Inactive pancreatic lipase-related protein 1 OS=Rattus norvegicus OX=10116 GN=Pnliprp1 PE=2 SV=1	6	6	18.2	52.359	-2.40298	-1.57611	-1.43189	0.202342	-0.148442	-1.21059							6.81998e-09	1.55439e-07	inf	inf	Pnliprp1	84028	Triacylglycerol lipase	GO:0016042,GO:0005615,GO:0046872,GO:0004806	lipid catabolic process|extracellular space|metal ion binding|triglyceride lipase activity	rno00561,rno04972,rno04975	Glycerolipid metabolism|Pancreatic secretion|Fat digestion and absorption									PF00151	Lipase	Lipase
G3V8U9	Psmb4	G3V8U9;P34067	G3V8U9;P34067	tr|G3V8U9|G3V8U9_RAT Proteasome subunit beta OS=Rattus norvegicus OX=10116 GN=Psmb4 PE=1 SV=3;sp|P34067|PSB4_RAT Proteasome subunit beta type-4 OS=Rattus norvegicus OX=10116 GN=Psmb4 PE=1 SV=2	6	5	24.8	37.205	-0.709064	-0.250806	-0.73636	0.3336	0.014111	-0.533582	-0.980238	-1.64988	-0.880587	-0.573846	-0.868986	-1.10719	0.012174	0.0807758	0.6964379009935678	1.620498742345529	Psmb4	58854	Proteasome subunit beta	GO:0051603,GO:0036064,GO:0005739,GO:0005654,GO:0005839,GO:0004298	proteolysis involved in cellular protein catabolic process|ciliary basal body|mitochondrion|nucleoplasm|proteasome core complex|threonine-type endopeptidase activity	rno03050,rno05010,rno05012,rno05014,rno05016,rno05017,rno05020,rno05022	Proteasome|Alzheimer disease|Parkinson disease|Amyotrophic lateral sclerosis|Huntington disease|Spinocerebellar ataxia|Prion disease|Pathways of neurodegeneration - multiple diseases	KOG0185	[O]	20S proteasome, regulatory subunit beta type PSMB4/PRE4	Posttranslational modification, protein turnover, chaperones					PF00227	Proteasome	Proteasome subunit
H6X2V9	crp	H6X2V9;P48199;H6X2V7;H6X2W1;H6X2W3;H6X2W4;H6X2W5;H6X2W7;H6X2X0;H6X2W2;H6X2W0;H6X2V3;H6X2V4;Q7TMA9;H6X2V2;H6X2V8;H6X2W6	H6X2V9;P48199;H6X2V7;H6X2W1;H6X2W3;H6X2W4;H6X2W5;H6X2W7;H6X2X0;H6X2W2;H6X2W0;H6X2V3;H6X2V4;Q7TMA9;H6X2V2;H6X2V8;H6X2W6	tr|H6X2V9|H6X2V9_RAT Pentaxin OS=Rattus norvegicus OX=10116 GN=crp PE=3 SV=1;sp|P48199|CRP_RAT C-reactive protein OS=Rattus norvegicus OX=10116 GN=Crp PE=1 SV=1;tr|H6X2V7|H6X2V7_RAT Pentaxin OS=Rattus norvegicus OX=10116 GN=crp PE=3 SV=1;tr|H6X2W1|H6X2W1_R	9	9	45.2	25.48	7.75542	7.72165	7.98344	8.10727	7.94791	8.0568	6.47868	6.69698	7.17788	7.39492	6.35178	8.41897	0.024941	0.137806	0.8422133689179478	1.79279852737817	crp	25419	Pentaxin	GO:0005576,GO:0046872	extracellular region|metal ion binding
P05942	S100a4	P05942	P05942	sp|P05942|S10A4_RAT Protein S100-A4 OS=Rattus norvegicus OX=10116 GN=S100a4 PE=2 SV=1	6	6	44.6	11.776	-0.762594	0.801667	-0.400729	-0.470956	-0.0934127	1.10823	-1.29598	-1.20204	-2.41617	-1.20159	-0.596019	-0.862561	0.00889757	0.0675501	1.292759237862517	2.449961771259205	S100a4	24615	Protein S100-A4	GO:0043123,GO:0005576,GO:0043005,GO:0005634,GO:0048471,GO:0003779,GO:0005509,GO:0048306,GO:0042802,GO:0044877,GO:0050786,GO:0046914	positive regulation of I-kappaB kinase/NF-kappaB signaling|extracellular region|neuron projection|nucleus|perinuclear region of cytoplasm|actin binding|calcium ion binding|calcium-dependent protein binding|identical protein binding|protein-containing complex binding|RAGE receptor binding|transition metal ion binding							ENOG502S4AU	S	RAGE receptor binding	Function unknown	PF01023	S_100	S-100/ICaBP type calcium binding domain
P06761	Hspa5	P06761	P06761	sp|P06761|BIP_RAT Endoplasmic reticulum chaperone BiP OS=Rattus norvegicus OX=10116 GN=Hspa5 PE=1 SV=1	21	19	41.4	72.346	0.278301	0.997395	0.756041	1.35909	1.32958	1.80541	-0.147531	-0.316607	-0.200766	0.104389	0.166216	0.895342	0.0051457	0.0461426	1.004129052248623	2.005732280947474	Hspa5	25617	Endoplasmic reticulum chaperone BiP	GO:0071236,GO:0071277,GO:0071320,GO:0071480,GO:0042149,GO:0071353,GO:0071287,GO:1990090,GO:0034620,GO:0071466,GO:0021680,GO:0021589,GO:0051085,GO:0030968,GO:0006983,GO:0036498,GO:0001554,GO:0035437,GO:0043066,GO:1903895,GO:0031333,GO:0030512,GO:0051402,GO:0030182,GO:0030335,GO:0010976,GO:0031398,GO:0031204,GO:0042026,GO:0051603,GO:0042220,GO:0034976,GO:1904313,GO:0009314,GO:0097501,GO:1901998,GO:…	cellular response to antibiotic|cellular response to calcium ion|cellular response to cAMP|cellular response to gamma radiation|cellular response to glucose starvation|cellular response to interleukin-4|cellular response to manganese ion|cellular response to nerve growth factor stimulus|cellular response to unfolded protein|cellular response to xenobiotic stimulus|cerebellar Purkinje cell layer d…	rno03060,rno04141,rno04612,rno04918,rno05012,rno05014,rno05020,rno05022,rno05417	Protein export|Protein processing in endoplasmic reticulum|Antigen processing and presentation|Thyroid hormone synthesis|Parkinson disease|Amyotrophic lateral sclerosis|Prion disease|Pathways of neurodegeneration - multiple diseases|Lipid and atherosclerosis	KOG0100	[O]	Molecular chaperones GRP78/BiP/KAR2, HSP70 superfamily	Posttranslational modification, protein turnover, chaperones	KOG0100	O	ATP binding	Posttranslational modification, protein turnover, chaperones	PF00012	HSP70	Hsp70 protein
P09034	Ass1	P09034	P09034	sp|P09034|ASSY_RAT Argininosuccinate synthase OS=Rattus norvegicus OX=10116 GN=Ass1 PE=1 SV=1	15	15	44.7	46.496	1.42673	-0.0646975	-0.440117	-1.91053	-2.21151	1.39286	-3.13275	-1.91269	-1.97186	-2.80942	-0.620261	-1.72502	0.0400409	0.200056	1.727457308509349	3.311436764160138	Ass1	25698	Argininosuccinate synthase	GO:0006953,GO:0007568,GO:0006526,GO:0000053,GO:0006531,GO:0071418,GO:0071230,GO:0071242,GO:0071320,GO:0071549,GO:0071377,GO:0071346,GO:0071499,GO:0071222,GO:0071400,GO:0071356,GO:0007623,GO:0000052,GO:0060539,GO:0001822,GO:0001889,GO:0007494,GO:1903038,GO:0045429,GO:0014075,GO:0043200,GO:0032355,GO:0070542,GO:0051384,GO:0060416,GO:0032496,GO:0010046,GO:0007584,GO:0043434,GO:0048545,GO:0009636,GO:…	acute-phase response|aging|arginine biosynthetic process|argininosuccinate metabolic process|aspartate metabolic process|cellular response to amine stimulus|cellular response to amino acid stimulus|cellular response to ammonium ion|cellular response to cAMP|cellular response to dexamethasone stimulus|cellular response to glucagon stimulus|cellular response to interferon-gamma|cellular response to…	rno00250,rno00220,rno05418	Alanine, aspartate and glutamate metabolism|Arginine biosynthesis|Fluid shear stress and atherosclerosis	KOG1706	[E]	Argininosuccinate synthase	Amino acid transport and metabolism	KOG1706	E	argininosuccinate synthase activity	Amino acid transport and metabolism	PF00764	Arginosuc_synth	Arginosuccinate synthase
P09811	Pygl	P09811	P09811	sp|P09811|PYGL_RAT Glycogen phosphorylase, liver form OS=Rattus norvegicus OX=10116 GN=Pygl PE=1 SV=5	20	14	28.8	97.482	-1.60827	-3.30466	-1.83335	-0.592285	-0.304468	0.0367966	-2.60788	-3.74101	-4.14547	-3.79117	-3.26321	-3.9764	0.00190351	0.0221536	2.319816256802279	4.992686281197819	Pygl	64035	Glycogen phosphorylase, liver form	GO:0006015,GO:0042593,GO:0005980,GO:0005977,GO:0070266,GO:0009617,GO:0005737,GO:0005829,GO:0016208,GO:0005524,GO:0032052,GO:0030246,GO:0005536,GO:0008184,GO:0042802,GO:0102250,GO:0002060,GO:0030170,GO:0102499,GO:0019842	5-phosphoribose 1-diphosphate biosynthetic process|glucose homeostasis|glycogen catabolic process|glycogen metabolic process|necroptotic process|response to bacterium|cytoplasm|cytosol|AMP binding|ATP binding|bile acid binding|carbohydrate binding|glucose binding|glycogen phosphorylase activity|identical protein binding|linear malto-oligosaccharide phosphorylase activity|purine nucleobase binding…	rno00500,rno04217,rno04910,rno04922,rno04931	Starch and sucrose metabolism|Necroptosis|Insulin signaling pathway|Glucagon signaling pathway|Insulin resistance	KOG2099	[G]	Glycogen phosphorylase	Carbohydrate transport and metabolism	KOG2099	G	glycogen phosphorylase activity	Carbohydrate transport and metabolism	PF00343	Phosphorylase	Carbohydrate phosphorylase
P10760	Ahcy	P10760;A0A8I5ZM95;Q6P743	P10760;A0A8I5ZM95;Q6P743	sp|P10760|SAHH_RAT Adenosylhomocysteinase OS=Rattus norvegicus OX=10116 GN=Ahcy PE=1 SV=3;tr|A0A8I5ZM95|A0A8I5ZM95_RAT Adenosylhomocysteinase OS=Rattus norvegicus OX=10116 GN=Ahcy PE=4 SV=1;tr|Q6P743|Q6P743_RAT Adenosylhomocysteinase OS=Rattus norvegicus O	15	13	48.6	47.538	0.915977	-0.063217	-0.358181	-0.611042	-0.377824	0.60416	-1.34707	-0.583069	-2.23403	-1.77962	-0.0823477	-3.58648	0.0169647	0.104266	1.620415020158356	3.074634715699484	Ahcy	29443	Adenosylhomocysteinase	GO:0002439,GO:0042745,GO:0006730,GO:0001666,GO:0007584,GO:0019510,GO:0033353,GO:0005829,GO:0042470,GO:0043005,GO:0005634,GO:0004013,GO:0098604,GO:0030554,GO:0005507,GO:0042802,GO:0051287,GO:0043621	chronic inflammatory response to antigenic stimulus|circadian sleep/wake cycle|one-carbon metabolic process|response to hypoxia|response to nutrient|S-adenosylhomocysteine catabolic process|S-adenosylmethionine cycle|cytosol|melanosome|neuron projection|nucleus|adenosylhomocysteinase activity|adenosylselenohomocysteinase activity|adenyl nucleotide binding|copper ion binding|identical protein bind…	rno00270	Cysteine and methionine metabolism	KOG1370	[H]	S-adenosylhomocysteine hydrolase	Coenzyme transport and metabolism	KOG1370	H	adenosylhomocysteinase activity	Coenzyme transport and metabolism	PF00670	AdoHcyase_NAD	S-adenosyl-L-homocysteine hydrolase, NAD binding domain
P12346	Tf	P12346;Q64599	P12346	sp|P12346|TRFE_RAT Serotransferrin OS=Rattus norvegicus OX=10116 GN=Tf PE=1 SV=3	78	2	76.4	76.394	9.16696	9.18692	9.30171	8.99306	9.00951	8.9652	8.28475	8.76491	9.06663	9.05816	8.29867	8.99115	0.0477758	0.215978	0.3598483759350994	1.283291019421296	Tf	24825	Serotransferrin	GO:0007015,GO:0006953,GO:0019731,GO:0006915,GO:0006879,GO:0071320,GO:0071372,GO:0071281,GO:0070371,GO:0006826,GO:0030316,GO:0045780,GO:2000147,GO:0031643,GO:0070447,GO:0042327,GO:0048260,GO:0045893,GO:0034756,GO:0009617,GO:0001666,GO:0010288,GO:0014070,GO:0060395,GO:0016324,GO:0045178,GO:0009925,GO:0005604,GO:0009986,GO:0051286,GO:0005905,GO:0031410,GO:0005769,GO:0030139,GO:0005768,GO:0005576,GO:…	actin filament organization|acute-phase response|antibacterial humoral response|apoptotic process|cellular iron ion homeostasis|cellular response to cAMP|cellular response to follicle-stimulating hormone stimulus|cellular response to iron ion|ERK1 and ERK2 cascade|iron ion transport|osteoclast differentiation|positive regulation of bone resorption|positive regulation of cell motility|positive reg…	rno04066,rno04216,rno04978	HIF-1 signaling pathway|Ferroptosis|Mineral absorption					KOG0090	O	signal recognition particle binding	Posttranslational modification, protein turnover, chaperones	PF00405	Transferrin	Transferrin
P17220	Psma2	P17220;A0A8I5ZV22;Q6P9V5;A0A8I6AGN7	P17220;A0A8I5ZV22;Q6P9V5	sp|P17220|PSA2_RAT Proteasome subunit alpha type-2 OS=Rattus norvegicus OX=10116 GN=Psma2 PE=1 SV=3;tr|A0A8I5ZV22|A0A8I5ZV22_RAT Proteasome subunit alpha type-2 OS=Rattus norvegicus OX=10116 GN=Psma2 PE=4 SV=1;tr|Q6P9V5|Q6P9V5_RAT Proteasome subunit alpha	6	6	41.5	25.926	-1.26296	-0.481223	-1.00932	-0.560036	-0.376515	-1.23586	-1.25788	-2.11176	-1.76793	-1.82645	-1.72864	-1.63561	0.00104906	0.0143459	0.9003940278175708	1.866575711259324	Psma2	29669	Proteasome subunit alpha type-2	GO:0010498,GO:0009615,GO:0006511,GO:0005634,GO:0000932,GO:0000502,GO:0005839,GO:0019773	proteasomal protein catabolic process|response to virus|ubiquitin-dependent protein catabolic process|nucleus|P-body|proteasome complex|proteasome core complex|proteasome core complex, alpha-subunit complex	rno03050,rno05010,rno05012,rno05014,rno05016,rno05017,rno05020,rno05022	Proteasome|Alzheimer disease|Parkinson disease|Amyotrophic lateral sclerosis|Huntington disease|Spinocerebellar ataxia|Prion disease|Pathways of neurodegeneration - multiple diseases	KOG0181	[O]	20S proteasome, regulatory subunit alpha type PSMA2/PRE8	Posttranslational modification, protein turnover, chaperones	KOG0181	O	threonine-type endopeptidase activity	Posttranslational modification, protein turnover, chaperones	PF00227	Proteasome	Proteasome subunit
P18418	Calr	P18418;A0A8I5ZJB3	P18418;A0A8I5ZJB3	sp|P18418|CALR_RAT Calreticulin OS=Rattus norvegicus OX=10116 GN=Calr PE=1 SV=1;tr|A0A8I5ZJB3|A0A8I5ZJB3_RAT Calreticulin OS=Rattus norvegicus OX=10116 GN=Calr PE=4 SV=1	11	11	34.9	47.995	-0.249908	0.541886	0.0241733	0.39858	0.45937	0.57149	-0.809561	-0.688916	-1.10144	-1.13517	-0.0186713	-1.83101	0.00137268	0.0166857	1.221726374827392	2.332256356015879	Calr	64202	Calreticulin	GO:0055007,GO:0071285,GO:0071310,GO:0090398,GO:0030866,GO:0033144,GO:0045665,GO:0048387,GO:0000122,GO:0045892,GO:0017148,GO:1901164,GO:0002502,GO:0045787,GO:0008284,GO:2000510,GO:0010595,GO:0010628,GO:1901224,GO:0050766,GO:1900026,GO:0006611,GO:0006457,GO:0034504,GO:0050821,GO:0040020,GO:0032355,GO:0010033,GO:0033574,GO:0009410,GO:0007283,GO:0030433,GO:0001669,GO:0009986,GO:0062023,GO:0060473,GO:…	cardiac muscle cell differentiation|cellular response to lithium ion|cellular response to organic substance|cellular senescence|cortical actin cytoskeleton organization|negative regulation of intracellular steroid hormone receptor signaling pathway|negative regulation of neuron differentiation|negative regulation of retinoic acid receptor signaling pathway|negative regulation of transcription by …	rno04141,rno04145,rno04612,rno05166,rno05170,rno05168,rno05163,rno05169,rno05142	Protein processing in endoplasmic reticulum|Phagosome|Antigen processing and presentation|Human T-cell leukemia virus 1 infection|Human immunodeficiency virus 1 infection|Herpes simplex virus 1 infection|Human cytomegalovirus infection|Epstein-Barr virus infection|Chagas disease	KOG0674	[O]	Calreticulin	Posttranslational modification, protein turnover, chaperones	KOG0674	O	unfolded protein binding	Posttranslational modification, protein turnover, chaperones	PF00262	Calreticulin	Calreticulin family
P18420	Psma1	P18420	P18420	sp|P18420|PSA1_RAT Proteasome subunit alpha type-1 OS=Rattus norvegicus OX=10116 GN=Psma1 PE=1 SV=2	8	8	37.6	29.517	0.180528	0.778033	0.272319	0.810242	0.975633	0.333792	-0.0103053	-0.85328	-0.641121	-0.0647612	0.125293	-0.0541407	0.00342117	0.0360727	0.8081436190482749	1.750956956969215	Psma1	29668	Proteasome subunit alpha type-1	GO:0002376,GO:0002862,GO:0010498,GO:0006511,GO:0005813,GO:0005737,GO:0005654,GO:0005634,GO:0000502,GO:0005839,GO:0019773,GO:0001530	immune system process|negative regulation of inflammatory response to antigenic stimulus|proteasomal protein catabolic process|ubiquitin-dependent protein catabolic process|centrosome|cytoplasm|nucleoplasm|nucleus|proteasome complex|proteasome core complex|proteasome core complex, alpha-subunit complex|lipopolysaccharide binding	rno03050,rno05010,rno05012,rno05014,rno05016,rno05017,rno05020,rno05022	Proteasome|Alzheimer disease|Parkinson disease|Amyotrophic lateral sclerosis|Huntington disease|Spinocerebellar ataxia|Prion disease|Pathways of neurodegeneration - multiple diseases	KOG0863	[O]	20S proteasome, regulatory subunit alpha type PSMA1/PRE5	Posttranslational modification, protein turnover, chaperones	KOG0863	O	threonine-type endopeptidase activity	Posttranslational modification, protein turnover, chaperones	PF00227	Proteasome	Proteasome subunit
P21213	Hal	P21213	P21213	sp|P21213|HUTH_RAT Histidine ammonia-lyase OS=Rattus norvegicus OX=10116 GN=Hal PE=1 SV=1	2	2	4.3	72.283	-2.98545	-3.03239	-2.88817	-1.61049	-1.72642	-2.16734							1.09382e-09	2.84914e-08	inf	inf	Hal	29301	Histidine ammonia-lyase	GO:0006548,GO:0019556,GO:0019557,GO:0006547,GO:0005829,GO:0016841,GO:0004397	histidine catabolic process|histidine catabolic process to glutamate and formamide|histidine catabolic process to glutamate and formate|histidine metabolic process|cytosol|ammonia-lyase activity|histidine ammonia-lyase activity	rno00340	Histidine metabolism	KOG0222	[Q]	Phenylalanine and histidine ammonia-lyase	Secondary metabolites biosynthesis, transport and catabolism	KOG0222	E	phenylalanine ammonia-lyase activity	Amino acid transport and metabolism	PF00221	Lyase_aromatic	Aromatic amino acid lyase
P23562	Slc4a1	P23562;Q5U329;A0A0G2K8D8;Q91ZE7;F8WFT7	P23562;Q5U329;A0A0G2K8D8;Q91ZE7;F8WFT7	sp|P23562|B3AT_RAT Band 3 anion transport protein OS=Rattus norvegicus OX=10116 GN=Slc4a1 PE=1 SV=3;tr|Q5U329|Q5U329_RAT Anion exchange protein OS=Rattus norvegicus OX=10116 GN=Slc4a1 PE=1 SV=1;tr|A0A0G2K8D8|A0A0G2K8D8_RAT Band 3 anion transport protein OS	12	12	18	103.17	0.485614	0.275534	0.0506323	-2.36069	-1.86769	-0.248899	-3.28746	-2.75037	-2.56847	-2.5663	-1.01387	-2.32163	0.0109483	0.0748587	1.807100216428642	3.499382134833128	Slc4a1	24779	Band 3 anion transport protein	GO:0006820,GO:0015701,GO:0007596,GO:0006821,GO:0007623,GO:0048821,GO:0050801,GO:1904539,GO:0051354,GO:0035811,GO:0045852,GO:0017121,GO:0042102,GO:0072659,GO:0051453,GO:0010447,GO:0014823,GO:0010446,GO:0046685,GO:0010037,GO:0042542,GO:0031667,GO:0009414,GO:0055085,GO:0016323,GO:0009986,GO:0030863,GO:0009898,GO:0005887,GO:0014704,GO:0016020,GO:0005886,GO:0030018,GO:0003779,GO:0015301,GO:0030506,GO:…	anion transport|bicarbonate transport|blood coagulation|chloride transport|circadian rhythm|erythrocyte development|ion homeostasis|negative regulation of glycolytic process through fructose-6-phosphate|negative regulation of oxidoreductase activity|negative regulation of urine volume|pH elevation|plasma membrane phospholipid scrambling|positive regulation of T cell proliferation|protein localiza…	rno04966	Collecting duct acid secretion	KOG1172	[P]	Na+-independent Cl/HCO3 exchanger AE1 and related transporters (SLC4 family)	Inorganic ion transport and metabolism	KOG1172	U	inorganic anion exchanger activity	Intracellular trafficking, secretion, and vesicular transport	PF00955	HCO3_cotransp	HCO3- transporter family
P27867	Sord	P27867;A0A8I6A2A0;Q6TUH3;A0A8J8XW61	P27867;A0A8I6A2A0	sp|P27867|DHSO_RAT Sorbitol dehydrogenase OS=Rattus norvegicus OX=10116 GN=Sord PE=1 SV=4;tr|A0A8I6A2A0|A0A8I6A2A0_RAT Sorbitol dehydrogenase OS=Rattus norvegicus OX=10116 GN=Sord PE=4 SV=1	6	6	23.8	38.234	-1.59879	-2.24004	-2.77167	-2.38334	-2.57686	-0.64009	-3.20793	-3.64094	-2.65954	-3.40142	-2.36893	-3.15675	0.0203466	0.119823	1.037453230597615	2.052601025319251	Sord	24788	Sorbitol dehydrogenase	GO:0030317,GO:0046370,GO:0051160,GO:0051164,GO:0046686,GO:0046688,GO:0009725,GO:0031667,GO:0006970,GO:0009410,GO:0006062,GO:0006060,GO:0070062,GO:0016020,GO:0031966,GO:0005739,GO:0031514,GO:0046526,GO:0042802,GO:0003939,GO:0051287,GO:0008270	flagellated sperm motility|fructose biosynthetic process|L-xylitol catabolic process|L-xylitol metabolic process|response to cadmium ion|response to copper ion|response to hormone|response to nutrient levels|response to osmotic stress|response to xenobiotic stimulus|sorbitol catabolic process|sorbitol metabolic process|extracellular exosome|membrane|mitochondrial membrane|mitochondrion|motile cil…	rno00040,rno00051	Pentose and glucuronate interconversions|Fructose and mannose metabolism	KOG0024	[Q]	Sorbitol dehydrogenase	Secondary metabolites biosynthesis, transport and catabolism	KOG0024	E	L-arabinose catabolic process	Amino acid transport and metabolism	PF00107	ADH_zinc_N	Zinc-binding dehydrogenase
P32755	Hpd	P32755	P32755	sp|P32755|HPPD_RAT 4-hydroxyphenylpyruvate dioxygenase OS=Rattus norvegicus OX=10116 GN=Hpd PE=1 SV=3	10	10	32.6	45.112	-0.183326	-0.548991	-0.335111	-1.03263	-0.907012	1.17773	-2.0439	-1.35419	-1.94713	-1.75072	-0.905845	-1.50605	0.00591475	0.0497749	1.279750716352618	2.427970202946505	Hpd	29531	4-hydroxyphenylpyruvate dioxygenase	GO:0006559,GO:0006572,GO:0005783,GO:0005789,GO:0005794,GO:0000139,GO:0003868,GO:0046872	L-phenylalanine catabolic process|tyrosine catabolic process|endoplasmic reticulum|endoplasmic reticulum membrane|Golgi apparatus|Golgi membrane|4-hydroxyphenylpyruvate dioxygenase activity|metal ion binding	rno00350,rno00360,rno00130	Tyrosine metabolism|Phenylalanine metabolism|Ubiquinone and other terpenoid-quinone biosynthesis	KOG0638	[E]	4-hydroxyphenylpyruvate dioxygenase	Amino acid transport and metabolism	KOG0638	E	4-hydroxyphenylpyruvate dioxygenase activity	Amino acid transport and metabolism	PF00903	Glyoxalase	Glyoxalase/Bleomycin resistance protein/Dioxygenase superfamily
P40112	Psmb3	P40112;A0A8I6A926;A0A8I6AA71;A0A8I6A8D8;A0A8I6A6V1	P40112;A0A8I6A926;A0A8I6AA71;A0A8I6A8D8;A0A8I6A6V1	sp|P40112|PSB3_RAT Proteasome subunit beta type-3 OS=Rattus norvegicus OX=10116 GN=Psmb3 PE=1 SV=1;tr|A0A8I6A926|A0A8I6A926_RAT Uncharacterized protein OS=Rattus norvegicus OX=10116 PE=4 SV=1;tr|A0A8I6AA71|A0A8I6AA71_RAT Proteasome subunit beta type-3 OS=R	2	2	14.1	22.965	-1.0202	-1.57771	-1.9166	-0.788461	-1.14496	-1.2202	-1.6074	-2.59363	-2.69723	-1.67216	-1.78878	-2.18145	0.00978262	0.0704091	0.8120866861008353	1.755749088386868	Psmb3	29676	Proteasome subunit beta type-3	GO:0010498,GO:0043161,GO:0005737,GO:0005634,GO:0000502,GO:0005839,GO:0019774,GO:0004298	proteasomal protein catabolic process|proteasome-mediated ubiquitin-dependent protein catabolic process|cytoplasm|nucleus|proteasome complex|proteasome core complex|proteasome core complex, beta-subunit complex|threonine-type endopeptidase activity	rno03050,rno05010,rno05012,rno05014,rno05016,rno05017,rno05020,rno05022	Proteasome|Alzheimer disease|Parkinson disease|Amyotrophic lateral sclerosis|Huntington disease|Spinocerebellar ataxia|Prion disease|Pathways of neurodegeneration - multiple diseases	KOG0180	[O]	20S proteasome, regulatory subunit beta type PSMB3/PUP3	Posttranslational modification, protein turnover, chaperones	KOG0180	O	threonine-type endopeptidase activity	Posttranslational modification, protein turnover, chaperones	PF00227	Proteasome	Proteasome subunit
P40307	Psmb2	P40307	P40307	sp|P40307|PSB2_RAT Proteasome subunit beta type-2 OS=Rattus norvegicus OX=10116 GN=Psmb2 PE=1 SV=1	2	2	13.9	22.912	-1.03762	-0.96764	-1.53394	-0.178655	-0.0988905	-1.0074	-1.32149	-1.93543	-2.09204	-1.47212	-2.21188	-1.45021	0.00636353	0.0527402	0.9431705317446958	1.922749119209643	Psmb2	29675	Proteasome subunit beta type-2	GO:0010498,GO:0014070,GO:0010243,GO:0005737,GO:0005654,GO:0005634,GO:0000502,GO:0005839,GO:0019774,GO:0008233,GO:0004298	proteasomal protein catabolic process|response to organic cyclic compound|response to organonitrogen compound|cytoplasm|nucleoplasm|nucleus|proteasome complex|proteasome core complex|proteasome core complex, beta-subunit complex|peptidase activity|threonine-type endopeptidase activity	rno03050,rno05010,rno05012,rno05014,rno05016,rno05017,rno05020,rno05022	Proteasome|Alzheimer disease|Parkinson disease|Amyotrophic lateral sclerosis|Huntington disease|Spinocerebellar ataxia|Prion disease|Pathways of neurodegeneration - multiple diseases	KOG0177	[O]	20S proteasome, regulatory subunit beta type PSMB2/PRE1	Posttranslational modification, protein turnover, chaperones	KOG0177	O	threonine-type endopeptidase activity	Posttranslational modification, protein turnover, chaperones	PF00227	Proteasome	Proteasome subunit
P50137	Tkt	P50137;A0A8I6AQ92;G3V826	P50137;A0A8I6AQ92;G3V826	sp|P50137|TKT_RAT Transketolase OS=Rattus norvegicus OX=10116 GN=Tkt PE=1 SV=1;tr|A0A8I6AQ92|A0A8I6AQ92_RAT Transketolase OS=Rattus norvegicus OX=10116 GN=Tkt PE=4 SV=1;tr|G3V826|G3V826_RAT Transketolase OS=Rattus norvegicus OX=10116 GN=Tkt PE=1 SV=2	22	22	53.1	67.643	1.60978	2.20131	1.60881	0.342695	0.349331	0.720449	0.534213	-0.695217	-0.493546	-0.502371	0.575113	-2.1126	0.0111828	0.0755188	1.587797167270704	3.005900318075517	Tkt	64524	Transketolase	GO:0046166,GO:0006098,GO:0009052,GO:0040008,GO:0046390,GO:0005789,GO:0043231,GO:0005777,GO:0005509,GO:0030246,GO:0000287,GO:0048029,GO:0042803,GO:0030976,GO:0004802	glyceraldehyde-3-phosphate biosynthetic process|pentose-phosphate shunt|pentose-phosphate shunt, non-oxidative branch|regulation of growth|ribose phosphate biosynthetic process|endoplasmic reticulum membrane|intracellular membrane-bounded organelle|peroxisome|calcium ion binding|carbohydrate binding|magnesium ion binding|monosaccharide binding|protein homodimerization activity|thiamine pyrophosph…	rno00030	Pentose phosphate pathway	KOG0523	[G]	Transketolase	Carbohydrate transport and metabolism	KOG0523	G	transketolase activity	Carbohydrate transport and metabolism	PF00456	Transketolase_N	Transketolase, thiamine diphosphate binding domain
P52759	Rida	P52759	P52759	sp|P52759|RIDA_RAT 2-iminobutanoate/2-iminopropanoate deaminase OS=Rattus norvegicus OX=10116 GN=Rida PE=1 SV=3	3	3	27	14.303	0.260526	-1.20898	-0.056936	-1.05861	-1.02209	-0.45555	-3.05884	-3.27168	-3.88044	-2.7943	-1.09665	-2.54962	0.00073038	0.0107978	2.184978854684027	4.547201244962994	Rida	65151	2-iminobutanoate/2-iminopropanoate deaminase	GO:0007420,GO:0070314,GO:0001822,GO:0006629,GO:0030324,GO:0006402,GO:0061157,GO:0050680,GO:0017148,GO:1901565,GO:0033993,GO:1902074,GO:0005737,GO:0005829,GO:0005759,GO:0005739,GO:0005634,GO:0005777,GO:0120242,GO:0120243,GO:0019239,GO:0016892,GO:0042802,GO:0043167,GO:0036041,GO:0003729,GO:0046914	brain development|G1 to G0 transition|kidney development|lipid metabolic process|lung development|mRNA catabolic process|mRNA destabilization|negative regulation of epithelial cell proliferation|negative regulation of translation|organonitrogen compound catabolic process|response to lipid|response to salt|cytoplasm|cytosol|mitochondrial matrix|mitochondrion|nucleus|peroxisome|2-iminobutanoate dea…			KOG2317	[J]	Putative translation initiation inhibitor UK114/IBM1	Translation, ribosomal structure and biogenesis	KOG2317	J	endoribonuclease L-PSP	Translation, ribosomal structure and biogenesis	PF01042	Ribonuc_L-PSP	Endoribonuclease L-PSP
P60711	Actb	P60711;A0A0G2K3K2;A0A8I6G8Y4;A1Z0K8;A0A068F1Y2;A0A8I5Y704;Q99NC6;Q9JLX9	P60711;A0A0G2K3K2;A0A8I6G8Y4;A1Z0K8;A0A068F1Y2;A0A8I5Y704	sp|P60711|ACTB_RAT Actin, cytoplasmic 1 OS=Rattus norvegicus OX=10116 GN=Actb PE=1 SV=1;tr|A0A0G2K3K2|A0A0G2K3K2_RAT Actin, cytoplasmic 1 OS=Rattus norvegicus OX=10116 GN=Actb PE=1 SV=1;tr|A0A8I6G8Y4|A0A8I6G8Y4_RAT Actin, cytoplasmic 1 OS=Rattus norvegicus	22	1	80.5	41.736	4.74956	5.40268	4.68702	5.21094	5.22342	5.35332	4.52688	4.04091	3.65077	4.74743	4.62996	3.71579	0.00346522	0.0360727	0.8858703119585609	1.847879026222288	Actb	81822	Actin, cytoplasmic 1	GO:0034333,GO:0045176,GO:0007409,GO:0048870,GO:0072749,GO:0071257,GO:0007623,GO:0007163,GO:0043968,GO:0043967,GO:0001738,GO:0032091,GO:1905168,GO:0098974,GO:0071896,GO:0051726,GO:0000079,GO:0051621,GO:1903076,GO:0150111,GO:0022898,GO:0035902,GO:0009612,GO:0060041,GO:0048488,GO:0015629,GO:0005884,GO:0005912,GO:0043296,GO:0030424,GO:0044305,GO:0005911,GO:0030863,GO:0005737,GO:0036464,GO:0005856,GO:…	adherens junction assembly|apical protein localization|axonogenesis|cell motility|cellular response to cytochalasin B|cellular response to electrical stimulus|circadian rhythm|establishment or maintenance of cell polarity|histone H2A acetylation|histone H4 acetylation|morphogenesis of a polarized epithelium|negative regulation of protein binding|positive regulation of double-strand break repair v…	rno04015,rno04390,rno04145,rno04210,rno04510,rno04520,rno04530,rno04810,rno04611,rno04613,rno04670,rno04921,rno04919,rno04971,rno04714,rno05205,rno05225,rno05164,rno05132,rno05135,rno05100,rno05014,rno05418,rno05410,rno05412,rno05414,rno05416	Rap1 signaling pathway|Hippo signaling pathway|Phagosome|Apoptosis|Focal adhesion|Adherens junction|Tight junction|Regulation of actin cytoskeleton|Platelet activation|Neutrophil extracellular trap formation|Leukocyte transendothelial migration|Oxytocin signaling pathway|Thyroid hormone signaling pathway|Gastric acid secretion|Thermogenesis|Proteoglycans in cancer|Hepatocellular carcinoma|Influen…	KOG0676	[Z]	Actin and related proteins	Cytoskeleton	KOG0676	Z	ATP binding	Cytoskeleton	PF00022	Actin	Actin
P60901	Psma6	P60901;A0A0G2K0D7;A0A8I6GE69;A0A8I6A6W6	P60901;A0A0G2K0D7;A0A8I6GE69	sp|P60901|PSA6_RAT Proteasome subunit alpha type-6 OS=Rattus norvegicus OX=10116 GN=Psma6 PE=1 SV=1;tr|A0A0G2K0D7|A0A0G2K0D7_RAT Proteasome subunit alpha type-6 OS=Rattus norvegicus OX=10116 GN=Psma6 PE=1 SV=1;tr|A0A8I6GE69|A0A8I6GE69_RAT Proteasome subuni	8	8	36.2	27.399	-0.358387	0.284899	-0.407233	0.0490808	0.0171648	-0.415014	-0.597254	-0.898906	-1.09647	-0.486313	-0.369972	-0.907947	0.00553678	0.0473222	0.5878963312886709	1.503053468257358	Psma6	29673	Proteasome subunit alpha type-6	GO:0051092,GO:0010498,GO:0051603,GO:0006511,GO:0005737,GO:0030016,GO:0016363,GO:0005634,GO:0000932,GO:0005844,GO:0000502,GO:0005839,GO:0019773,GO:0030017,GO:0051059,GO:0003723	positive regulation of NF-kappaB transcription factor activity|proteasomal protein catabolic process|proteolysis involved in cellular protein catabolic process|ubiquitin-dependent protein catabolic process|cytoplasm|myofibril|nuclear matrix|nucleus|P-body|polysome|proteasome complex|proteasome core complex|proteasome core complex, alpha-subunit complex|sarcomere|NF-kappaB binding|RNA binding	rno03050,rno05010,rno05012,rno05014,rno05016,rno05017,rno05020,rno05022	Proteasome|Alzheimer disease|Parkinson disease|Amyotrophic lateral sclerosis|Huntington disease|Spinocerebellar ataxia|Prion disease|Pathways of neurodegeneration - multiple diseases	KOG0182	[O]	20S proteasome, regulatory subunit alpha type PSMA6/SCL1	Posttranslational modification, protein turnover, chaperones	KOG0182	O	threonine-type endopeptidase activity	Posttranslational modification, protein turnover, chaperones	PF00227	Proteasome	Proteasome subunit
P63102	Ywhaz	P63102;A0A0G2JV65	P63102;A0A0G2JV65	sp|P63102|1433Z_RAT 14-3-3 protein zeta/delta OS=Rattus norvegicus OX=10116 GN=Ywhaz PE=1 SV=1;tr|A0A0G2JV65|A0A0G2JV65_RAT 14-3-3 protein zeta/delta OS=Rattus norvegicus OX=10116 GN=Ywhaz PE=1 SV=2	13	10	62	27.771	1.91647	2.38642	1.67932	1.28271	1.17209	2.21152	1.10555	0.96599	0.30539	1.57836	1.62702	-0.0149136	0.0310231	0.16317	0.8468565382247385	1.798577764604929	Ywhaz	25578	14-3-3 protein zeta/delta	GO:0001525,GO:0034613,GO:0070371,GO:0051683,GO:0090168,GO:0002553,GO:0030324,GO:0000122,GO:0006468,GO:0006605,GO:0006626,GO:0010941,GO:0070372,GO:0090128,GO:0003016,GO:0009410,GO:0007165,GO:0008039,GO:0035148,GO:0031252,GO:0005737,GO:0098978,GO:0098686,GO:0042470,GO:0005739,GO:0005634,GO:0048471,GO:0014069,GO:0032991,GO:0140297,GO:0042802,GO:0019904,GO:0019901,GO:0044877,GO:0044325,GO:0031625	angiogenesis|cellular protein localization|ERK1 and ERK2 cascade|establishment of Golgi localization|Golgi reassembly|histamine secretion by mast cell|lung development|negative regulation of transcription by RNA polymerase II|protein phosphorylation|protein targeting|protein targeting to mitochondrion|regulation of cell death|regulation of ERK1 and ERK2 cascade|regulation of synapse maturation|re…	rno04390,rno04151,rno04110,rno04114,rno05203,rno05161,rno05160	Hippo signaling pathway|PI3K-Akt signaling pathway|Cell cycle|Oocyte meiosis|Viral carcinogenesis|Hepatitis B|Hepatitis C	KOG0841	[O]	Multifunctional chaperone (14-3-3 family)	Posttranslational modification, protein turnover, chaperones	KOG0841	T	protein domain specific binding	Signal transduction mechanisms	PF00244	14-3-3	14-3-3 protein
P85973	Pnp	P85973;A0A8I5Y9C1	P85973;A0A8I5Y9C1	sp|P85973|PNPH_RAT Purine nucleoside phosphorylase OS=Rattus norvegicus OX=10116 GN=Pnp PE=1 SV=1;tr|A0A8I5Y9C1|A0A8I5Y9C1_RAT Purine nucleoside phosphorylase OS=Rattus norvegicus OX=10116 GN=Pnp PE=4 SV=1	10	10	51.2	32.302	0.759391	1.37772	1.18796	-0.0585626	0.391864	0.341754	-0.564716	-1.11708	-2.1909	-2.06116	0.78451	-3.17374	0.00731761	0.0588637	2.053868443931979	4.152178437233706	Pnp	290029	Purine nucleoside phosphorylase	GO:0000255,GO:0046059,GO:0006157,GO:0006149,GO:0006955,GO:0006204,GO:0006148,GO:0006738,GO:0006139,GO:0009165,GO:0046638,GO:0032743,GO:0042102,GO:0042278,GO:0006166,GO:0043101,GO:0009410,GO:0034418,GO:0005737,GO:0005829,GO:0005576,GO:0005634,GO:0047975,GO:0042802,GO:0001882,GO:0042301,GO:0002060,GO:0004731	allantoin metabolic process|dAMP catabolic process|deoxyadenosine catabolic process|deoxyinosine catabolic process|immune response|IMP catabolic process|inosine catabolic process|nicotinamide riboside catabolic process|nucleobase-containing compound metabolic process|nucleotide biosynthetic process|positive regulation of alpha-beta T cell differentiation|positive regulation of interleukin-2 produ…	rno00230,rno00760	Purine metabolism|Nicotinate and nicotinamide metabolism	KOG3984	[F]	Purine nucleoside phosphorylase	Nucleotide transport and metabolism	KOG3984	F	nicotinamide riboside catabolic process	Nucleotide transport and metabolism	PF01048	PNP_UDP_1	Phosphorylase superfamily
Q03336	Rgn	Q03336	Q03336	sp|Q03336|RGN_RAT Regucalcin OS=Rattus norvegicus OX=10116 GN=Rgn PE=1 SV=3	8	8	38.8	33.389	1.17225	0.430495	0.348916	0.580863	0.617381	2.61413	-2.0878	-0.895805	-3.518	-1.82326	-0.567612	-1.57859	0.000610811	0.00928093	2.70585064964262	6.524424491719322	Rgn	25106	Regucalcin	GO:0007568,GO:0006874,GO:0001822,GO:0019853,GO:0001889,GO:0097421,GO:0043066,GO:1903011,GO:1903611,GO:0051344,GO:2000279,GO:1903625,GO:0050680,GO:1901318,GO:0034260,GO:1903634,GO:0045019,GO:0032515,GO:0006469,GO:0001933,GO:1902679,GO:0032781,GO:1901896,GO:1903629,GO:0045723,GO:0010907,GO:0043547,GO:0010922,GO:1903052,GO:1901671,GO:0010867,GO:0050848,GO:0007283,GO:0005737,GO:0005829,GO:0005634,GO:…	aging|cellular calcium ion homeostasis|kidney development|L-ascorbic acid biosynthetic process|liver development|liver regeneration|negative regulation of apoptotic process|negative regulation of bone development|negative regulation of calcium-dependent ATPase activity|negative regulation of cyclic-nucleotide phosphodiesterase activity|negative regulation of DNA biosynthetic process|negative regu…	rno00030,rno00053	Pentose phosphate pathway|Ascorbate and aldarate metabolism	KOG4499	[PT]	Ca2+-binding protein Regucalcin/SMP30	Inorganic ion transport and metabolism |Signal transduction mechanisms	KOG4499	G	gluconolactonase activity	Carbohydrate transport and metabolism	PF08450	SGL	SMP-30/Gluconolactonase/LRE-like region
Q4KLZ6	Tkfc	Q4KLZ6;A0A8I6AF41;A0A8I6AR90	Q4KLZ6;A0A8I6AF41;A0A8I6AR90	sp|Q4KLZ6|TKFC_RAT Triokinase/FMN cyclase OS=Rattus norvegicus OX=10116 GN=Tkfc PE=1 SV=1;tr|A0A8I6AF41|A0A8I6AF41_RAT Triokinase/FMN cyclase OS=Rattus norvegicus OX=10116 GN=Tkfc PE=4 SV=1;tr|A0A8I6AR90|A0A8I6AR90_RAT Triokinase/FMN cyclase OS=Rattus norv	12	12	32.9	59.443	0.660761	-2.71271	-1.15477	-1.03198	-0.995459	-0.48511	-4.17826	-2.10752	-4.01263	-2.36513	-0.920626	-2.12046	0.034043	0.177348	1.664225079635006	3.169433678982678	Tkfc	361730	Triokinase/FMN cyclase	GO:0046835,GO:0044262,GO:0019563,GO:0039534,GO:0045088,GO:0005829,GO:0005524,GO:0034012,GO:0004371,GO:0046872,GO:0050354	carbohydrate phosphorylation|cellular carbohydrate metabolic process|glycerol catabolic process|negative regulation of MDA-5 signaling pathway|regulation of innate immune response|cytosol|ATP binding|FAD-AMP lyase (cyclizing) activity|glycerone kinase activity|metal ion binding|triokinase activity	rno00051,rno00561,rno04622	Fructose and mannose metabolism|Glycerolipid metabolism|RIG-I-like receptor signaling pathway	KOG2426	[G]	Dihydroxyacetone kinase/glycerone kinase	Carbohydrate transport and metabolism	KOG2426	G	glycerone kinase activity	Carbohydrate transport and metabolism	PF02733	Dak1	Dak1 domain
Q5RJL5	Ghr	Q5RJL5	Q5RJL5	tr|Q5RJL5|Q5RJL5_RAT Ghr protein OS=Rattus norvegicus OX=10116 GN=Ghr PE=2 SV=1	7	2	35.1	31.957	4.2381	4.32664	4.56858	4.77027	4.70228	4.24748	3.33823	3.58874	4.45176	4.23135	2.8323	4.07346	0.0221527	0.127553	0.7229179611840459	1.650516957752839	Ghr	25235	Ghr protein	GO:0016020,GO:0004896	membrane|cytokine receptor activity	rno04630,rno04151,rno04080,rno04060,rno04935	JAK-STAT signaling pathway|PI3K-Akt signaling pathway|Neuroactive ligand-receptor interaction|Cytokine-cytokine receptor interaction|Growth hormone synthesis, secretion and action
Q63610	Tpm3	Q63610;A0A8I6B5K9	Q63610;A0A8I6B5K9	sp|Q63610|TPM3_RAT Tropomyosin alpha-3 chain OS=Rattus norvegicus OX=10116 GN=Tpm3 PE=1 SV=2;tr|A0A8I6B5K9|A0A8I6B5K9_RAT Tropomyosin 3 OS=Rattus norvegicus OX=10116 GN=Tpm3_v1 PE=4 SV=1	20	4	60.5	29.006	-0.136994	1.11984	0.090268	-0.359789	-0.590644	-0.00677104	-1.43357	-0.903466	-2.09021	-0.448682	-0.114008	-2.7464	0.020372	0.119823	1.308707239621054	2.477194657279775	Tpm3	117557	Tropomyosin alpha-3 chain	GO:0007015,GO:0007420,GO:0006936,GO:0005884,GO:0005903,GO:0032154,GO:0030863,GO:0005737,GO:0030426,GO:0043005,GO:0002102,GO:0001725,GO:0051015	actin filament organization|brain development|muscle contraction|actin filament|brush border|cleavage furrow|cortical cytoskeleton|cytoplasm|growth cone|neuron projection|podosome|stress fiber|actin filament binding	rno04260,rno04261,rno05200,rno05216,rno05410,rno05414	Cardiac muscle contraction|Adrenergic signaling in cardiomyocytes|Pathways in cancer|Thyroid cancer|Hypertrophic cardiomyopathy|Dilated cardiomyopathy	KOG1003	[Z]	Actin filament-coating protein tropomyosin	Cytoskeleton	KOG1003	S	structural constituent of muscle	Function unknown	PF00261	Tropomyosin	Tropomyosin
Q68FY4	Gc	Q68FY4;P04276;A0A8I5ZW66	Q68FY4;P04276;A0A8I5ZW66	tr|Q68FY4|Q68FY4_RAT Vitamin D-binding protein OS=Rattus norvegicus OX=10116 GN=Gc PE=1 SV=1;sp|P04276|VTDB_RAT Vitamin D-binding protein OS=Rattus norvegicus OX=10116 GN=Gc PE=1 SV=3;tr|A0A8I5ZW66|A0A8I5ZW66_RAT Vitamin D-binding protein OS=Rattus norvegi	44	44	84.2	53.518	7.39617	7.38861	7.42407	7.70262	7.60783	7.14647	6.30668	6.52578	6.88673	7.17708	6.15113	7.40222	0.00901492	0.0675501	0.7026898857594626	1.62753648573908	Gc	24384	Vitamin D-binding protein	GO:0005615,GO:0003779,GO:0005499,GO:0090482	extracellular space|actin binding|vitamin D binding|vitamin transmembrane transporter activity											PF00273	Serum_albumin	Serum albumin family
Q9Z1P2	Actn1	Q9Z1P2;Q6T487;Q6GMN8;A0A8I6GDI3;A0A8I6AV34;A0A8I6A472	Q9Z1P2;Q6T487;Q6GMN8;A0A8I6GDI3;A0A8I6AV34;A0A8I6A472	sp|Q9Z1P2|ACTN1_RAT Alpha-actinin-1 OS=Rattus norvegicus OX=10116 GN=Actn1 PE=1 SV=1;tr|Q6T487|Q6T487_RAT Alpha-actinin-1 OS=Rattus norvegicus OX=10116 GN=Actn1 PE=1 SV=1;tr|Q6GMN8|Q6GMN8_RAT Actn1 protein OS=Rattus norvegicus OX=10116 GN=Actn1 PE=1 SV=1;t	32	15	42.5	102.96	-0.837582	-0.111858	-0.823171	-1.70324	-1.57974	0.870684	-1.09961	-1.566	-1.82996	-1.8278	-1.36652	-2.30084	0.0474419	0.215978	0.9676370929006193	1.955634948892555	Actn1	81634	Alpha-actinin-1	GO:0030036,GO:0051017,GO:0051639,GO:0007015,GO:0048041,GO:0055001,GO:0051271,GO:0030220,GO:0036344,GO:0005884,GO:0005903,GO:0030054,GO:0042995,GO:0005911,GO:0005737,GO:0005856,GO:0005829,GO:0043197,GO:0005916,GO:0005925,GO:0098978,GO:0005634,GO:0005886,GO:0001726,GO:0030017,GO:0001725,GO:0030018,GO:0051015,GO:0005509,GO:0005519,GO:0003725,GO:0005178,GO:0030374,GO:0019904,GO:0042803,GO:0099186,GO:…	actin cytoskeleton organization|actin filament bundle assembly|actin filament network formation|actin filament organization|focal adhesion assembly|muscle cell development|negative regulation of cellular component movement|platelet formation|platelet morphogenesis|actin filament|brush border|cell junction|cell projection|cell-cell junction|cytoplasm|cytoskeleton|cytosol|dendritic spine|fascia adh…	rno04510,rno04520,rno04530,rno04810,rno04670,rno05203,rno05146,rno05322	Focal adhesion|Adherens junction|Tight junction|Regulation of actin cytoskeleton|Leukocyte transendothelial migration|Viral carcinogenesis|Amoebiasis|Systemic lupus erythematosus	KOG0035	[Z]	Ca2+-binding actin-bundling protein (actinin), alpha chain (EF-Hand protein superfamily)	Cytoskeleton	KOG0035	Z	actin binding	Cytoskeleton	PF00307	CH	Calponin homology (CH) domain
Q7M0E3	Dstn	Q7M0E3;D4A315;Q7M094	Q7M0E3;D4A315	sp|Q7M0E3|DEST_RAT Destrin OS=Rattus norvegicus OX=10116 GN=Dstn PE=1 SV=3;tr|D4A315|D4A315_RAT Destrin OS=Rattus norvegicus OX=10116 GN=AC093995.1 PE=3 SV=3	7	7	46.1	18.533	-1.22383	-0.849006	-1.20474	-1.35657	-0.900888	-0.711377	-2.4	-2.96571	-2.36212	-2.35996	-0.868915	-2.11529	0.00386275	0.0391282	1.137595331933606	2.200140004938731	Dstn	502674	Destrin	GO:0030042,GO:0030043,GO:0051014,GO:0048870,GO:0030836,GO:0015629,GO:0030864,GO:0005737,GO:0051015	actin filament depolymerization|actin filament fragmentation|actin filament severing|cell motility|positive regulation of actin filament depolymerization|actin cytoskeleton|cortical actin cytoskeleton|cytoplasm|actin filament binding			KOG1735	[Z]	Actin depolymerizing factor	Cytoskeleton	KOG1735	O	actin filament depolymerization	Posttranslational modification, protein turnover, chaperones	PF00241	Cofilin_ADF	Cofilin/tropomyosin-type actin-binding protein
Q99053	Flg	Q99053;Q8CIU0	Q99053;Q8CIU0	tr|Q99053|Q99053_RAT Profilaggrin (Fragment) OS=Rattus norvegicus OX=10116 PE=2 SV=1;tr|Q8CIU0|Q8CIU0_RAT Profilaggrin (Fragment) OS=Rattus norvegicus OX=10116 GN=Flg PE=4 SV=1	4	1	18.2	65.956	-2.52185	-1.57895	-3.23917	-3.17372	-3.13721	-2.95857							1.74559e-09	4.15148e-08	inf	inf		24641	Profilaggrin (Fragment)	GO:0005198	structural molecule activity
Q9R063	Prdx5	Q9R063;A0A8I5ZXJ7;A0A8I5ZR89;A0A0G2JSS8;A0A8I6A9W7	Q9R063;A0A8I5ZXJ7;A0A8I5ZR89;A0A0G2JSS8;A0A8I6A9W7	sp|Q9R063|PRDX5_RAT Peroxiredoxin-5, mitochondrial OS=Rattus norvegicus OX=10116 GN=Prdx5 PE=1 SV=1;tr|A0A8I5ZXJ7|A0A8I5ZXJ7_RAT Peroxiredoxin-5, mitochondrial OS=Rattus norvegicus OX=10116 GN=Prdx5 PE=4 SV=1;tr|A0A8I5ZR89|A0A8I5ZR89_RAT Peroxiredoxin-5, m	4	4	28.6	22.178	0.161032	0.661246	0.485795	-0.0139937	-0.00381249	-0.915257	-0.398517	-1.24927	-0.987921	-2.93306	0.0472178	-0.741082	0.0428381	0.205548	1.106273375706406	2.152888160835621	Prdx5	113898	Peroxiredoxin-5, mitochondrial	GO:0045454,GO:0034599,GO:0034614,GO:0042744,GO:0043066,GO:0016480,GO:0006979,GO:0005737,GO:0031410,GO:0005829,GO:0043231,GO:0005739,GO:0005634,GO:0048471,GO:0005782,GO:0005777,GO:0043027,GO:0004601,GO:0001016,GO:0008379	cell redox homeostasis|cellular response to oxidative stress|cellular response to reactive oxygen species|hydrogen peroxide catabolic process|negative regulation of apoptotic process|negative regulation of transcription by RNA polymerase III|response to oxidative stress|cytoplasm|cytoplasmic vesicle|cytosol|intracellular membrane-bounded organelle|mitochondrion|nucleus|perinuclear region of cytop…	rno04146	Peroxisome	KOG0541	[O]	Alkyl hydroperoxide reductase/peroxiredoxin	Posttranslational modification, protein turnover, chaperones	KOG0541	O	peroxiredoxin activity	Posttranslational modification, protein turnover, chaperones	PF08534	Redoxin	Redoxin

## Sheet: CLO_Sham
Accession	Gene Name	Protein IDs	Majority protein IDs	Fasta headers	Peptides	Unique peptides	Sequence coverage [%]	Mol. weight [kDa]	CLO_1	CLO_2	CLO_3	CLO_4	CLO_5	CLO_6	Sham_1	Sham_2	Sham_3	Sham_4	Sham_5	Sham_6	P-value	Q-value	log2(FC)	FC	Gene_Name	GeneID	Product	GO_id	GO_term	pathway	pathway_description	KOG_id	KOG_abbreviation	KOG_description	KOG_function_class	eggNOG_id	eggNOG_abbreviation	eggNOG_description	eggNOG_function_classification	PFAM_Family	PFAM_Name	PFAM_description
D3ZAF5	Postn	D3ZAF5;A0A097BW25;A0A8I5Y6L2;A0A8I5Y5Q6;A0A0G2K692;A0A8I6AK89;A0A8I6AHK0;CON__Q2KJC7	D3ZAF5;A0A097BW25;A0A8I5Y6L2;A0A8I5Y5Q6;A0A0G2K692;A0A8I6AK89;A0A8I6AHK0	tr|D3ZAF5|D3ZAF5_RAT Periostin OS=Rattus norvegicus OX=10116 GN=Postn PE=1 SV=1;tr|A0A097BW25|A0A097BW25_RAT Periostin isoform R1 OS=Rattus norvegicus OX=10116 GN=Postn PE=1 SV=1;tr|A0A8I5Y6L2|A0A8I5Y6L2_RAT Periostin OS=Rattus norvegicus OX=10116 GN=Postn	17	17	34.9	90.055	-0.351936	-1.50115	-0.685151	-0.840979	-0.875935	-1.44419	1.51097	0.896687	0.0186367	0.448655	0.564392	-1.20447	0.00997903	0.0441807	-1.32236775012234	0.399878120257495	Postn	361945	Periostin	GO:1990523,GO:0007155,GO:0044344,GO:0071560,GO:0071356,GO:0071307,GO:0030198,GO:0001953,GO:1900025,GO:1990138,GO:2000343,GO:0014911,GO:0008593,GO:0003073,GO:0032355,GO:0001666,GO:0009612,GO:0014850,GO:0009888,GO:0042060,GO:0062023,GO:0005737,GO:0031012,GO:0005615,GO:0031594,GO:0005802,GO:0050839,GO:0008201,GO:0046872	bone regeneration|cell adhesion|cellular response to fibroblast growth factor stimulus|cellular response to transforming growth factor beta stimulus|cellular response to tumor necrosis factor|cellular response to vitamin K|extracellular matrix organization|negative regulation of cell-matrix adhesion|negative regulation of substrate adhesion-dependent cell spreading|neuron projection extension|pos…			KOG1437	[MW]	Fasciclin and related adhesion glycoproteins	Cell wall/membrane/envelope biogenesis |Extracellular structures	KOG1437	M	regulation of chemokine (C-C motif) ligand 2 secretion	Cell wall/membrane/envelope biogenesis	PF02469	Fasciclin	Fasciclin domain
F1M7E5	Cdh5	F1M7E5;A0A0G2K0I6	F1M7E5;A0A0G2K0I6	tr|F1M7E5|F1M7E5_RAT Cadherin-5 OS=Rattus norvegicus OX=10116 GN=Cdh5 PE=1 SV=3;tr|A0A0G2K0I6|A0A0G2K0I6_RAT Cadherin-5 OS=Rattus norvegicus OX=10116 GN=Cdh5 PE=1 SV=2	6	6	8.9	81.585	-1.88061	-2.54495	-1.72469	-1.22626	-1.25397	-1.71902	-0.641543	-0.919339	-0.753206	-1.47825	-1.23457	-1.25829	0.0173806	0.0642005	-0.6773849350463694	0.6252976779700898	Cdh5	307618	Cadherin-5	GO:0034332,GO:0070830,GO:0043534,GO:0001955,GO:0016339,GO:0000902,GO:0098609,GO:0044331,GO:0098742,GO:0007043,GO:0006874,GO:0007156,GO:0008285,GO:2000352,GO:0050728,GO:0031115,GO:0045766,GO:0030513,GO:0030335,GO:1903142,GO:0010628,GO:0035307,GO:0031334,GO:1902396,GO:2000114,GO:0001932,GO:0043114,GO:0007179,GO:0001944,GO:0005912,GO:0005923,GO:0016342,GO:0030054,GO:0071944,GO:0009986,GO:0005911,GO:…	adherens junction organization|bicellular tight junction assembly|blood vessel endothelial cell migration|blood vessel maturation|calcium-dependent cell-cell adhesion via plasma membrane cell adhesion molecules|cell morphogenesis|cell-cell adhesion|cell-cell adhesion mediated by cadherin|cell-cell adhesion via plasma-membrane adhesion molecules|cell-cell junction assembly|cellular calcium ion hom…	rno04514,rno04670,rno05418	Cell adhesion molecules|Leukocyte transendothelial migration|Fluid shear stress and atherosclerosis	KOG3594	[S]	FOG: Cadherin repeats	Function unknown	KOG3594	G	homophilic cell adhesion via plasma membrane adhesion molecules	Carbohydrate transport and metabolism	PF00028	Cadherin	Cadherin domain
A0A0G2K332	AABR07034729.1	A0A0G2K332;A2NB68;A2NB79;A2NB72	A0A0G2K332;A2NB68;A2NB79;A2NB72	tr|A0A0G2K332|A0A0G2K332_RAT Ig-like domain-containing protein OS=Rattus norvegicus OX=10116 GN=AABR07034729.1 PE=1 SV=2;tr|A2NB68|A2NB68_RAT Productively rearranged V-lambda-1 (Fragment) OS=Rattus norvegicus OX=10116 PE=2 SV=1;tr|A2NB79|A2NB79_RAT Product	2	2	19.5	12.915	-2.14943	-1.01367	0.206552	-1.06396	-0.767345	-0.0260905	0.584787	0.370595	0.74837	-0.932719	0.206532	1.61103	0.0284817	0.0922096	-1.233758104036485	0.425208368532193	AABR07034729.1	680329	Ig-like domain-containing protein	GO:0006955,GO:0005615	immune response|extracellular space											PF07686	V-set	Immunoglobulin V-set domain
Q99PS8	Hrg	Q99PS8;A0A0G2K3G0	Q99PS8;A0A0G2K3G0	sp|Q99PS8|HRG_RAT Histidine-rich glycoprotein OS=Rattus norvegicus OX=10116 GN=Hrg PE=1 SV=1;tr|A0A0G2K3G0|A0A0G2K3G0_RAT Histidine-rich glycoprotein OS=Rattus norvegicus OX=10116 GN=Hrg PE=1 SV=1	24	14	53.1	59.048	2.19343	2.65434	1.70167	1.77092	1.77105	3.08305	6.79466	6.68636	6.54507	6.07882	5.9193	3.34034	7.84394e-05	0.000829217	-3.698346644819898	0.07703475852324378	Hrg	171016	Histidine-rich glycoprotein	GO:0061844,GO:0051838,GO:0050832,GO:0042730,GO:0097037,GO:0015886,GO:0016525,GO:0043537,GO:0007162,GO:0033629,GO:0030308,GO:0008285,GO:0010951,GO:2001027,GO:0051918,GO:0010593,GO:1900747,GO:0030168,GO:0043065,GO:2000504,GO:0051894,GO:0002839,GO:0032956,GO:0030193,GO:0010468,GO:0050730,GO:0010543,GO:0043254,GO:0034395,GO:0014070,GO:0009986,GO:0036019,GO:0005576,GO:0061474,GO:0031982,GO:0004869,GO:…	antimicrobial humoral immune response mediated by antimicrobial peptide|cytolysis by host of symbiont cells|defense response to fungus|fibrinolysis|heme export|heme transport|negative regulation of angiogenesis|negative regulation of blood vessel endothelial cell migration|negative regulation of cell adhesion|negative regulation of cell adhesion mediated by integrin|negative regulation of cell gr…							ENOG502S50D	S	positive regulation of blood vessel remodeling	Function unknown
A0A0G2K4I9	F11	A0A0G2K4I9;Q6TUF8	A0A0G2K4I9;Q6TUF8	tr|A0A0G2K4I9|A0A0G2K4I9_RAT Coagulation factor XI OS=Rattus norvegicus OX=10116 GN=F11 PE=1 SV=2;tr|Q6TUF8|Q6TUF8_RAT Coagulation factor XI OS=Rattus norvegicus OX=10116 GN=F11 PE=1 SV=1	18	17	34.3	69.897	-0.418029	-1.14945	-0.572142	-1.07622	-1.30605	-1.61305	0.893494	0.63492	1.16983	0.141659	0.355153	-0.205461	0.000258078	0.00243062	-1.520754890687342	0.3485035142843584	F11	290757	Coagulation factor XI	GO:0007596,GO:0031639,GO:0051919,GO:0030193,GO:0005615,GO:0070009,GO:0004252	blood coagulation|plasminogen activation|positive regulation of fibrinolysis|regulation of blood coagulation|extracellular space|serine-type aminopeptidase activity|serine-type endopeptidase activity	rno04610	Complement and coagulation cascades	KOG3627	[E]	Trypsin	Amino acid transport and metabolism					PF00024	PAN_1	PAN domain
A0A0G2K9Y5	Hrg	A0A0G2K9Y5	A0A0G2K9Y5	tr|A0A0G2K9Y5|A0A0G2K9Y5_RAT RCG36507, isoform CRA_a OS=Rattus norvegicus OX=10116 GN=Hrg PE=1 SV=2	18	8	37.5	59.376	0.473692	1.60779	0.342107	0.607343	0.420317	1.12893	4.62055	4.57527	4.49756	4.22892	3.80325	1.37104	0.000224731	0.00215575	-3.086069187272265	0.1177607616542274	Hrg	681544	RCG36507, isoform CRA_a	GO:0004869	cysteine-type endopeptidase inhibitor activity
A0A0G2KAJ7	Col12a1	A0A0G2KAJ7;A0A8I5ZRE6;A0A8I6B493	A0A0G2KAJ7;A0A8I5ZRE6;A0A8I6B493	tr|A0A0G2KAJ7|A0A0G2KAJ7_RAT Collagen alpha-1(XII) chain OS=Rattus norvegicus OX=10116 GN=Col12a1 PE=1 SV=2;tr|A0A8I5ZRE6|A0A8I5ZRE6_RAT Collagen alpha-1(XII) chain OS=Rattus norvegicus OX=10116 GN=Col12a1 PE=4 SV=1;tr|A0A8I6B493|A0A8I6B493_RAT Collagen al	6	6	2.2	339.53	-2.34347	-3.51666	-2.57288	-3.2472	-3.34356	-3.15113	-0.524998	-1.39783	-1.97081	-3.08948	-0.456768	-1.4561	0.00577775	0.0308544	-1.54648579849729	0.3423429484879162	Col12a1	25683	Collagen alpha-1(XII) chain	GO:0005581,GO:0005576	collagen trimer|extracellular region	rno04974	Protein digestion and absorption	KOG3544	[W]	Collagens (type IV and type XIII), and related proteins	Extracellular structures	KOG3544	D	structural constituent of cuticle	Cell cycle control, cell division, chromosome partitioning	PF00041	fn3	Fibronectin type III domain
A0A8I6GLZ2	Mxra8	A0A8I6GLZ2;A0A0G2KB26;Q5XI43	A0A8I6GLZ2;A0A0G2KB26;Q5XI43	tr|A0A8I6GLZ2|A0A8I6GLZ2_RAT Matrix-remodeling-associated protein 8 OS=Rattus norvegicus OX=10116 GN=Mxra8 PE=4 SV=1;tr|A0A0G2KB26|A0A0G2KB26_RAT Matrix remodeling-associated protein 8 OS=Rattus norvegicus OX=10116 GN=Mxra8 PE=4 SV=2;sp|Q5XI43|MXRA8_RAT Ma	2	2	6	52.481							-1.89825	-2.6108	-3.00606	-3.1475	-3.28544	-1.56807	1.46695e-08	2.37462e-07	0	0	Mxra8	313770	Matrix-remodeling-associated protein 8
Q5M871	Fcmr	Q5M871;A0A8I5ZSV7;A0A0H2UHV3	Q5M871;A0A8I5ZSV7;A0A0H2UHV3	sp|Q5M871|FAIM3_RAT Fas apoptotic inhibitory molecule 3 OS=Rattus norvegicus OX=10116 GN=Fcmr PE=1 SV=1;tr|A0A8I5ZSV7|A0A8I5ZSV7_RAT Fas apoptotic inhibitory molecule 3 OS=Rattus norvegicus OX=10116 GN=Fcmr PE=4 SV=1;tr|A0A0H2UHV3|A0A0H2UHV3_RAT Fas apopto	5	5	14.6	48.055							1.28587	-0.217354	-0.27049	-1.13659	0.263363	-0.316924	7.84037e-10	1.93396e-08	0	0	Fcmr	548326	Fas apoptotic inhibitory molecule 3	GO:0002376,GO:1990001,GO:2001237,GO:0070229,GO:0009986,GO:0009897,GO:0016021,GO:0005886,GO:0004888	immune system process|inhibition of cysteine-type endopeptidase activity involved in apoptotic process|negative regulation of extrinsic apoptotic signaling pathway|negative regulation of lymphocyte apoptotic process|cell surface|external side of plasma membrane|integral component of membrane|plasma membrane|transmembrane signaling receptor activity							ENOG502S6XH	S	immune system process	Function unknown	PF07686	V-set	Immunoglobulin V-set domain
D3ZGM7	Pi16	D3ZGM7;A0A1W2Q642	D3ZGM7;A0A1W2Q642	tr|D3ZGM7|D3ZGM7_RAT Peptidase inhibitor 16 OS=Rattus norvegicus OX=10116 GN=Pi16 PE=1 SV=3;tr|A0A1W2Q642|A0A1W2Q642_RAT Peptidase inhibitor 16 OS=Rattus norvegicus OX=10116 GN=Pi16 PE=1 SV=2	6	6	18.7	63.552	-0.00443351	0.101971	1.4051	-0.39242	0.00775865	0.709238	2.05246	2.30429	1.65898	1.42231	1.72648	0.390816	0.00674229	0.0342403	-1.288019928334381	0.4095126921819551	Pi16	294312	Peptidase inhibitor 16	GO:0061052,GO:0005615	negative regulation of cell growth involved in cardiac muscle cell development|extracellular space			KOG3017	[S]	Defense-related protein containing SCP domain	Function unknown	KOG3017	A	peptidase inhibitor activity	RNA processing and modification	PF00188	CAP	Cysteine-rich secretory protein family
P97603	Neo1	P97603;A0A8I5ZQS8;A0A8I5Y1H5;A0A8I5ZV53	P97603;A0A8I5ZQS8;A0A8I5Y1H5;A0A8I5ZV53	sp|P97603|NEO1_RAT Neogenin (Fragment) OS=Rattus norvegicus OX=10116 GN=Neo1 PE=1 SV=1;tr|A0A8I5ZQS8|A0A8I5ZQS8_RAT Neogenin OS=Rattus norvegicus OX=10116 GN=Neo1 PE=4 SV=1;tr|A0A8I5Y1H5|A0A8I5Y1H5_RAT Neogenin OS=Rattus norvegicus OX=10116 GN=Neo1 PE=4 SV	2	2	1.8	150.64							-2.31807	-3.37722	-2.58191	-3.56789	-2.52144	-3.47288	3.3898e-09	6.75353e-08	0	0	Neo1	81735	Neogenin (Fragment)	GO:0007411,GO:0098609,GO:0055072,GO:0007520,GO:0048681,GO:1901215,GO:0050709,GO:0001764,GO:0030513,GO:0048679,GO:2001222,GO:0006355,GO:0044295,GO:0009986,GO:0005887,GO:0097708,GO:0016020,GO:0043025,GO:0005886,GO:0098797,GO:0070700,GO:0045296,GO:0039706,GO:0038023	axon guidance|cell-cell adhesion|iron ion homeostasis|myoblast fusion|negative regulation of axon regeneration|negative regulation of neuron death|negative regulation of protein secretion|neuron migration|positive regulation of BMP signaling pathway|regulation of axon regeneration|regulation of neuron migration|regulation of transcription, DNA-templated|axonal growth cone|cell surface|integral co…	rno04350,rno04514,rno04360	TGF-beta signaling pathway|Cell adhesion molecules|Axon guidance	KOG4221	[T]	Receptor mediating netrin-dependent axon guidance	Signal transduction mechanisms	KOG4221	I	netrin receptor activity	Lipid transport and metabolism	PF00041	fn3	Fibronectin type III domain
A0A8I5YCJ2	Tcn2	A0A8I5YCJ2;G3V6K1;Q9R0D6	A0A8I5YCJ2;G3V6K1;Q9R0D6	tr|A0A8I5YCJ2|A0A8I5YCJ2_RAT Transcobalamin-2 OS=Rattus norvegicus OX=10116 GN=Tcn2 PE=4 SV=1;tr|G3V6K1|G3V6K1_RAT Transcobalamin 2, isoform CRA_a OS=Rattus norvegicus OX=10116 GN=Tcn2 PE=3 SV=1;sp|Q9R0D6|TCO2_RAT Transcobalamin-2 OS=Rattus norvegicus OX=1	5	5	16	48.286							-0.884265	-0.782359	-0.427968	-0.793239	-0.805877	-0.989241	1.31727e-15	6.82344e-13	0	0	Tcn2	64365	Transcobalamin-2			rno04977	Vitamin digestion and absorption
D3ZPI8	C8g	D3ZPI8;A0A8I5ZP72;A0A8I6A1Y6;A0A8I5YC83;A0A8I6A491;A0A8I6AEX7;A0A8I5ZKU8	D3ZPI8;A0A8I5ZP72;A0A8I6A1Y6;A0A8I5YC83;A0A8I6A491;A0A8I6AEX7;A0A8I5ZKU8	tr|D3ZPI8|D3ZPI8_RAT Complement component 8, gamma polypeptide (Predicted), isoform CRA_a OS=Rattus norvegicus OX=10116 GN=C8g PE=1 SV=1;tr|A0A8I5ZP72|A0A8I5ZP72_RAT Complement component 8, gamma polypeptide (Predicted), isoform CRA_b OS=Rattus norvegicus	9	9	69.5	18.414	2.31927	1.81298	2.06633	1.9167	1.82253	3.68262	4.34026	4.11393	4.14825	3.39764	3.55309	3.20582	0.00142066	0.0106653	-1.523096183218841	0.3479384004351129	C8g	296545	Complement component 8, gamma polypeptide (Predicted), isoform CRA_a	GO:0006956,GO:0005576,GO:0005615,GO:0005579,GO:0001848,GO:0044877	complement activation|extracellular region|extracellular space|membrane attack complex|complement binding|protein-containing complex binding	rno04610,rno05171,rno05146,rno05322,rno05020	Complement and coagulation cascades|Coronavirus disease - COVID-19|Amoebiasis|Systemic lupus erythematosus|Prion disease					ENOG502S0KX	S	complement activation, alternative pathway	Function unknown	PF00061	Lipocalin	Lipocalin / cytosolic fatty-acid binding protein family
D3ZJF8	Fcgbp	D3ZJF8;A0A8I5ZQD3;Q499U7;F7EZQ4	D3ZJF8;A0A8I5ZQD3	tr|D3ZJF8|D3ZJF8_RAT Fc gamma-binding protein OS=Rattus norvegicus OX=10116 GN=Fcgbp PE=1 SV=4;tr|A0A8I5ZQD3|A0A8I5ZQD3_RAT Fc gamma-binding protein OS=Rattus norvegicus OX=10116 GN=Fcgbp PE=4 SV=1	20	20	10.2	275.06	-0.124675	-1.76583	-0.77817	0.990215	0.897468	0.475359	1.36458	2.04704	0.765797	2.08786	0.0295443	1.90962	0.0280594	0.0914137	-1.418345679418602	0.3741410892402293	Fcgbp	100303643	Fc gamma-binding protein	GO:0031012,GO:0005615	extracellular matrix|extracellular space			KOG1216	[WV]	von Willebrand factor and related coagulation proteins	Extracellular structures |Defense mechanisms	KOG1216	O	sensory perception of sound	Posttranslational modification, protein turnover, chaperones	PF00094	VWD	von Willebrand factor type D domain
P02454	Col1a1	P02454;A0A8I5ZRN2;A0A8I6G8P4;A0A8I6GG08;A0A068F650;CON__Q862S4	P02454;A0A8I5ZRN2;A0A8I6G8P4;A0A8I6GG08	sp|P02454|CO1A1_RAT Collagen alpha-1(I) chain OS=Rattus norvegicus OX=10116 GN=Col1a1 PE=1 SV=5;tr|A0A8I5ZRN2|A0A8I5ZRN2_RAT Collagen alpha-1(I) chain OS=Rattus norvegicus OX=10116 GN=Col1a1 PE=4 SV=1;tr|A0A8I6G8P4|A0A8I6G8P4_RAT Collagen alpha-1(I) chain	21	21	17.3	137.95	1.75342	1.24571	1.52742	0.612339	0.243943	0.938007	4.8436	3.62837	2.44515	3.37211	3.44638	0.162018	0.0183559	0.0655749	-1.92946542467921	0.2625264292650172	Col1a1	29393	Collagen alpha-1(I) chain	GO:0001568,GO:0060346,GO:0060351,GO:0071230,GO:0071364,GO:0044344,GO:1902618,GO:0071260,GO:0071300,GO:0071560,GO:0071356,GO:0071306,GO:0032964,GO:0030199,GO:0038063,GO:0048706,GO:0001958,GO:0030198,GO:0060325,GO:0001957,GO:0010812,GO:0001503,GO:0001649,GO:0090263,GO:0030335,GO:0010718,GO:0045893,GO:0034504,GO:0015031,GO:0051591,GO:0031960,GO:0032355,GO:1902617,GO:0042542,GO:0055093,GO:0009612,GO:…	blood vessel development|bone trabecula formation|cartilage development involved in endochondral bone morphogenesis|cellular response to amino acid stimulus|cellular response to epidermal growth factor stimulus|cellular response to fibroblast growth factor stimulus|cellular response to fluoride|cellular response to mechanical stimulus|cellular response to retinoic acid|cellular response to transf…	rno04151,rno04512,rno04510,rno04611,rno04926,rno04974,rno05205,rno05165,rno05146,rno05415,rno04933	PI3K-Akt signaling pathway|ECM-receptor interaction|Focal adhesion|Platelet activation|Relaxin signaling pathway|Protein digestion and absorption|Proteoglycans in cancer|Human papillomavirus infection|Amoebiasis|Diabetic cardiomyopathy|AGE-RAGE signaling pathway in diabetic complications	KOG3544	[W]	Collagens (type IV and type XIII), and related proteins	Extracellular structures	KOG3544	D	structural constituent of cuticle	Cell cycle control, cell division, chromosome partitioning	PF00093	VWC	von Willebrand factor type C domain
A0A8I5ZRU2		A0A8I5ZRU2	A0A8I5ZRU2	tr|A0A8I5ZRU2|A0A8I5ZRU2_RAT Uncharacterized protein OS=Rattus norvegicus OX=10116 PE=4 SV=1	4	2	32.9	16.749	-1.44692	-0.967817	-0.961923	-1.17602	-1.45511	-0.932892	0.801711	0.391176	1.37069	-0.0846795	0.635435	1.41635	2.14698e-05	0.000239612	-1.911893550550201	0.2657435257884609		679997	Uncharacterized protein
A0A8I6ADR1	Col6a3	A0A8I6ADR1;A0A8I5ZTR6;A0A8I6AHL9	A0A8I6ADR1;A0A8I5ZTR6;A0A8I6AHL9	tr|A0A8I6ADR1|A0A8I6ADR1_RAT Collagen type VI alpha 3 chain OS=Rattus norvegicus OX=10116 GN=Col6a3 PE=4 SV=1;tr|A0A8I5ZTR6|A0A8I5ZTR6_RAT Collagen type VI alpha 3 chain OS=Rattus norvegicus OX=10116 GN=Col6a3 PE=4 SV=1;tr|A0A8I6AHL9|A0A8I6AHL9_RAT Collage	23	23	11.7	292.4	-0.879577	-1.3819	-1.19648	-1.3306	-2.31298	-2.03898	2.52107	1.26211	1.50497	0.551529	1.94847	1.4217	5.33614e-06	6.74176e-05	-3.058392889077119	0.1200416626017154	Col6a3	367313	Collagen type VI alpha 3 chain			rno04151,rno04512,rno04510,rno04974,rno05165	PI3K-Akt signaling pathway|ECM-receptor interaction|Focal adhesion|Protein digestion and absorption|Human papillomavirus infection	KOG3544	[W]	Collagens (type IV and type XIII), and related proteins	Extracellular structures
Q99N59	Amy1a	Q99N59;Q5I0L0;A0A8I5ZY75;A0A8I5ZU41;CON__Q3MHH8	Q99N59;Q5I0L0;A0A8I5ZY75;A0A8I5ZU41	tr|Q99N59|Q99N59_RAT Alpha-amylase OS=Rattus norvegicus OX=10116 GN=Amy1a PE=2 SV=1;tr|Q5I0L0|Q5I0L0_RAT Alpha-amylase OS=Rattus norvegicus OX=10116 GN=Amy1a PE=2 SV=1;tr|A0A8I5ZY75|A0A8I5ZY75_RAT Amylase, alpha 1A OS=Rattus norvegicus OX=10116 PE=4 SV=1;t	12	7	28.4	58.829	0.753088	0.34727	0.805924	0.815838	0.750587	0.449817	1.13585	1.53501	2.05965	0.866014	1.32665	1.17167	0.00404729	0.0225968	-0.6953863814114297	0.6175439063078877	Amy1a	24203	Alpha-amylase	GO:0005975,GO:0009617,GO:0005615,GO:0004556,GO:0016160,GO:0046872	carbohydrate metabolic process|response to bacterium|extracellular space|alpha-amylase activity|amylase activity|metal ion binding	rno00500,rno04970,rno04972,rno04973	Starch and sucrose metabolism|Salivary secretion|Pancreatic secretion|Carbohydrate digestion and absorption	KOG2212	[G]	Alpha-amylase	Carbohydrate transport and metabolism
Q62894	Ecm1	Q62894;A0A8I6A022	Q62894;A0A8I6A022	sp|Q62894|ECM1_RAT Extracellular matrix protein 1 OS=Rattus norvegicus OX=10116 GN=Ecm1 PE=1 SV=2;tr|A0A8I6A022|A0A8I6A022_RAT Extracellular matrix protein 1 OS=Rattus norvegicus OX=10116 GN=Ecm1 PE=4 SV=1	21	21	44.3	63.248	-0.904814	-0.174835	-0.447128	-0.653717	-0.730238	-1.0364	2.53045	1.91458	1.97031	1.23344	1.51244	0.112293	0.000117156	0.00121373	-2.20344025440933	0.2171192798183801	Ecm1	116662	Extracellular matrix protein 1	GO:0001525,GO:0031214,GO:0002063,GO:0003416,GO:0006954,GO:0030502,GO:0001960,GO:0010466,GO:0001503,GO:0045766,GO:0001938,GO:0030500,GO:2000404,GO:0006357,GO:0002828,GO:0007165,GO:0062023,GO:0005615,GO:0019899,GO:0005134,GO:0043236,GO:0002020,GO:0008022	angiogenesis|biomineral tissue development|chondrocyte development|endochondral bone growth|inflammatory response|negative regulation of bone mineralization|negative regulation of cytokine-mediated signaling pathway|negative regulation of peptidase activity|ossification|positive regulation of angiogenesis|positive regulation of endothelial cell proliferation|regulation of bone mineralization|regu…							ENOG502RY3T	S	interleukin-2 receptor binding	Function unknown	PF05782	ECM1	Extracellular matrix protein 1 (ECM1)
A0A8I6AAN5	Fbln1	A0A8I6AAN5	A0A8I6AAN5	tr|A0A8I6AAN5|A0A8I6AAN5_RAT Fibulin 1 OS=Rattus norvegicus OX=10116 GN=Fbln1 PE=4 SV=1	20	3	36.6	75.551	-0.325622	-2.76006	-1.04051	-0.804949	-0.603689	1.32465	0.728455	1.01186	1.25289	0.230739	0.333891	0.587738	0.03203	0.102417	-1.392626066950348	0.3808708903029741	Fbln1	315191	Fibulin 1					KOG1217	[T]	Fibrillins and related proteins containing Ca2+-binding EGF-like domains	Signal transduction mechanisms
D3ZWD6	C8a	D3ZWD6;A0A8I6ACZ6;A0A8I5ZRH5	D3ZWD6;A0A8I6ACZ6;A0A8I5ZRH5	tr|D3ZWD6|D3ZWD6_RAT Complement C8 alpha chain OS=Rattus norvegicus OX=10116 GN=C8a PE=3 SV=2;tr|A0A8I6ACZ6|A0A8I6ACZ6_RAT Complement C8 alpha chain OS=Rattus norvegicus OX=10116 GN=C8a PE=4 SV=1;tr|A0A8I5ZRH5|A0A8I5ZRH5_RAT Complement C8 alpha chain OS=Ra	28	28	64.7	66.828	2.02128	1.53728	1.53888	1.77074	1.71442	3.40898	3.92978	3.81425	3.86744	2.95093	3.25425	2.97308	0.00173086	0.012116	-1.466359136007673	0.3618944440092354	C8a	298288	Complement C8 alpha chain	GO:0006956,GO:0006958,GO:0019835,GO:0045087,GO:0005576,GO:0005615,GO:0005579,GO:0001848,GO:0044877	complement activation|complement activation, classical pathway|cytolysis|innate immune response|extracellular region|extracellular space|membrane attack complex|complement binding|protein-containing complex binding	rno04610,rno05171,rno05146,rno05322,rno05020	Complement and coagulation cascades|Coronavirus disease - COVID-19|Amoebiasis|Systemic lupus erythematosus|Prion disease					ENOG502QT87	S	complement activation, alternative pathway	Function unknown	PF00057	Ldl_recept_a	Low-density lipoprotein receptor domain class A
F1LYX9	Dsg2	F1LYX9;A0A8I6AG90	F1LYX9;A0A8I6AG90	tr|F1LYX9|F1LYX9_RAT Desmoglein 2 OS=Rattus norvegicus OX=10116 GN=Dsg2 PE=1 SV=2;tr|A0A8I6AG90|A0A8I6AG90_RAT Desmoglein 2 OS=Rattus norvegicus OX=10116 GN=Dsg2 PE=4 SV=1	6	6	7	122.29	-0.887192	-2.49425	-1.0445	-1.84238	-1.75573	-2.8516	-0.344671	-1.01772	-0.565009	-1.1646	-0.544788	-0.961098	0.0121739	0.0512619	-1.046295718597618	0.4842098327978016	Dsg2	307562	Desmoglein 2	GO:0086073,GO:0007155,GO:0098609,GO:0002934,GO:0007156,GO:0060135,GO:0003165,GO:0086091,GO:0098911,GO:0032570,GO:0016324,GO:0005911,GO:0030057,GO:0016021,GO:0014704,GO:0016328,GO:0005886,GO:0005509,GO:0050839	bundle of His cell-Purkinje myocyte adhesion involved in cell communication|cell adhesion|cell-cell adhesion|desmosome organization|homophilic cell adhesion via plasma membrane adhesion molecules|maternal process involved in female pregnancy|Purkinje myocyte development|regulation of heart rate by cardiac conduction|regulation of ventricular cardiac muscle cell action potential|response to proges…	rno05412	Arrhythmogenic right ventricular cardiomyopathy	KOG3594	[S]	FOG: Cadherin repeats	Function unknown	KOG3594	G	homophilic cell adhesion via plasma membrane adhesion molecules	Carbohydrate transport and metabolism	PF00028	Cadherin	Cadherin domain
A0A8I6AI41		A0A8I6AI41;A0A8I6ASD7	A0A8I6AI41;A0A8I6ASD7	tr|A0A8I6AI41|A0A8I6AI41_RAT Uncharacterized protein OS=Rattus norvegicus OX=10116 PE=4 SV=1;tr|A0A8I6ASD7|A0A8I6ASD7_RAT Uncharacterized protein OS=Rattus norvegicus OX=10116 PE=4 SV=1	6	2	79.2	11.561	1.44571	1.23047	1.72356	1.60233	1.68169	1.90131	2.67	3.13282	2.32093	2.17366	1.989	1.61272	0.0126397	0.0518598	-0.7190091894337234	0.6075145262973853		679997	Uncharacterized protein
A0A8I6AMC9	Cpamd8	A0A8I6AMC9;A0A8I6AG69;A0A8I5ZW14;A0A8I6AIX1	A0A8I6AMC9;A0A8I6AG69;A0A8I5ZW14;A0A8I6AIX1	tr|A0A8I6AMC9|A0A8I6AMC9_RAT C3 and PZP-like, alpha-2-macroglobulin domain-containing 8 OS=Rattus norvegicus OX=10116 GN=Cpamd8 PE=4 SV=1;tr|A0A8I6AG69|A0A8I6AG69_RAT C3 and PZP-like, alpha-2-macroglobulin domain-containing 8 OS=Rattus norvegicus OX=10116	88	27	59.8	165.04	2.21548	1.98352	3.03435	2.25641	2.14745	3.92208	4.00619	4.01172	4.2292	3.13014	3.50273	2.51812	0.0369913	0.11076	-0.9731362620056778	0.5093974836348585	Cpamd8	297572	C3 and PZP-like, alpha-2-macroglobulin domain-containing 8					KOG1366	[O]	Alpha-macroglobulin	Posttranslational modification, protein turnover, chaperones
A0A8I6G6L0	Spon1	A0A8I6G6L0;Q3B7D6;P35446	A0A8I6G6L0;Q3B7D6;P35446	tr|A0A8I6G6L0|A0A8I6G6L0_RAT Spondin-1 OS=Rattus norvegicus OX=10116 GN=Spon1 PE=4 SV=1;tr|Q3B7D6|Q3B7D6_RAT Spondin-1 OS=Rattus norvegicus OX=10116 GN=Spon1 PE=1 SV=1;sp|P35446|SPON1_RAT Spondin-1 OS=Rattus norvegicus OX=10116 GN=Spon1 PE=1 SV=1	4	4	9	89.814							-1.64382	-1.24917	-1.50895	-1.00607	-1.55487	-1.84881	3.7693e-13	6.50833e-11	0	0	Spon1	64456	Spondin-1					KOG3539	[W]	Spondins, extracellular matrix proteins	Extracellular structures
A0A8I6GB90		A0A8I6GB90	A0A8I6GB90	tr|A0A8I6GB90|A0A8I6GB90_RAT Uncharacterized protein OS=Rattus norvegicus OX=10116 PE=4 SV=1	1	1	13.6	12.984	-1.05622	0.463152	-1.78856	-1.25085	-1.21434	-2.22803	2.37741	1.01805	1.31036	0.827379	0.554098	1.45243	0.000324359	0.00300032	-2.435762140322132	0.1848257739489205		691828	Uncharacterized protein
D3ZJ08	Hist2h3c2	D3ZJ08	D3ZJ08	tr|D3ZJ08|D3ZJ08_RAT Histone H3 OS=Rattus norvegicus OX=10116 GN=Hist2h3c2 PE=3 SV=1	3	1	35.3	15.388	1.0336	-0.190492	-0.0462711	1.16969	0.507968	0.175033	0.915338	1.67124	1.74612	3.43551	0.29622	1.57557	0.0382737	0.111115	-1.165077381715399	0.4459403402031717	Hist2h3c2	310678	Histone H3			rno04613,rno05202,rno05322,rno05034	Neutrophil extracellular trap formation|Transcriptional misregulation in cancer|Systemic lupus erythematosus|Alcoholism	KOG1745	[B]	Histones H3 and H4	Chromatin structure and dynamics	KOG1745	B	protein heterodimerization activity	Chromatin structure and dynamics	PF00125	Histone	Core histone H2A/H2B/H3/H4
D3ZUU6	Clec3b	D3ZUU6	D3ZUU6	tr|D3ZUU6|D3ZUU6_RAT C-type lectin domain family 3, member B OS=Rattus norvegicus OX=10116 GN=Clec3b PE=1 SV=1	7	7	45	22.306	0.295448	0.593364	0.799854	0.837448	0.352429	0.979	2.1656	1.74249	1.5157	1.50142	1.41445	0.493394	0.00809177	0.037453	-0.829250419118246	0.5628215915337541	Clec3b	100912012	C-type lectin domain family 3, member B	GO:0030282,GO:0071310,GO:0071560,GO:0001503,GO:0010756,GO:0001501,GO:0005737,GO:0005615,GO:0001652,GO:0005509,GO:0030246,GO:0008201,GO:0036143	bone mineralization|cellular response to organic substance|cellular response to transforming growth factor beta stimulus|ossification|positive regulation of plasminogen activation|skeletal system development|cytoplasm|extracellular space|granular component|calcium ion binding|carbohydrate binding|heparin binding|kringle domain binding			KOG4297	[TV]	C-type lectin	Signal transduction mechanisms |Defense mechanisms	KOG4297	K	carbohydrate binding	Transcription	PF00059	Lectin_C	Lectin C-type domain
P33436	Mmp2	P33436;E9PSM5;A0A8I5Y0Q9	P33436;E9PSM5;A0A8I5Y0Q9	sp|P33436|MMP2_RAT 72 kDa type IV collagenase OS=Rattus norvegicus OX=10116 GN=Mmp2 PE=1 SV=2;tr|E9PSM5|E9PSM5_RAT 72 kDa type IV collagenase OS=Rattus norvegicus OX=10116 GN=Mmp2 PE=1 SV=3;tr|A0A8I5Y0Q9|A0A8I5Y0Q9_RAT 72 kDa type IV collagenase OS=Rattus	14	14	27.5	74.149	-4.40603	-2.77717	-2.53152	-1.61953	-1.48349	-3.56243	-0.0988945	-1.01791	-0.617391	-1.78424	0	-3.26202	0.0407207	0.115392	-1.599950102807873	0.3298883870480168	Mmp2	81686	72 kDa type IV collagenase	GO:0007568,GO:0001525,GO:0001955,GO:0060346,GO:0016477,GO:0071230,GO:0071345,GO:0071392,GO:0071498,GO:0071347,GO:0034614,GO:0071492,GO:0030574,GO:0007566,GO:0035987,GO:0030198,GO:0060325,GO:0007565,GO:0007507,GO:0001957,GO:0001553,GO:0007162,GO:0045906,GO:0001541,GO:0001542,GO:0007567,GO:0014012,GO:0043065,GO:0030335,GO:0048661,GO:1904707,GO:0060740,GO:0006508,GO:0014823,GO:1904645,GO:0034097,GO:…	aging|angiogenesis|blood vessel maturation|bone trabecula formation|cell migration|cellular response to amino acid stimulus|cellular response to cytokine stimulus|cellular response to estradiol stimulus|cellular response to fluid shear stress|cellular response to interleukin-1|cellular response to reactive oxygen species|cellular response to UV-A|collagen catabolic process|embryo implantation|end…	rno04670,rno04912,rno04915,rno04926,rno05200,rno05205,rno05219,rno05418,rno05415,rno04933,rno01522	Leukocyte transendothelial migration|GnRH signaling pathway|Estrogen signaling pathway|Relaxin signaling pathway|Pathways in cancer|Proteoglycans in cancer|Bladder cancer|Fluid shear stress and atherosclerosis|Diabetic cardiomyopathy|AGE-RAGE signaling pathway in diabetic complications|Endocrine resistance	KOG1565	[OW]	Gelatinase A and related matrix metalloproteases	Posttranslational modification, protein turnover, chaperones |Extracellular structures	KOG1565	M	metalloendopeptidase activity	Cell wall/membrane/envelope biogenesis	PF00040	fn2	Fibronectin type II domain
F1M7F7	C6	F1M7F7;Q811M5	F1M7F7;Q811M5	tr|F1M7F7|F1M7F7_RAT Complement component C6 OS=Rattus norvegicus OX=10116 GN=C6 PE=1 SV=4;sp|Q811M5|CO6_RAT Complement component C6 OS=Rattus norvegicus OX=10116 GN=C6 PE=2 SV=1	25	25	32.2	105.13	0.547753	-0.336172	0.340214	0.420665	0.54844	1.64775	1.36163	1.92811	1.82799	1.27057	1.66266	0.748302	0.014052	0.0559917	-0.9384348853513115	0.5217986492489538	C6	24237	Complement component C6	GO:0006958,GO:0019835,GO:0001701,GO:0045087,GO:0005576,GO:0005579	complement activation, classical pathway|cytolysis|in utero embryonic development|innate immune response|extracellular region|membrane attack complex	rno04610,rno05171,rno05322,rno05020	Complement and coagulation cascades|Coronavirus disease - COVID-19|Systemic lupus erythematosus|Prion disease									PF00057	Ldl_recept_a	Low-density lipoprotein receptor domain class A
Q5I0M3	Cfhr1	Q5I0M3;F7ESI5;Q7TP37;A0A8I5XVW2;Q7TP43	Q5I0M3;F7ESI5	tr|Q5I0M3|Q5I0M3_RAT Complement component factor h-like 1 OS=Rattus norvegicus OX=10116 GN=Cfhr1 PE=2 SV=1;tr|F7ESI5|F7ESI5_RAT Complement factor H-related 1 OS=Rattus norvegicus OX=10116 GN=Cfhr1 PE=4 SV=1	8	5	36.1	30.621	1.06349	1.94891	0.860537	1.99601	1.87554	-2.92776	3.82821	3.75001	3.75809	3.09931	3.28227	3.28792	0.00624252	0.0320161	-2.698182473313434	0.1540870503873579	Cfhr1	289057	Complement component factor h-like 1	GO:0051838,GO:0032091,GO:0032991,GO:0042802	cytolysis by host of symbiont cells|negative regulation of protein binding|protein-containing complex|identical protein binding	rno04610	Complement and coagulation cascades					ENOG502QVSB	S	complement activation, alternative pathway	Function unknown	PF00084	Sushi	Sushi repeat (SCR repeat)
Q62930	C9	Q62930;F7F389;Q5BKC4	Q62930;F7F389;Q5BKC4	sp|Q62930|CO9_RAT Complement component C9 OS=Rattus norvegicus OX=10116 GN=C9 PE=1 SV=1;tr|F7F389|F7F389_RAT Complement component C9 OS=Rattus norvegicus OX=10116 GN=C9 PE=1 SV=1;tr|Q5BKC4|Q5BKC4_RAT Complement component C9 OS=Rattus norvegicus OX=10116 GN	29	29	60.6	62.28	3.03323	2.85784	2.89334	3.43632	3.61213	4.79517	5.16454	5.49814	5.02962	4.67354	4.64404	4.06811	0.00294534	0.0179958	-1.408324934053944	0.3767488637703436	C9	117512	Complement component C9	GO:0007596,GO:0001906,GO:0006957,GO:0006958,GO:0019835,GO:0051260,GO:0005615,GO:0005579,GO:0005886	blood coagulation|cell killing|complement activation, alternative pathway|complement activation, classical pathway|cytolysis|protein homooligomerization|extracellular space|membrane attack complex|plasma membrane	rno04610,rno05171,rno05146,rno05322,rno05020	Complement and coagulation cascades|Coronavirus disease - COVID-19|Amoebiasis|Systemic lupus erythematosus|Prion disease					ENOG502QWHM	O	complement activation, alternative pathway	Posttranslational modification, protein turnover, chaperones	PF00057	Ldl_recept_a	Low-density lipoprotein receptor domain class A
F7FP65	Rarres2	F7FP65;Q5BK77;A0A8I6AUZ6	F7FP65;Q5BK77;A0A8I6AUZ6	tr|F7FP65|F7FP65_RAT Retinoic acid receptor responder 2 OS=Rattus norvegicus OX=10116 GN=Rarres2 PE=4 SV=1;tr|Q5BK77|Q5BK77_RAT Retinoic acid receptor responder protein 2 OS=Rattus norvegicus OX=10116 GN=Rarres2 PE=1 SV=1;tr|A0A8I6AUZ6|A0A8I6AUZ6_RAT Retin	3	3	19.8	18.376							-2.34632	-2.01756	-1.56482	-2.87364	-3.01092	-2.77798	1.17269e-09	2.6411e-08	0	0	Rarres2	297073	Retinoic acid receptor responder 2	GO:0019732,GO:0061760,GO:0050873,GO:0032869,GO:0006935,GO:0050829,GO:0050830,GO:0048566,GO:0006954,GO:0045087,GO:0008286,GO:0050921,GO:0045600,GO:0010759,GO:0001934,GO:0003084,GO:0046626,GO:0050994,GO:0014823,GO:0061771,GO:0031667,GO:0001523,GO:0062023,GO:0031012,GO:0005576,GO:0005615,GO:0005102	antifungal humoral response|antifungal innate immune response|brown fat cell differentiation|cellular response to insulin stimulus|chemotaxis|defense response to Gram-negative bacterium|defense response to Gram-positive bacterium|embryonic digestive tract development|inflammatory response|innate immune response|insulin receptor signaling pathway|positive regulation of chemotaxis|positive regulati…
G3V811	F13a1	G3V811	G3V811	tr|G3V811|G3V811_RAT Protein-glutamine gamma-glutamyltransferase OS=Rattus norvegicus OX=10116 GN=F13a1 PE=1 SV=1	21	5	29.6	83.053	-1.51047	-0.707655	-1.4761	-3.27091	-2.78366	1.4925	0.80442	0.579406	0.663986	0.152901	-0.485254	1.47748	0.0275298	0.0908309	-1.908205421789629	0.266423745895833	F13a1	60327	Protein-glutamine gamma-glutamyltransferase	GO:0072378,GO:0018149,GO:0046872,GO:0003810	blood coagulation, fibrin clot formation|peptide cross-linking|metal ion binding|protein-glutamine gamma-glutamyltransferase activity	rno04610,rno05171	Complement and coagulation cascades|Coronavirus disease - COVID-19									PF00868	Transglut_N	Transglutaminase family
G3V8B1	Gpld1	G3V8B1;A0A8I5ZM06;Q8R2H5	G3V8B1;A0A8I5ZM06;Q8R2H5	tr|G3V8B1|G3V8B1_RAT Phosphatidylinositol-glycan-specific phospholipase D OS=Rattus norvegicus OX=10116 GN=Gpld1 PE=1 SV=1;tr|A0A8I5ZM06|A0A8I5ZM06_RAT Phosphatidylinositol-glycan-specific phospholipase D OS=Rattus norvegicus OX=10116 GN=Gpld1 PE=4 SV=1;sp	28	28	39.4	93.666	1.38708	1.23577	1.4103	0.737246	0.782645	1.99563	1.84867	2.05747	2.32535	1.58768	1.6179	2.3006	0.0130034	0.052623	-0.6981688583384722	0.6163540181667282	Gpld1	291132	Phosphatidylinositol-glycan-specific phospholipase D	GO:0002042,GO:0071277,GO:0071397,GO:0071467,GO:0071401,GO:0071466,GO:0002430,GO:0006507,GO:0008286,GO:0008285,GO:0043065,GO:0010595,GO:0051044,GO:1900076,GO:0009749,GO:0005737,GO:0005615,GO:0043231,GO:0004621	cell migration involved in sprouting angiogenesis|cellular response to calcium ion|cellular response to cholesterol|cellular response to pH|cellular response to triglyceride|cellular response to xenobiotic stimulus|complement receptor mediated signaling pathway|GPI anchor release|insulin receptor signaling pathway|negative regulation of cell population proliferation|positive regulation of apoptot…	rno00563	Glycosylphosphatidylinositol (GPI)-anchor biosynthesis	KOG3637	[W]	Vitronectin receptor, alpha subunit	Extracellular structures					PF00882	Zn_dep_PLPC	Zinc dependent phospholipase C
G3V9L4	Glycam1	G3V9L4;Q04807	G3V9L4;Q04807	tr|G3V9L4|G3V9L4_RAT Glycosylation-dependent cell adhesion molecule 1 OS=Rattus norvegicus OX=10116 GN=Glycam1 PE=3 SV=1;sp|Q04807|GLCM1_RAT Glycosylation-dependent cell adhesion molecule 1 OS=Rattus norvegicus OX=10116 GN=Glycam1 PE=2 SV=1	3	3	41.1	15.38	-0.352437	-0.940945	-0.417737	-1.46635	-1.42983	-1.25119	0.766756	-0.443516	0.00868073	-0.558894	0.0441808	-0.463886	0.0127147	0.0518598	-0.8686342392564638	0.5476650651462848	Glycam1	25258	Glycosylation-dependent cell adhesion molecule 1			rno04514	Cell adhesion molecules									PF05242	GLYCAM-1	Glycosylation-dependent cell adhesion molecule 1 (GlyCAM-1)
M0R485	Pglyrp2	M0R485;Q5I0H8;CON__ENSEMBL:ENSBTAP00000016285	M0R485;Q5I0H8	tr|M0R485|M0R485_RAT Peptidoglycan recognition protein 2 OS=Rattus norvegicus OX=10116 GN=Pglyrp2 PE=1 SV=3;tr|Q5I0H8|Q5I0H8_RAT LOC299567 protein (Fragment) OS=Rattus norvegicus OX=10116 GN=LOC299567 PE=2 SV=1	13	13	33.5	56.662	-1.35251	-0.752062	-0.667493	-0.230401	-0.88811	0.735777	2.44251	1.68133	2.27299	0.972674	2.24226	0.350143	0.000665549	0.00556055	-2.186117513839841	0.2197419905498668	Pglyrp2	299567	Peptidoglycan recognition protein 2	GO:0051701,GO:0050830,GO:0016045,GO:0032689,GO:0032827,GO:0009253,GO:0050727,GO:0008745,GO:0042834,GO:0016019,GO:0008270	biological process involved in interaction with host|defense response to Gram-positive bacterium|detection of bacterium|negative regulation of interferon-gamma production|negative regulation of natural killer cell differentiation involved in immune response|peptidoglycan catabolic process|regulation of inflammatory response|N-acetylmuramoyl-L-alanine amidase activity|peptidoglycan binding|peptido…							ENOG502QR3D	M	N-acetylmuramoyl-L-alanine amidase activity	Cell wall/membrane/envelope biogenesis
O08628	Pcolce	O08628;Q5RJN2	O08628;Q5RJN2	sp|O08628|PCOC1_RAT Procollagen C-endopeptidase enhancer 1 OS=Rattus norvegicus OX=10116 GN=Pcolce PE=1 SV=1;tr|Q5RJN2|Q5RJN2_RAT Pcolce protein OS=Rattus norvegicus OX=10116 GN=Pcolce PE=1 SV=1	10	10	30.1	50.184	-3.08492	-4.16492	-2.97858	-2.06989	-1.38732	-2.47948	1.25367	-0.386905	0.101662	-0.782836	0.647685	0.0670234	0.000169151	0.00168501	-2.844234718434545	0.1392515490591932	Pcolce	29569	Procollagen C-endopeptidase enhancer 1	GO:1990830,GO:0006508,GO:0005615,GO:0005518,GO:0008201,GO:0016504	cellular response to leukemia inhibitory factor|proteolysis|extracellular space|collagen binding|heparin binding|peptidase activator activity							ENOG502QTZ9	S	peptidase activator activity	Function unknown	PF00431	CUB	CUB domain
W0UVG1	Rnase4	W0UVG1;O55004	W0UVG1;O55004	tr|W0UVG1|W0UVG1_RAT Ribonuclease A b1 OS=Rattus norvegicus OX=10116 GN=Rnase4 PE=3 SV=1;sp|O55004|RNAS4_RAT Ribonuclease 4 OS=Rattus norvegicus OX=10116 GN=Rnase4 PE=1 SV=1	5	5	50.3	16.903	-3.3409	-4.74112	-3.45434	-4.59075	-4.55424	-4.06836	0.559181	0.255421	0.887307	0.216733	-0.47051	0.0648552	6.47241e-08	9.57917e-07	-4.377116404101042	0.04812344038492388	Rnase4	56759	Ribonuclease A b1	GO:0004519,GO:0003676	endonuclease activity|nucleic acid binding
P01883		P01883	P01883	sp|P01883|IGHD_RAT Ig delta chain C region (Fragment) OS=Rattus norvegicus OX=10116 PE=2 SV=1	3	3	19.8	22.422							-1.36419	-1.83851	-0.638813	-2.02918	-1.25318	-3.08207	1.39958e-08	2.33866e-07	0	0		102550783	Ig delta chain C region (Fragment)	GO:0050776,GO:0003823	regulation of immune response|antigen binding											PF07654	C1-set	Immunoglobulin C1-set domain
P15865	H1-4	P15865	P15865	sp|P15865|H14_RAT Histone H1.4 OS=Rattus norvegicus OX=10116 GN=H1-4 PE=1 SV=3	5	1	22.8	21.987							0.959854	0.516264	0.729621	1.01168	1.13679	0.420597	9.78637e-15	2.53467e-12	0	0	H1-4	201097	Histone H1.4	GO:0030261,GO:0098532,GO:0080182,GO:0045910,GO:0000122,GO:0006334,GO:0016584,GO:0006357,GO:0000785,GO:0000792,GO:0000786,GO:0005634,GO:0043531,GO:0016208,GO:0005524,GO:0005509,GO:0031490,GO:0032564,GO:0003677,GO:0003690,GO:0005525,GO:0031492,GO:0000166	chromosome condensation|histone H3-K27 trimethylation|histone H3-K4 trimethylation|negative regulation of DNA recombination|negative regulation of transcription by RNA polymerase II|nucleosome assembly|nucleosome positioning|regulation of transcription by RNA polymerase II|chromatin|heterochromatin|nucleosome|nucleus|ADP binding|AMP binding|ATP binding|calcium ion binding|chromatin DNA binding|dA…			KOG4012	[B]	Histone H1	Chromatin structure and dynamics	KOG4012	B	nucleosome assembly	Chromatin structure and dynamics	PF00538	Linker_histone	linker histone H1 and H5 family
P20762		P20762	P20762	sp|P20762|IGG2C_RAT Ig gamma-2C chain C region OS=Rattus norvegicus OX=10116 PE=2 SV=1	6	6	26.7	36.571	-0.853053	-0.763373	-1.26048	-0.994113	-2.31954	-0.0608993	-0.856508	0.531718	0.105466	1.06195	-0.3024	-0.84945	0.0465691	0.128313	-0.9903719425064875	0.5033479897009542		100361706	Ig gamma-2C chain C region	GO:0050853,GO:0006958,GO:0042742,GO:0045087,GO:0006911,GO:0006910,GO:0050871,GO:0009897,GO:0042571,GO:0003823,GO:0034987	B cell receptor signaling pathway|complement activation, classical pathway|defense response to bacterium|innate immune response|phagocytosis, engulfment|phagocytosis, recognition|positive regulation of B cell activation|external side of plasma membrane|immunoglobulin complex, circulating|antigen binding|immunoglobulin receptor binding							ENOG502R54U	S	antigen binding	Function unknown	PF07654	C1-set	Immunoglobulin C1-set domain
P24594	Igfbp5	P24594	P24594	sp|P24594|IBP5_RAT Insulin-like growth factor-binding protein 5 OS=Rattus norvegicus OX=10116 GN=Igfbp5 PE=1 SV=1	4	4	19.2	30.298	-1.82701	-1.27242	-1.03419	-1.09698	-1.55801	-0.826082	0.182741	-0.160941	-0.183256	-1.34879	0.0206457	-1.02723	0.016028	0.0610478	-0.8496415230176861	0.5549226045804253	Igfbp5	25285	Insulin-like growth factor-binding protein 5	GO:0007568,GO:0071320,GO:0071407,GO:0007565,GO:0042593,GO:0031069,GO:0035556,GO:0048286,GO:0060056,GO:0030336,GO:0045926,GO:0043569,GO:1901862,GO:0045668,GO:1904205,GO:0014912,GO:0048662,GO:0017148,GO:0001649,GO:0043568,GO:0051897,GO:1904754,GO:1904707,GO:0001558,GO:0040008,GO:0043567,GO:0060416,GO:0051146,GO:0044342,GO:0005615,GO:0042567,GO:0001968,GO:0005520,GO:0031994,GO:0031995	aging|cellular response to cAMP|cellular response to organic cyclic compound|female pregnancy|glucose homeostasis|hair follicle morphogenesis|intracellular signal transduction|lung alveolus development|mammary gland involution|negative regulation of cell migration|negative regulation of growth|negative regulation of insulin-like growth factor receptor signaling pathway|negative regulation of musc…							ENOG502QUPK	S	negative regulation of skeletal muscle hypertrophy	Function unknown	PF00086	Thyroglobulin_1	Thyroglobulin type-1 repeat
P25236	Selenop	P25236;A0A0G2JU99	P25236;A0A0G2JU99	sp|P25236|SEPP1_RAT Selenoprotein P OS=Rattus norvegicus OX=10116 GN=Selenop PE=1 SV=2;tr|A0A0G2JU99|A0A0G2JU99_RAT Selenoprotein P OS=Rattus norvegicus OX=10116 GN=Selenop PE=1 SV=1	9	9	23.9	43.083	1.33835	1.26118	2.05363	1.78955	1.76028	2.06685	3.61738	3.30529	3.14118	2.59541	2.78766	1.86706	0.00226726	0.0152162	-1.174020021495528	0.4431846991070038	Selenop	29360	Selenoprotein P	GO:0007420,GO:0007626,GO:0009791,GO:0040008,GO:0010269,GO:0001887,GO:0019953,GO:0005576,GO:0005615,GO:0008430	brain development|locomotory behavior|post-embryonic development|regulation of growth|response to selenium ion|selenium compound metabolic process|sexual reproduction|extracellular region|extracellular space|selenium binding											PF04592	SelP_N	Selenoprotein P, N terminal region
P55314	C8b	P55314;A0A8I6GLE3;A0A8I5ZWX9	P55314;A0A8I6GLE3;A0A8I5ZWX9	sp|P55314|CO8B_RAT Complement component C8 beta chain OS=Rattus norvegicus OX=10116 GN=C8b PE=2 SV=2;tr|A0A8I6GLE3|A0A8I6GLE3_RAT Complement component C8 beta chain OS=Rattus norvegicus OX=10116 GN=C8b PE=4 SV=1;tr|A0A8I5ZWX9|A0A8I5ZWX9_RAT Complement comp	30	30	57.4	66.666	1.89117	1.11024	1.53895	1.36845	1.3088	3.84316	3.94654	3.73935	3.98754	3.13242	3.06752	3.30299	0.00364933	0.0212399	-1.685933479720434	0.31080174744957	C8b	313421	Complement component C8 beta chain	GO:0006957,GO:0006958,GO:0019835,GO:0005576,GO:0005615,GO:0005579,GO:0044877	complement activation, alternative pathway|complement activation, classical pathway|cytolysis|extracellular region|extracellular space|membrane attack complex|protein-containing complex binding	rno04610,rno05171,rno05146,rno05322,rno05020	Complement and coagulation cascades|Coronavirus disease - COVID-19|Amoebiasis|Systemic lupus erythematosus|Prion disease					KOG3535	S	cell-cell adhesion involved in neuronal-glial interactions involved in cerebral cortex radial glia guided migration	Function unknown	PF00057	Ldl_recept_a	Low-density lipoprotein receptor domain class A
Q95571	RT1.A(u)	Q95571;Q95577;Q31256;Q8MHH3	Q95571;Q95577;Q31256	tr|Q95571|Q95571_RAT RT1.A(U) alpha chain (Fragment) OS=Rattus norvegicus OX=10116 GN=RT1.A(u) PE=2 SV=1;tr|Q95577|Q95577_RAT Major histocompatibility complex class I OS=Rattus norvegicus OX=10116 GN=RT1.Alu PE=2 SV=1;tr|Q31256|Q31256_RAT MHC class I RT1.A	8	1	25	38.789							-2.15821	-1.40523	-2.92577	-2.15368	-3.68878	-2.5759	3.0964e-08	4.71745e-07	0	0	RT1.A(u)	24974	RT1.A(U) alpha chain (Fragment)	GO:0019882,GO:0006955,GO:0071556,GO:0030670	antigen processing and presentation|immune response|integral component of lumenal side of endoplasmic reticulum membrane|phagocytic vesicle membrane	rno04514,rno04144,rno04145,rno04218,rno04650,rno04612,rno05203,rno05166,rno05170,rno05168,rno05163,rno05167,rno05169,rno05165,rno05320,rno05330,rno05332,rno05416,rno04940	Cell adhesion molecules|Endocytosis|Phagosome|Cellular senescence|Natural killer cell mediated cytotoxicity|Antigen processing and presentation|Viral carcinogenesis|Human T-cell leukemia virus 1 infection|Human immunodeficiency virus 1 infection|Herpes simplex virus 1 infection|Human cytomegalovirus infection|Kaposi sarcoma-associated herpesvirus infection|Epstein-Barr virus infection|Human papil…
Q5I0M1	Apoh	Q5I0M1;P26644;Q3T940;CON__P17690	Q5I0M1;P26644;Q3T940	tr|Q5I0M1|Q5I0M1_RAT Beta-2-glycoprotein 1 OS=Rattus norvegicus OX=10116 GN=Apoh PE=1 SV=1;sp|P26644|APOH_RAT Beta-2-glycoprotein 1 OS=Rattus norvegicus OX=10116 GN=Apoh PE=2 SV=2;tr|Q3T940|Q3T940_RAT Apolipoprotein H (Fragment) OS=Rattus norvegicus OX=101	20	20	51.9	38.457	2.22426	1.81745	0.485081	1.18822	0.748139	2.49175	4.07278	2.84392	4.00048	2.8982	4.3712	2.03274	0.00372719	0.021452	-1.877402849955653	0.2721732431141201	Apoh	287774	Beta-2-glycoprotein 1	GO:0007597,GO:0016525,GO:0030195,GO:0010596,GO:0001937,GO:0051918,GO:0033033,GO:0034392,GO:0031639,GO:0051006,GO:0006641,GO:0009986,GO:0042627,GO:0034364,GO:0034361,GO:0008201,GO:0042802,GO:0060230,GO:0005543	blood coagulation, intrinsic pathway|negative regulation of angiogenesis|negative regulation of blood coagulation|negative regulation of endothelial cell migration|negative regulation of endothelial cell proliferation|negative regulation of fibrinolysis|negative regulation of myeloid cell apoptotic process|negative regulation of smooth muscle cell apoptotic process|plasminogen activation|positive…	rno04979	Cholesterol metabolism	KOG4297	[TV]	C-type lectin	Signal transduction mechanisms |Defense mechanisms	KOG4297	K	carbohydrate binding	Transcription	PF00084	Sushi	Sushi repeat (SCR repeat)
Q5M890	Apon	Q5M890	Q5M890	tr|Q5M890|Q5M890_RAT Apolipoprotein N OS=Rattus norvegicus OX=10116 GN=Apon PE=1 SV=1	5	5	23.1	28.232	1.29219	-0.112014	0.728931	0.498633	0.574656	2.28295	2.60218	2.52674	3.08261	1.98904	2.15209	2.77722	0.00133715	0.010346	-1.644086636043905	0.319948889463972	Apon	304603	Apolipoprotein N	GO:0008203,GO:0005615	cholesterol metabolic process|extracellular space							ENOG502TBR1	S	Apolipoprotein F	Function unknown	PF15148	Apolipo_F	Apolipoprotein F
Q68FP1	Gsn	Q68FP1;A0A8I5ZZX4;A0A8I6A6D2;A0A8I6AST2;CON__Q3SX14	Q68FP1;A0A8I5ZZX4;A0A8I6A6D2;A0A8I6AST2	sp|Q68FP1|GELS_RAT Gelsolin OS=Rattus norvegicus OX=10116 GN=Gsn PE=1 SV=1;tr|A0A8I5ZZX4|A0A8I5ZZX4_RAT Gelsolin OS=Rattus norvegicus OX=10116 GN=Gsn PE=4 SV=1;tr|A0A8I6A6D2|A0A8I6A6D2_RAT Gelsolin OS=Rattus norvegicus OX=10116 GN=Gsn PE=4 SV=1;tr|A0A8I6AS	34	4	50.9	86.067	3.37088	3.92366	4.13071	3.7474	3.88158	5.26993	6.44302	5.94774	5.88621	5.10677	5.85388	4.65356	0.00165195	0.0118849	-1.594504662338339	0.3311359009138982	Gsn	296654	Gelsolin	GO:0030036,GO:0051693,GO:0030042,GO:0030041,GO:0090527,GO:0051014,GO:0045010,GO:0008154,GO:0007568,GO:1990000,GO:0006915,GO:0051016,GO:0086003,GO:0030031,GO:0071276,GO:0071346,GO:0007417,GO:0060271,GO:0097284,GO:0046597,GO:0014003,GO:0006911,GO:0048015,GO:0051127,GO:2001269,GO:0010628,GO:1902174,GO:1903923,GO:0031648,GO:0030155,GO:1903903,GO:1903906,GO:0071801,GO:1903909,GO:0055119,GO:0097017,GO:…	actin cytoskeleton organization|actin filament capping|actin filament depolymerization|actin filament polymerization|actin filament reorganization|actin filament severing|actin nucleation|actin polymerization or depolymerization|aging|amyloid fibril formation|apoptotic process|barbed-end actin filament capping|cardiac muscle cell contraction|cell projection assembly|cellular response to cadmium i…	rno04810,rno04666,rno05203	Regulation of actin cytoskeleton|Fc gamma R-mediated phagocytosis|Viral carcinogenesis	KOG0443	[Z]	Actin regulatory proteins (gelsolin/villin family)	Cytoskeleton	KOG0443	A	actin filament capping	RNA processing and modification	PF00626	Gelsolin	Gelsolin repeat
Q6MG90	C4b	Q6MG90	Q6MG90	tr|Q6MG90|Q6MG90_RAT Complement C4B (Chido blood group) OS=Rattus norvegicus OX=10116 GN=C4b PE=1 SV=1	86	18	60.6	192.12	0.750315	0.863094	1.3365	2.35655	2.16825	1.84983	3.9016	2.25602	2.58372	1.75292	2.27319	3.38272	0.023817	0.0811659	-1.137604201116365	0.4545137355464436	C4b	406161	Complement C4B (Chido blood group)	GO:0006956,GO:0006958,GO:0032490,GO:0016064,GO:0006954,GO:0045087,GO:2000427,GO:0030424,GO:0030425,GO:0005615,GO:0043025,GO:0106139,GO:0045202,GO:0030246,GO:0001848,GO:0001849,GO:0004866	complement activation|complement activation, classical pathway|detection of molecule of bacterial origin|immunoglobulin mediated immune response|inflammatory response|innate immune response|positive regulation of apoptotic cell clearance|axon|dendrite|extracellular space|neuronal cell body|symbiont cell surface|synapse|carbohydrate binding|complement binding|complement component C1q complex bindi…	rno04610,rno05171,rno05133,rno05150,rno05322,rno04936	Complement and coagulation cascades|Coronavirus disease - COVID-19|Pertussis|Staphylococcus aureus infection|Systemic lupus erythematosus|Alcoholic liver disease	KOG1366	[O]	Alpha-macroglobulin	Posttranslational modification, protein turnover, chaperones					PF00207	A2M	Alpha-2-macroglobulin family
Q6P6T1	C1s	Q6P6T1	Q6P6T1	sp|Q6P6T1|C1S_RAT Complement C1s subcomponent OS=Rattus norvegicus OX=10116 GN=C1s PE=2 SV=2	22	1	39.8	77.071							-0.202077	0.714729	0.20168	0.0775026	-0.651002	-0.407065	5.33175e-12	5.52369e-10	0	0	C1s	192262	Complement C1s subcomponent	GO:0006958,GO:0010001,GO:0045087,GO:0051591,GO:0005576,GO:0005615,GO:0005509,GO:0042802,GO:0004252	complement activation, classical pathway|glial cell differentiation|innate immune response|response to cAMP|extracellular region|extracellular space|calcium ion binding|identical protein binding|serine-type endopeptidase activity	rno04610,rno05171,rno05133,rno05150,rno05322	Complement and coagulation cascades|Coronavirus disease - COVID-19|Pertussis|Staphylococcus aureus infection|Systemic lupus erythematosus	KOG3627	[E]	Trypsin	Amino acid transport and metabolism	KOG3627	O	serine-type endopeptidase activity	Posttranslational modification, protein turnover, chaperones	PF00084	Sushi	Sushi repeat (SCR repeat)
Q80ZA3	Serpinf1	Q80ZA3;A0A8J8XL70;A0A8I6GIT3;CON__Q95121	Q80ZA3;A0A8J8XL70	tr|Q80ZA3|Q80ZA3_RAT Alpha-2 antiplasmin OS=Rattus norvegicus OX=10116 GN=Serpinf1 PE=1 SV=1;tr|A0A8J8XL70|A0A8J8XL70_RAT Serpin family F member 1 OS=Rattus norvegicus OX=10116 GN=Serpinf1 PE=4 SV=1	21	21	60.8	46.465	-1.45842	-1.58393	-2.42006	-0.602608	-0.547201	-0.80831	4.06703	3.6106	3.84878	2.72019	3.73359	-1.88588	0.00250327	0.0162086	-3.919139606575995	0.06610303826414993	Serpinf1	287526	Alpha-2 antiplasmin	GO:0007568,GO:0071279,GO:0071549,GO:0071333,GO:0071300,GO:0001822,GO:0016525,GO:0010951,GO:0010596,GO:0060770,GO:0010629,GO:0050728,GO:1901215,GO:0042698,GO:0050769,GO:0010976,GO:0010447,GO:0046685,GO:0014070,GO:1901652,GO:0060041,GO:0007614,GO:0030424,GO:0043203,GO:0005604,GO:0005576,GO:0005615,GO:0043025,GO:0048471,GO:0004867	aging|cellular response to cobalt ion|cellular response to dexamethasone stimulus|cellular response to glucose stimulus|cellular response to retinoic acid|kidney development|negative regulation of angiogenesis|negative regulation of endopeptidase activity|negative regulation of endothelial cell migration|negative regulation of epithelial cell proliferation involved in prostate gland development|n…	rno04310	Wnt signaling pathway	KOG2392	[V]	Serpin	Defense mechanisms	KOG2392	O	serine-type endopeptidase inhibitor activity	Posttranslational modification, protein turnover, chaperones	PF00079	Serpin	Serpin (serine protease inhibitor)
Q91YB6	Cfh	Q91YB6;G3V9R2;Q5XJW6;Q8R5K7	Q91YB6;G3V9R2;Q5XJW6	tr|Q91YB6|Q91YB6_RAT Complement inhibitory factor H OS=Rattus norvegicus OX=10116 GN=Cfh PE=2 SV=1;tr|G3V9R2|G3V9R2_RAT Complement factor H OS=Rattus norvegicus OX=10116 GN=Cfh PE=1 SV=1;tr|Q5XJW6|Q5XJW6_RAT Cfh protein OS=Rattus norvegicus OX=10116 GN=Cfh	65	53	65.8	140.34	2.94985	1.98999	2.28142	3.79373	3.55756	4.84959	5.74472	5.56798	5.528	5.0881	4.81951	4.72101	0.00151105	0.0110243	-2.007864786348123	0.2486408444326158	Cfh	155012	Complement inhibitory factor H	GO:0001905,GO:0001525,GO:0046034,GO:0060348,GO:0051216,GO:0070301,GO:0071346,GO:0071222,GO:0006956,GO:0006957,GO:0097273,GO:0008340,GO:0010467,GO:0032835,GO:0002434,GO:0006955,GO:0016064,GO:0006954,GO:0090594,GO:0001822,GO:0032042,GO:0140053,GO:0007005,GO:0070487,GO:0050905,GO:0001780,GO:0002251,GO:0051640,GO:0046530,GO:0070527,GO:0006508,GO:0030449,GO:0030451,GO:1903659,GO:0034097,GO:0002021,GO:…	activation of membrane attack complex|angiogenesis|ATP metabolic process|bone development|cartilage development|cellular response to hydrogen peroxide|cellular response to interferon-gamma|cellular response to lipopolysaccharide|complement activation|complement activation, alternative pathway|creatinine homeostasis|determination of adult lifespan|gene expression|glomerulus development|immune comp…	rno04610,rno05150	Complement and coagulation cascades|Staphylococcus aureus infection
Q9EQV9	Cpb2	Q9EQV9	Q9EQV9	sp|Q9EQV9|CBPB2_RAT Carboxypeptidase B2 OS=Rattus norvegicus OX=10116 GN=Cpb2 PE=2 SV=1	12	10	36	48.826	-2.50352	-2.5042	-2.13986	-1.80628	-1.80759	-2.16588	1.90462	1.12133	1.93339	-0.524379	2.1971	-2.91798	0.00722725	0.034988	-2.77356764021495	0.1462422786371552	Cpb2	113936	Carboxypeptidase B2	GO:0007596,GO:0071333,GO:0042730,GO:0097421,GO:0051918,GO:2000346,GO:0010757,GO:0003331,GO:0030163,GO:0006508,GO:0009408,GO:0009410,GO:0005615,GO:0004180,GO:0004181,GO:0008270	blood coagulation|cellular response to glucose stimulus|fibrinolysis|liver regeneration|negative regulation of fibrinolysis|negative regulation of hepatocyte proliferation|negative regulation of plasminogen activation|positive regulation of extracellular matrix constituent secretion|protein catabolic process|proteolysis|response to heat|response to xenobiotic stimulus|extracellular space|carboxyp…	rno04610,rno04972,rno04974	Complement and coagulation cascades|Pancreatic secretion|Protein digestion and absorption	KOG2650	[S]	Zinc carboxypeptidase	Function unknown	KOG2650	E	metallocarboxypeptidase activity	Amino acid transport and metabolism	PF00246	Peptidase_M14	Zinc carboxypeptidase
A0A0A0MP82	Hba-a3	A0A0A0MP82;P01946;B1H216;A0A8I6AWV0;A0A8I5ZYH2;G3V8R3	A0A0A0MP82;P01946;B1H216;A0A8I6AWV0;A0A8I5ZYH2	tr|A0A0A0MP82|A0A0A0MP82_RAT Hemoglobin alpha, adult chain 1 OS=Rattus norvegicus OX=10116 GN=Hba-a3 PE=4 SV=1;sp|P01946|HBA_RAT Hemoglobin subunit alpha-1/2 OS=Rattus norvegicus OX=10116 GN=Hba1 PE=1 SV=3;tr|B1H216|B1H216_RAT Globin c3 OS=Rattus norvegicu	23	1	100	20.118	8.61837	9.42723	9.09488	7.28697	7.38142	6.43507	5.62656	6.47214	5.86457	6.50113	6.03473	6.62483	0.00450867	0.0245841	1.853331919874383	3.613337263049699	Hba-a3	25632	Hemoglobin alpha, adult chain 1	GO:0098869,GO:0042744,GO:0030185,GO:0015671,GO:0010942,GO:0042542,GO:0022627,GO:0005615,GO:0031838,GO:0005833,GO:0020037,GO:0005506,GO:0043177,GO:0019825,GO:0005344,GO:0044877	cellular oxidant detoxification|hydrogen peroxide catabolic process|nitric oxide transport|oxygen transport|positive regulation of cell death|response to hydrogen peroxide|cytosolic small ribosomal subunit|extracellular space|haptoglobin-hemoglobin complex|hemoglobin complex|heme binding|iron ion binding|organic acid binding|oxygen binding|oxygen carrier activity|protein-containing complex binding	rno05144,rno05143	Malaria|African trypanosomiasis	KOG3378	[C]	Globins and related hemoproteins	Energy production and conversion
P80254	Ddt	P80254;A0A0F7RQJ6	P80254;A0A0F7RQJ6	sp|P80254|DOPD_RAT D-dopachrome decarboxylase OS=Rattus norvegicus OX=10116 GN=Ddt PE=1 SV=3;tr|A0A0F7RQJ6|A0A0F7RQJ6_RAT D-dopachrome tautomerase OS=Rattus norvegicus OX=10116 GN=Ddt PE=1 SV=1	8	8	89	13.133	1.89011	0.576974	0.233043	-2.43318	-2.53427	1.87011	-3.93736	-1.03647	-2.52433	-0.684371	-2.91529	-3.80321	0.0341184	0.107086	2.417302027678091	5.341711381455567	Ddt	29318	D-dopachrome decarboxylase	GO:0006954,GO:0042438,GO:0010760,GO:0070374,GO:0050729,GO:0032760,GO:0005737,GO:0005615,GO:0005126,GO:0033981,GO:0004167,GO:0050178,GO:0002020	inflammatory response|melanin biosynthetic process|negative regulation of macrophage chemotaxis|positive regulation of ERK1 and ERK2 cascade|positive regulation of inflammatory response|positive regulation of tumor necrosis factor production|cytoplasm|extracellular space|cytokine receptor binding|D-dopachrome decarboxylase activity|dopachrome isomerase activity|phenylpyruvate tautomerase activity…			KOG1759	[V]	Macrophage migration inhibitory factor	Defense mechanisms	KOG1759	S	phenylpyruvate tautomerase activity	Function unknown	PF01187	MIF	Macrophage migration inhibitory factor (MIF)
A0A0G2JSH9	Prdx2	A0A0G2JSH9;A0A8I6G2K0;P35704	A0A0G2JSH9;A0A8I6G2K0;P35704	tr|A0A0G2JSH9|A0A0G2JSH9_RAT Peroxiredoxin-2 OS=Rattus norvegicus OX=10116 GN=Prdx2 PE=1 SV=1;tr|A0A8I6G2K0|A0A8I6G2K0_RAT Peroxiredoxin-2 OS=Rattus norvegicus OX=10116 GN=Prdx2 PE=4 SV=1;sp|P35704|PRDX2_RAT Peroxiredoxin-2 OS=Rattus norvegicus OX=10116 GN	12	12	73.2	21.797	3.08518	4.41955	3.79526	1.11293	1.0447	-1.39264	-2.32722	-1.21658	-0.940569	0.337481	0.351472	-1.31012	0.0153518	0.0593449	2.861750909903904	7.26896979127817	Prdx2	29338	Peroxiredoxin-2	GO:0002357,GO:0048872,GO:0042744,GO:2001240,GO:0031665,GO:0032088,GO:0045581,GO:0030194,GO:0043410,GO:0010310,GO:0019430,GO:0002536,GO:0032496,GO:0042098,GO:0048538,GO:0005737,GO:0008379	defense response to tumor cell|homeostasis of number of cells|hydrogen peroxide catabolic process|negative regulation of extrinsic apoptotic signaling pathway in absence of ligand|negative regulation of lipopolysaccharide-mediated signaling pathway|negative regulation of NF-kappaB transcription factor activity|negative regulation of T cell differentiation|positive regulation of blood coagulation|…			KOG0852	[O]	Alkyl hydroperoxide reductase, thiol specific antioxidant and related enzymes	Posttranslational modification, protein turnover, chaperones					PF00578	AhpC-TSA	AhpC/TSA family
P17475	Serpina1	P17475;A0A0G2JY31;A0A0G2JSJ9;A0A0G2JZ73	P17475;A0A0G2JY31;A0A0G2JSJ9;A0A0G2JZ73	sp|P17475|A1AT_RAT Alpha-1-antiproteinase OS=Rattus norvegicus OX=10116 GN=Serpina1 PE=1 SV=2;tr|A0A0G2JY31|A0A0G2JY31_RAT Alpha-1-antiproteinase OS=Rattus norvegicus OX=10116 GN=Serpina1 PE=1 SV=1;tr|A0A0G2JSJ9|A0A0G2JSJ9_RAT Alpha-1-antiproteinase OS=Rat	40	40	68.6	46.135	9.02568	9.03983	9.3339	9.39222	9.51104	8.84619	9.06543	9.09092	8.77517	8.28238	8.49597	8.1068	0.018324	0.0655749	0.5553657459144112	1.46954113788123	Serpina1	24648	Alpha-1-antiproteinase	GO:0006953,GO:0006954,GO:0010951,GO:1900004,GO:0046687,GO:0034097,GO:0032355,GO:0001666,GO:0010035,GO:0010288,GO:0032496,GO:0033986,GO:0014070,GO:0034014,GO:0005783,GO:0005615,GO:0005794,GO:0004866,GO:0042802,GO:0002020,GO:0004867	acute-phase response|inflammatory response|negative regulation of endopeptidase activity|negative regulation of serine-type endopeptidase activity|response to chromate|response to cytokine|response to estradiol|response to hypoxia|response to inorganic substance|response to lead ion|response to lipopolysaccharide|response to methanol|response to organic cyclic compound|response to triglyceride|en…	rno04610	Complement and coagulation cascades	KOG2392	[V]	Serpin	Defense mechanisms	KOG2392	O	serine-type endopeptidase inhibitor activity	Posttranslational modification, protein turnover, chaperones	PF00079	Serpin	Serpin (serine protease inhibitor)
F1M7X5	Dpp4	F1M7X5;A0A0G2K238;A0A0G2JTX5;P14740	F1M7X5;A0A0G2K238;A0A0G2JTX5;P14740	tr|F1M7X5|F1M7X5_RAT Dipeptidyl peptidase 4 OS=Rattus norvegicus OX=10116 GN=Dpp4 PE=1 SV=3;tr|A0A0G2K238|A0A0G2K238_RAT Dipeptidyl peptidase 4 OS=Rattus norvegicus OX=10116 GN=Dpp4 PE=1 SV=2;tr|A0A0G2JTX5|A0A0G2JTX5_RAT Dipeptidyl peptidase 4 OS=Rattus no	5	5	7.5	79.865	-1.66815	-1.44922	-1.64923	-1.69958	-1.62715	-1.9394	-1.9204	-2.22479	-1.85988	-1.82843	-2.4976	-2.45629	0.00809794	0.037453	0.4591076238018268	1.37469124252433	Dpp4	25253	Dipeptidyl peptidase 4	GO:0007155,GO:0016324,GO:0030054,GO:0031258,GO:0045121,GO:0008239,GO:0004252	cell adhesion|apical plasma membrane|cell junction|lamellipodium membrane|membrane raft|dipeptidyl-peptidase activity|serine-type endopeptidase activity	rno04974	Protein digestion and absorption	KOG2100	[O]	Dipeptidyl aminopeptidase	Posttranslational modification, protein turnover, chaperones					PF00326	Peptidase_S9	Prolyl oligopeptidase family
P29315	Rnh1	P29315;E2RUH2;A0A0G2JWJ9;A0A0G2K9E0	P29315;E2RUH2;A0A0G2JWJ9;A0A0G2K9E0	sp|P29315|RINI_RAT Ribonuclease inhibitor OS=Rattus norvegicus OX=10116 GN=Rnh1 PE=1 SV=2;tr|E2RUH2|E2RUH2_RAT Ribonuclease inhibitor OS=Rattus norvegicus OX=10116 GN=Rnh1 PE=1 SV=1;tr|A0A0G2JWJ9|A0A0G2JWJ9_RAT Ribonuclease inhibitor OS=Rattus norvegicus O	5	5	13.6	49.974	-0.842598	-0.42589	-1.40083	-0.961939	-1.28333	-2.59964	-2.60008	-2.7094	-2.75864	-1.26482	-2.32801	-2.4742	0.015669	0.0601227	1.103487328913896	2.148734643165041	Rnh1	100360501	Ribonuclease inhibitor	GO:0045765,GO:0032311,GO:0005737,GO:0008428	regulation of angiogenesis|angiogenin-PRI complex|cytoplasm|ribonuclease inhibitor activity			KOG4308	[S]	LRR-containing protein	Function unknown	KOG4308	S	interleukin-8 biosynthetic process	Function unknown	PF13516	LRR_6	Leucine Rich repeat
A0A0G2K0W9	Psma7	A0A0G2K0W9;A0A8I5Y830;A0A8I6ASC7;P48004;A0A8I6A6N6;A0JPK2;A0A8I6GE49;A0A8I6AS04;F1M6I7;A0A8I6A1Z9	A0A0G2K0W9;A0A8I5Y830;A0A8I6ASC7;P48004;A0A8I6A6N6;A0JPK2	tr|A0A0G2K0W9|A0A0G2K0W9_RAT Proteasome subunit alpha type OS=Rattus norvegicus OX=10116 GN=Psma7 PE=3 SV=2;tr|A0A8I5Y830|A0A8I5Y830_RAT Proteasome subunit alpha type-7 OS=Rattus norvegicus OX=10116 GN=Psma7 PE=4 SV=1;tr|A0A8I6ASC7|A0A8I6ASC7_RAT Proteasom	6	6	29.9	28.398	-0.0892991	0.353086	0.04175	0.331065	0.488883	0.218163	-1.0677	-1.58709	-1.10382	-0.638003	-1.15815	-0.130317	0.000365829	0.00332455	1.171455314805855	2.252387914129991	Psma7	29674	Proteasome subunit alpha type	GO:0006511,GO:0005737,GO:0005634,GO:0098794,GO:0019773	ubiquitin-dependent protein catabolic process|cytoplasm|nucleus|postsynapse|proteasome core complex, alpha-subunit complex	rno03050,rno05010,rno05012,rno05014,rno05016,rno05017,rno05020,rno05022	Proteasome|Alzheimer disease|Parkinson disease|Amyotrophic lateral sclerosis|Huntington disease|Spinocerebellar ataxia|Prion disease|Pathways of neurodegeneration - multiple diseases	KOG0183	[O]	20S proteasome, regulatory subunit alpha type PSMA7/PRE6	Posttranslational modification, protein turnover, chaperones					PF00227	Proteasome	Proteasome subunit
Q63716	Prdx1	Q63716;A0A0G2K3Z9;A0A8I6AAF3	Q63716;A0A0G2K3Z9	sp|Q63716|PRDX1_RAT Peroxiredoxin-1 OS=Rattus norvegicus OX=10116 GN=Prdx1 PE=1 SV=1;tr|A0A0G2K3Z9|A0A0G2K3Z9_RAT Peroxiredoxin-1 OS=Rattus norvegicus OX=10116 GN=Prdx1l1 PE=3 SV=1	8	6	47.2	22.109	2.85659	3.32206	2.91321	-0.05366	-0.0735684	1.87526	-2.81833	-0.893456	-0.671658	0.802749	-0.456123	-1.73318	0.00604867	0.0316486	2.768314782393851	6.813116057222199	Prdx1	117254	Peroxiredoxin-1	GO:0008283,GO:0045454,GO:0034101,GO:0042744,GO:0045321,GO:0030101,GO:0042267,GO:1901222,GO:0032872,GO:0019430,GO:0006979,GO:0000302,GO:0005737,GO:0005829,GO:0000791,GO:0005759,GO:0005730,GO:0005634,GO:0005782,GO:0020037,GO:0042802,GO:0004601,GO:0051920,GO:0008379	cell population proliferation|cell redox homeostasis|erythrocyte homeostasis|hydrogen peroxide catabolic process|leukocyte activation|natural killer cell activation|natural killer cell mediated cytotoxicity|regulation of NIK/NF-kappaB signaling|regulation of stress-activated MAPK cascade|removal of superoxide radicals|response to oxidative stress|response to reactive oxygen species|cytoplasm|cyto…	rno04146,rno05146	Peroxisome|Amoebiasis	KOG0852	[O]	Alkyl hydroperoxide reductase, thiol specific antioxidant and related enzymes	Posttranslational modification, protein turnover, chaperones	KOG0852	O	peroxiredoxin activity	Posttranslational modification, protein turnover, chaperones	PF00578	AhpC-TSA	AhpC/TSA family
D4A6X4	Acyp1	D4A6X4;A0A0G2K899	D4A6X4;A0A0G2K899	tr|D4A6X4|D4A6X4_RAT Acylphosphatase OS=Rattus norvegicus OX=10116 GN=Acyp1 PE=1 SV=1;tr|A0A0G2K899|A0A0G2K899_RAT Acylphosphatase 1 OS=Rattus norvegicus OX=10116 GN=Acyp1 PE=4 SV=1	2	2	21.2	11.312	-0.291182	-0.533966	-0.580812	-1.37336	-1.33685	-1.15821							1.20167e-11	1.01403e-09	inf	inf	Acyp1	299203	Acylphosphatase	GO:0003998	acylphosphatase activity	rno00620	Pyruvate metabolism	KOG3360	[C]	Acylphosphatase	Energy production and conversion	KOG3360	L	acylphosphatase activity	Replication, recombination and repair	PF00708	Acylphosphatase	Acylphosphatase
A0A0G2K9I6	Cp	A0A0G2K9I6;G3V7K3;A0A8I6A708;Q9JL97;P13635;CON__ENSEMBL:ENSBTAP00000031900;F2YBS8	A0A0G2K9I6;G3V7K3;A0A8I6A708;Q9JL97;P13635	tr|A0A0G2K9I6|A0A0G2K9I6_RAT Ceruloplasmin OS=Rattus norvegicus OX=10116 GN=Cp PE=3 SV=2;tr|G3V7K3|G3V7K3_RAT Ceruloplasmin OS=Rattus norvegicus OX=10116 GN=Cp PE=1 SV=1;tr|A0A8I6A708|A0A8I6A708_RAT Ceruloplasmin OS=Rattus norvegicus OX=10116 GN=Cp PE=4 SV	65	65	70.4	114.82	6.59113	6.24747	6.62788	6.7744	6.81101	6.6836	6.40742	6.56746	6.38806	5.80872	5.84391	6.45328	0.0379486	0.111115	0.377774287290924	1.299335762707567	Cp	24268	Ceruloplasmin	GO:0005576,GO:0005507,GO:0016491	extracellular region|copper ion binding|oxidoreductase activity	rno00860,rno04216	Porphyrin metabolism|Ferroptosis	KOG1263	[Q]	Multicopper oxidases	Secondary metabolites biosynthesis, transport and catabolism					PF07731	Cu-oxidase_2	Multicopper oxidase
Q63083	Nucb1	Q63083;A0A0G2K9Z3;Q6P6Q3	Q63083;A0A0G2K9Z3	sp|Q63083|NUCB1_RAT Nucleobindin-1 OS=Rattus norvegicus OX=10116 GN=Nucb1 PE=1 SV=1;tr|A0A0G2K9Z3|A0A0G2K9Z3_RAT Nucleobindin-1 OS=Rattus norvegicus OX=10116 GN=Ppp1r15a PE=4 SV=2	5	5	15.3	53.506	-0.267157	-0.729673	-0.431064	0.640417	0.53813	-0.301402	-1.76652	-1.87584	-1.92507	-1.28933	-1.2845	-0.711976	0.00087712	0.00709919	1.383747403423645	2.609452975117186	Nucb1	84595	Nucleobindin-1	GO:1903533,GO:0072718,GO:0007264,GO:0005801,GO:0005737,GO:0005769,GO:0005793,GO:0005576,GO:0005615,GO:0090498,GO:0005794,GO:0032580,GO:0005798,GO:0098547,GO:0005634,GO:0005791,GO:0005802,GO:0005509,GO:0003677,GO:0001965,GO:0005085	regulation of protein targeting|response to cisplatin|small GTPase mediated signal transduction|cis-Golgi network|cytoplasm|early endosome|endoplasmic reticulum-Golgi intermediate compartment|extracellular region|extracellular space|extrinsic component of Golgi membrane|Golgi apparatus|Golgi cisterna membrane|Golgi-associated vesicle|lumenal side of Golgi membrane|nucleus|rough endoplasmic reticu…			KOG3866	[R]	DNA-binding protein of the nucleobindin family	General function prediction only	KOG3866	S	positive regulation of testosterone secretion	Function unknown	PF13499	EF-hand_7	EF-hand domain pair
P02764	Orm1	P02764;A0A0H2UHF8;A0A8I5ZVI6;A0A8I5ZRW3	P02764;A0A0H2UHF8;A0A8I5ZVI6;A0A8I5ZRW3	sp|P02764|A1AG_RAT Alpha-1-acid glycoprotein OS=Rattus norvegicus OX=10116 GN=Orm1 PE=2 SV=1;tr|A0A0H2UHF8|A0A0H2UHF8_RAT Alpha-1-acid glycoprotein OS=Rattus norvegicus OX=10116 GN=Orm1 PE=1 SV=1;tr|A0A8I5ZVI6|A0A8I5ZVI6_RAT Alpha-1-acid glycoprotein OS=Ra	18	18	55.1	23.575	7.42808	6.39728	6.76646	8.43984	8.33724	7.03501	5.92106	6.07299	5.59026	5.42073	5.09326	6.20323	0.00134049	0.010346	1.683727653129996	3.212569472273288	Orm1	24614	Alpha-1-acid glycoprotein	GO:0002438,GO:0006953,GO:0031100,GO:0071385,GO:0071378,GO:0071300,GO:0002439,GO:0032715,GO:0032720,GO:0032731,GO:0032732,GO:0032760,GO:0002682,GO:0032496,GO:0014070,GO:0033197,GO:0009410,GO:0005615,GO:0036094	acute inflammatory response to antigenic stimulus|acute-phase response|animal organ regeneration|cellular response to glucocorticoid stimulus|cellular response to growth hormone stimulus|cellular response to retinoic acid|chronic inflammatory response to antigenic stimulus|negative regulation of interleukin-6 production|negative regulation of tumor necrosis factor production|positive regulation o…							ENOG502S0Q2	S	acute-phase response	Function unknown	PF00061	Lipocalin	Lipocalin / cytosolic fatty-acid binding protein family
P09006	Serpina3n	P09006;A0A0H2UHI5;A0A0G2KB85	P09006;A0A0H2UHI5;A0A0G2KB85	sp|P09006|SPA3N_RAT Serine protease inhibitor A3N OS=Rattus norvegicus OX=10116 GN=Serpina3n PE=1 SV=3;tr|A0A0H2UHI5|A0A0H2UHI5_RAT Serine protease inhibitor A3N OS=Rattus norvegicus OX=10116 GN=Serpina3n PE=1 SV=1;tr|A0A0G2KB85|A0A0G2KB85_RAT Serine prote	38	2	79.7	46.651	8.4155	8.15499	8.37994	8.89863	8.95195	8.13296	6.94168	7.18751	7.00088	6.39225	6.67788	7.26094	1.18065e-05	0.000142227	1.578802471527639	2.987217887392622	Serpina3n	24795	Serine protease inhibitor A3N	GO:0071320,GO:0071385,GO:0071346,GO:0071347,GO:0071354,GO:0006954,GO:0010951,GO:0009617,GO:0034097,GO:0032496,GO:0043434,GO:0034516,GO:0005576,GO:0005615,GO:0004867	cellular response to cAMP|cellular response to glucocorticoid stimulus|cellular response to interferon-gamma|cellular response to interleukin-1|cellular response to interleukin-6|inflammatory response|negative regulation of endopeptidase activity|response to bacterium|response to cytokine|response to lipopolysaccharide|response to peptide hormone|response to vitamin B6|extracellular region|extrac…			KOG2392	[V]	Serpin	Defense mechanisms	KOG2392	O	serine-type endopeptidase inhibitor activity	Posttranslational modification, protein turnover, chaperones	PF00079	Serpin	Serpin (serine protease inhibitor)
P06866	Hp	P06866;A0A0H2UHM3;A0A8I5ZPF0;A0A8I6A9F4	P06866;A0A0H2UHM3;A0A8I5ZPF0;A0A8I6A9F4	sp|P06866|HPT_RAT Haptoglobin OS=Rattus norvegicus OX=10116 GN=Hp PE=1 SV=3;tr|A0A0H2UHM3|A0A0H2UHM3_RAT Haptoglobin OS=Rattus norvegicus OX=10116 GN=Hp PE=1 SV=2;tr|A0A8I5ZPF0|A0A8I5ZPF0_RAT Haptoglobin OS=Rattus norvegicus OX=10116 GN=Hp PE=4 SV=1;tr|A0A	31	31	65.1	38.563	8.167	6.76081	8.15588	7.98603	8.05626	8.54242	5.93909	8.15086	6.11191	7.18831	5.05895	3.89068	0.0174754	0.0642005	1.888100288363829	3.70147500975058	Hp	24464	Haptoglobin	GO:0002526,GO:0006953,GO:0007568,GO:0031100,GO:0042742,GO:0002376,GO:0001889,GO:2000296,GO:0051354,GO:0007219,GO:0010942,GO:0009617,GO:0033590,GO:0051602,GO:0051384,GO:0060416,GO:0009408,GO:0042542,GO:0001666,GO:0033591,GO:0010288,GO:0032496,GO:0032026,GO:0014070,GO:0010033,GO:0042594,GO:0010165,GO:0009410,GO:0007283,GO:0031638,GO:0072562,GO:0005783,GO:0005615,GO:0005794,GO:0031838,GO:0016209,GO:…	acute inflammatory response|acute-phase response|aging|animal organ regeneration|defense response to bacterium|immune system process|liver development|negative regulation of hydrogen peroxide catabolic process|negative regulation of oxidoreductase activity|Notch signaling pathway|positive regulation of cell death|response to bacterium|response to cobalamin|response to electrical stimulus|response…			KOG3627	[E]	Trypsin	Amino acid transport and metabolism	KOG3627	O	serine-type endopeptidase activity	Posttranslational modification, protein turnover, chaperones	PF00089	Trypsin	Trypsin
B2RYG6	Otub1	B2RYG6;A0A8I5XVU7;A0A8I6ABS1	B2RYG6;A0A8I5XVU7;A0A8I6ABS1	sp|B2RYG6|OTUB1_RAT Ubiquitin thioesterase OTUB1 OS=Rattus norvegicus OX=10116 GN=Otub1 PE=1 SV=1;tr|A0A8I5XVU7|A0A8I5XVU7_RAT Ubiquitin thioesterase OTUB1 OS=Rattus norvegicus OX=10116 GN=Otub1 PE=4 SV=1;tr|A0A8I6ABS1|A0A8I6ABS1_RAT Ubiquitin thioesterase	2	2	8.1	31.27	-2.57039	-2.13957	-2.66683	-3.34399	-3.30747	-3.12883							5.96713e-10	1.62683e-08	inf	inf	Otub1	293705	Ubiquitin thioesterase OTUB1	GO:0002250,GO:0006974,GO:0071347,GO:0006281,GO:2000780,GO:1901315,GO:0071108,GO:0005737,GO:0005634,GO:0019784,GO:0004843,GO:0043130,GO:0031625	adaptive immune response|cellular response to DNA damage stimulus|cellular response to interleukin-1|DNA repair|negative regulation of double-strand break repair|negative regulation of histone H2A K63-linked ubiquitination|protein K48-linked deubiquitination|cytoplasm|nucleus|NEDD8-specific protease activity|thiol-dependent deubiquitinase|ubiquitin binding|ubiquitin protein ligase binding			KOG3991	[S]	Uncharacterized conserved protein	Function unknown	KOG3991	O	NEDD8-specific protease activity	Posttranslational modification, protein turnover, chaperones	PF10275	Peptidase_C65	Peptidase C65 Otubain
P70623	Fabp4	P70623;Q5XFV4;A0A8I5Y7N0;Q9R290	P70623;Q5XFV4;A0A8I5Y7N0;Q9R290	sp|P70623|FABP4_RAT Fatty acid-binding protein, adipocyte OS=Rattus norvegicus OX=10116 GN=Fabp4 PE=1 SV=3;tr|Q5XFV4|Q5XFV4_RAT Fatty acid-binding protein, adipocyte OS=Rattus norvegicus OX=10116 GN=Fabp4 PE=1 SV=1;tr|A0A8I5Y7N0|A0A8I5Y7N0_RAT Fatty acid-b	6	6	44.7	14.708	2.88078	4.19285	3.71272	-1.98674	-2.39786	3.01613	-4.48197	-2.57246	-1.44681	-0.923098	0.309376	-1.22266	0.0381863	0.111115	3.292585320840044	9.798665783756126	Fabp4	79451	Fatty acid-binding protein, adipocyte	GO:0050873,GO:0071285,GO:0071356,GO:0042632,GO:0006631,GO:0015908,GO:0015909,GO:0006469,GO:0045892,GO:0008284,GO:0120162,GO:0050729,GO:0009617,GO:0051384,GO:0009410,GO:0050872,GO:0005737,GO:0005829,GO:0005811,GO:0005634,GO:0005504,GO:0051427,GO:0036041,GO:0005324	brown fat cell differentiation|cellular response to lithium ion|cellular response to tumor necrosis factor|cholesterol homeostasis|fatty acid metabolic process|fatty acid transport|long-chain fatty acid transport|negative regulation of protein kinase activity|negative regulation of transcription, DNA-templated|positive regulation of cell population proliferation|positive regulation of cold-induce…	rno04923,rno03320	Regulation of lipolysis in adipocytes|PPAR signaling pathway	KOG4015	[I]	Fatty acid-binding protein FABP	Lipid transport and metabolism	KOG4015	S	lipid binding	Function unknown	PF00061	Lipocalin	Lipocalin / cytosolic fatty-acid binding protein family
P50399	Gdi2	P50399;A0A8I5YBU1	P50399;A0A8I5YBU1	sp|P50399|GDIB_RAT Rab GDP dissociation inhibitor beta OS=Rattus norvegicus OX=10116 GN=Gdi2 PE=1 SV=2;tr|A0A8I5YBU1|A0A8I5YBU1_RAT Rab GDP dissociation inhibitor beta OS=Rattus norvegicus OX=10116 GN=Gdi2 PE=4 SV=1	9	7	28.5	50.537	-0.63106	-0.401683	-0.833496	-3.40315	-2.99735	-1.93111	-3.33089	-3.44021	-4.24288	-1.6516	-3.76881	-2.98612	0.0362734	0.109797	1.537108676630938	2.902123021170397	Gdi2	29662	Rab GDP dissociation inhibitor beta	GO:1902018,GO:1903565,GO:0015031,GO:0007264,GO:0016192,GO:0005737,GO:0005829,GO:0005794,GO:0016020,GO:0045202,GO:0005096,GO:0005093,GO:0031267	negative regulation of cilium assembly|negative regulation of protein localization to cilium|protein transport|small GTPase mediated signal transduction|vesicle-mediated transport|cytoplasm|cytosol|Golgi apparatus|membrane|synapse|GTPase activator activity|Rab GDP-dissociation inhibitor activity|small GTPase binding			KOG1439	[O]	RAB proteins geranylgeranyltransferase component A (RAB escort protein)	Posttranslational modification, protein turnover, chaperones	KOG1439	O	Rab GDP-dissociation inhibitor activity	Posttranslational modification, protein turnover, chaperones	PF00996	GDI	GDP dissociation inhibitor
A0A8I5ZJM6		A0A8I5ZJM6	A0A8I5ZJM6	tr|A0A8I5ZJM6|A0A8I5ZJM6_RAT Uncharacterized protein OS=Rattus norvegicus OX=10116 PE=4 SV=1	3	2	28.2	12.957	0.508903	0.462365	1.82161	0.665177	0.2753	1.64909	-0.558224	0.502303	0.0570267	-0.353939	-1.10251	-0.127198	0.00798266	0.037453	1.160830420244664	2.23586087505977		502832	Uncharacterized protein
P84082	Arf2	P84082;P84079;P61206;A0A8I5ZKF2	P84082;P84079;P61206;A0A8I5ZKF2	sp|P84082|ARF2_RAT ADP-ribosylation factor 2 OS=Rattus norvegicus OX=10116 GN=Arf2 PE=2 SV=1;sp|P84079|ARF1_RAT ADP-ribosylation factor 1 OS=Rattus norvegicus OX=10116 GN=Arf1 PE=1 SV=2;sp|P61206|ARF3_RAT ADP-ribosylation factor 3 OS=Rattus norvegicus OX=1	2	2	12.7	20.746	-0.777469	-0.906985	-1.91705	-1.40767	-1.87439	-1.69575							4.89573e-11	2.11332e-09	inf	inf	Arf2	79119	ADP-ribosylation factor 2	GO:0006886,GO:0016192,GO:0005794,GO:0005886,GO:0005525,GO:0003924	intracellular protein transport|vesicle-mediated transport|Golgi apparatus|plasma membrane|GTP binding|GTPase activity	rno04072,rno04144,rno05132,rno05134	Phospholipase D signaling pathway|Endocytosis|Salmonella infection|Legionellosis	KOG0070	[U]	GTP-binding ADP-ribosylation factor Arf1	Intracellular trafficking, secretion, and vesicular transport	KOG0070	B	GTP binding	Chromatin structure and dynamics	PF00025	Arf	ADP-ribosylation factor family
A0A8I5ZLA4	Usp5	A0A8I5ZLA4;D3ZVQ0	A0A8I5ZLA4;D3ZVQ0	tr|A0A8I5ZLA4|A0A8I5ZLA4_RAT Ubiquitin-specific peptidase 5 OS=Rattus norvegicus OX=10116 GN=Usp5 PE=4 SV=1;tr|D3ZVQ0|D3ZVQ0_RAT Ubiquitin carboxyl-terminal hydrolase OS=Rattus norvegicus OX=10116 GN=Usp5 PE=1 SV=1	6	6	11.5	87.325	-1.73516	-1.19384	-2.46668	-2.60013	-2.56361	-2.38498							7.61757e-10	1.93396e-08	inf	inf	Usp5	297593	Ubiquitin-specific peptidase 5					KOG0944	[O]	Ubiquitin-specific protease UBP14	Posttranslational modification, protein turnover, chaperones
P31044	Pebp1	P31044;A0A8I5ZLC1;A0A8I5ZQN0;M0RB80	P31044;A0A8I5ZLC1;A0A8I5ZQN0	sp|P31044|PEBP1_RAT Phosphatidylethanolamine-binding protein 1 OS=Rattus norvegicus OX=10116 GN=Pebp1 PE=1 SV=3;tr|A0A8I5ZLC1|A0A8I5ZLC1_RAT Phosphatidylethanolamine-binding protein 1 OS=Rattus norvegicus OX=10116 GN=Pebp1 PE=4 SV=1;tr|A0A8I5ZQN0|A0A8I5ZQN	8	8	60.4	20.801	1.21093	1.56974	1.70413	-1.5479	0.814908	0.0559473	-1.70179	-1.55801	-1.60724	-0.923162	-0.583447	-1.77235	0.00405696	0.0225968	1.992291432935294	3.978684311294882	Pebp1	29542	Phosphatidylethanolamine-binding protein 1	GO:0007568,GO:0042755,GO:0021766,GO:0000165,GO:0043409,GO:0001933,GO:0060409,GO:0043950,GO:0045840,GO:0001505,GO:0002026,GO:0014823,GO:0051592,GO:0051591,GO:0051412,GO:0051602,GO:0045471,GO:0009408,GO:0014070,GO:0010033,GO:0010243,GO:0006979,GO:0009636,GO:0009611,GO:0009410,GO:0048240,GO:0007286,GO:0045177,GO:0043679,GO:0009986,GO:0005737,GO:0005615,GO:0005794,GO:0005741,GO:0005739,GO:0043005,GO:…	aging|eating behavior|hippocampus development|MAPK cascade|negative regulation of MAPK cascade|negative regulation of protein phosphorylation|positive regulation of acetylcholine metabolic process|positive regulation of cAMP-mediated signaling|positive regulation of mitotic nuclear division|regulation of neurotransmitter levels|regulation of the force of heart contraction|response to activity|res…			KOG3346	[R]	Phosphatidylethanolamine binding protein	General function prediction only	KOG3346	U	positive regulation of acetylcholine metabolic process	Intracellular trafficking, secretion, and vesicular transport	PF01161	PBP	Phosphatidylethanolamine-binding protein
P19132	Fth1	P19132;Q66HI5;A0A8I5ZU81;A0A8I5ZMC0;A0JPM7;Q6AYV6;Q2TA66;Q5FVS1;A0A8I6A564;Q6P9V2;A0A8I5ZZJ3;Q6LDW6;A0A8I6AJZ3	P19132;Q66HI5;A0A8I5ZU81;A0A8I5ZMC0;A0JPM7;Q6AYV6;Q2TA66;Q5FVS1;A0A8I6A564	sp|P19132|FRIH_RAT Ferritin heavy chain OS=Rattus norvegicus OX=10116 GN=Fth1 PE=1 SV=3;tr|Q66HI5|Q66HI5_RAT Ferritin OS=Rattus norvegicus OX=10116 GN=Fth1 PE=1 SV=2;tr|A0A8I5ZU81|A0A8I5ZU81_RAT Hypothetical protein LOC689130 OS=Rattus norvegicus OX=10116	7	7	50.5	21.126	0.544939	1.003	-0.0127441	1.54716	1.36685	-1.15318	-1.16603	-0.875698	-2.46276	-1.31406	-1.04129	-3.20535	0.00267721	0.0169122	2.226868259956052	4.681167084484937	Fth1	25319	Ferritin heavy chain	GO:0006955,GO:0006880,GO:0006826,GO:0008285,GO:0048147,GO:0060547,GO:0044754,GO:0005737,GO:0008199,GO:0008198,GO:0004322,GO:0042802,GO:0005506	immune response|intracellular sequestering of iron ion|iron ion transport|negative regulation of cell population proliferation|negative regulation of fibroblast proliferation|negative regulation of necrotic cell death|autolysosome|cytoplasm|ferric iron binding|ferrous iron binding|ferroxidase activity|identical protein binding|iron ion binding	rno04216,rno04217,rno04978	Ferroptosis|Necroptosis|Mineral absorption	KOG2332	[P]	Ferritin	Inorganic ion transport and metabolism	KOG2332	P	ferric iron binding	Inorganic ion transport and metabolism	PF00210	Ferritin	Ferritin-like domain
A0A8I5ZPY1	Golm1	A0A8I5ZPY1	A0A8I5ZPY1	tr|A0A8I5ZPY1|A0A8I5ZPY1_RAT Golgi membrane protein 1 OS=Rattus norvegicus OX=10116 GN=Golm1 PE=4 SV=1	1	1	10.8	54.346	-3.38691	-2.66664	-1.44242	-3.28347	-3.76146	-3.06832							1.22471e-07	1.71459e-06	inf	inf	Golm1	680692	Golgi membrane protein 1
D3ZQN7	Lamb1	D3ZQN7;A0A8I6A3T2;A0A8I5ZQ25;A0A8I5ZVQ5	D3ZQN7;A0A8I6A3T2;A0A8I5ZQ25;A0A8I5ZVQ5	tr|D3ZQN7|D3ZQN7_RAT Laminin subunit beta 1 OS=Rattus norvegicus OX=10116 GN=Lamb1 PE=1 SV=3;tr|A0A8I6A3T2|A0A8I6A3T2_RAT Laminin subunit beta 1 OS=Rattus norvegicus OX=10116 GN=Lamb1 PE=4 SV=1;tr|A0A8I5ZQ25|A0A8I5ZQ25_RAT Laminin subunit beta 1 OS=Rattus	4	4	2.6	197.39	-1.95056	-0.579548	-1.85327	-0.97395	-1.22925	-1.63197							1.07012e-10	3.95946e-09	inf	inf	Lamb1	298941	Laminin subunit beta 1	GO:0009887,GO:0070831,GO:0016477,GO:0007566,GO:0035987,GO:0007162,GO:0031175,GO:0021812,GO:0042476,GO:0030335,GO:0034446,GO:0009888,GO:0005604,GO:0062023,GO:0031012,GO:0005615,GO:0043256,GO:0005606,GO:0043259,GO:0005607,GO:0043257,GO:0016020,GO:0005634,GO:0048471,GO:0019899,GO:0005201,GO:0043208,GO:0005178	animal organ morphogenesis|basement membrane assembly|cell migration|embryo implantation|endodermal cell differentiation|negative regulation of cell adhesion|neuron projection development|neuronal-glial interaction involved in cerebral cortex radial glia guided migration|odontogenesis|positive regulation of cell migration|substrate adhesion-dependent cell spreading|tissue development|basement mem…	rno04151,rno04512,rno04510,rno05200,rno05222,rno05165,rno05146,rno05145	PI3K-Akt signaling pathway|ECM-receptor interaction|Focal adhesion|Pathways in cancer|Small cell lung cancer|Human papillomavirus infection|Amoebiasis|Toxoplasmosis	KOG0994	[W]	Extracellular matrix glycoprotein Laminin subunit beta	Extracellular structures	KOG0994	Z	metanephric glomerular basement membrane development	Cytoskeleton	PF00053	Laminin_EGF	Laminin EGF domain
Q64611	Csad	Q64611;Q9R1F5;A0A8I5ZQK7;A0A8I6AMR0;B3VPA7;A0A8I6A6P6;A0A8I6GBN4;B5LSW7;A0A0G2K5P7	Q64611;Q9R1F5;A0A8I5ZQK7;A0A8I6AMR0;B3VPA7;A0A8I6A6P6;A0A8I6GBN4;B5LSW7;A0A0G2K5P7	sp|Q64611|CSAD_RAT Cysteine sulfinic acid decarboxylase OS=Rattus norvegicus OX=10116 GN=Csad PE=1 SV=1;tr|Q9R1F5|Q9R1F5_RAT Cysteine sulfinic acid decarboxylase (Fragment) OS=Rattus norvegicus OX=10116 GN=CSAD PE=3 SV=1;tr|A0A8I5ZQK7|A0A8I5ZQK7_RAT Cystei	3	3	5.9	55.248	4.99035	3.82458	3.93819	3.58116	3.64302	4.58356	2.54553	2.43621	2.38698	3.28843	3.22714	3.16175	0.00150124	0.0110243	1.252471749106155	2.382492626359018	Csad	60356	Cysteine sulfinic acid decarboxylase	GO:0019449,GO:0019452,GO:0042412,GO:0005737,GO:0005829,GO:0004068,GO:0030170,GO:0004782	L-cysteine catabolic process to hypotaurine|L-cysteine catabolic process to taurine|taurine biosynthetic process|cytoplasm|cytosol|aspartate 1-decarboxylase activity|pyridoxal phosphate binding|sulfinoalanine decarboxylase activity	rno00410,rno00430,rno00770	beta-Alanine metabolism|Taurine and hypotaurine metabolism|Pantothenate and CoA biosynthesis	KOG0629	[E]	Glutamate decarboxylase and related proteins	Amino acid transport and metabolism	KOG0629	E	carboxy-lyase activity	Amino acid transport and metabolism	PF00282	Pyridoxal_deC	Pyridoxal-dependent decarboxylase conserved domain
P41498	Acp1	P41498;A0A8I5ZQW7;Z4YNF4;A0A8I6AMP6;A0A8I6AKL4;B0BNC1;A0A8I6G7Q4	P41498;A0A8I5ZQW7;Z4YNF4;A0A8I6AMP6;A0A8I6AKL4;B0BNC1	sp|P41498|PPAC_RAT Low molecular weight phosphotyrosine protein phosphatase OS=Rattus norvegicus OX=10116 GN=Acp1 PE=1 SV=3;tr|A0A8I5ZQW7|A0A8I5ZQW7_RAT Low molecular weight phosphotyrosine protein phosphatase OS=Rattus norvegicus OX=10116 GN=Acp1 PE=4 SV=	3	3	24.1	18.151	-0.464205	0.744	0.182597	-0.667601	-0.631083	-0.452444							2.86527e-11	1.48421e-09	inf	inf	Acp1	24161	Low molecular weight phosphotyrosine protein phosphatase	GO:0007268,GO:0005737,GO:0009898,GO:0005829,GO:0043005,GO:0042383,GO:0045202,GO:0003993,GO:0004726,GO:0016791,GO:0004725,GO:0017124	chemical synaptic transmission|cytoplasm|cytoplasmic side of plasma membrane|cytosol|neuron projection|sarcolemma|synapse|acid phosphatase activity|non-membrane spanning protein tyrosine phosphatase activity|phosphatase activity|protein tyrosine phosphatase activity|SH3 domain binding	rno00730,rno00740,rno04520,rno05208	Thiamine metabolism|Riboflavin metabolism|Adherens junction|Chemical carcinogenesis - reactive oxygen species	KOG3217	[T]	Protein tyrosine phosphatase	Signal transduction mechanisms	KOG3217	T	non-membrane spanning protein tyrosine phosphatase activity	Signal transduction mechanisms	PF01451	LMWPc	Low molecular weight phosphotyrosine protein phosphatase
Q63429	Ubc	Q63429;A0A8I5ZR71;P62982;Q6P7R7;P62986;F1LML2;A0A8I6A5Y3;A0A8I6AN99;Q63654;P0CG51;Q5FWT0;Q6PED0;A0A8I6G5G7;A0A8I6A4W7;A0A8I6G8I7;A0A8I6A1Y5;A0A8I5ZTA8;F1M927;F1LU69	Q63429;A0A8I5ZR71;P62982;Q6P7R7;P62986;F1LML2;A0A8I6A5Y3;A0A8I6AN99;Q63654;P0CG51;Q5FWT0;Q6PED0;A0A8I6G5G7;A0A8I6A4W7;A0A8I6G8I7;A0A8I6A1Y5	sp|Q63429|UBC_RAT Polyubiquitin-C OS=Rattus norvegicus OX=10116 GN=Ubc PE=1 SV=1;tr|A0A8I5ZR71|A0A8I5ZR71_RAT Polyubiquitin-C OS=Rattus norvegicus OX=10116 GN=Ubc PE=4 SV=1;sp|P62982|RS27A_RAT Ubiquitin-40S ribosomal protein S27a OS=Rattus norvegicus OX=10	4	4	53.1	91.086	2.63038	3.62637	2.83203	1.19682	0.775448	0.782704	0.085788	-0.295847	0.187703	1.17558	1.24159	0.168646	0.0197386	0.0700315	1.54671447594751	2.921510503167554	Ubc	50522	Polyubiquitin-C	GO:0019941,GO:0016567,GO:0006511,GO:0005737,GO:0031315,GO:0005634,GO:0002020,GO:0031386,GO:0031625	modification-dependent protein catabolic process|protein ubiquitination|ubiquitin-dependent protein catabolic process|cytoplasm|extrinsic component of mitochondrial outer membrane|nucleus|protease binding|protein tag|ubiquitin protein ligase binding	rno04120,rno04137,rno03320,rno05167,rno05012,rno05022	Ubiquitin mediated proteolysis|Mitophagy - animal|PPAR signaling pathway|Kaposi sarcoma-associated herpesvirus infection|Parkinson disease|Pathways of neurodegeneration - multiple diseases	KOG0001	[OR]	Ubiquitin and ubiquitin-like proteins	Posttranslational modification, protein turnover, chaperones |General function prediction only	KOG0001	O	cellular macromolecule catabolic process	Posttranslational modification, protein turnover, chaperones	PF00240	ubiquitin	Ubiquitin family
P07943	Akr1b1	P07943;A0A8I5ZTF9;A0A8I6A856;A0A8I6A068;A0A8I6A2P8;A0A8I6AEH6;A0A8I6ASF1	P07943;A0A8I5ZTF9;A0A8I6A856;A0A8I6A068;A0A8I6A2P8	sp|P07943|ALDR_RAT Aldo-keto reductase family 1 member B1 OS=Rattus norvegicus OX=10116 GN=Akr1b1 PE=1 SV=3;tr|A0A8I5ZTF9|A0A8I5ZTF9_RAT Aldo-keto reductase family 1 member B1 OS=Rattus norvegicus OX=10116 GN=Akr1b1 PE=4 SV=1;tr|A0A8I6A856|A0A8I6A856_RAT A	5	5	19.6	35.797	1.44654	0.631561	1.12842	1.40898	0.699267	0.877906	-0.302652	-0.411973	1.16171	0.200777	-0.508174	-0.50764	0.00482189	0.0260181	1.093439078267668	2.133820882408015	Akr1b1	24192	Aldo-keto reductase family 1 member B1	GO:0071475,GO:0097238,GO:1901653,GO:0044597,GO:0044598,GO:0002070,GO:0072061,GO:0060135,GO:0072205,GO:0005996,GO:0043066,GO:0042415,GO:1901360,GO:0046427,GO:0048661,GO:0035809,GO:0003091,GO:0010033,GO:0097066,GO:0009414,GO:0001523,GO:0006061,GO:0031098,GO:0001894,GO:0005829,GO:0005615,GO:0042629,GO:0033010,GO:0048471,GO:0032838,GO:0043220,GO:0097454,GO:0004032,GO:0047655,GO:0018505,GO:0043795,GO:…	cellular hyperosmotic salinity response|cellular response to methylglyoxal|cellular response to peptide|daunorubicin metabolic process|doxorubicin metabolic process|epithelial cell maturation|inner medullary collecting duct development|maternal process involved in female pregnancy|metanephric collecting duct development|monosaccharide metabolic process|negative regulation of apoptotic process|nor…	rno00040,rno00051,rno00052,rno00561,rno00790	Pentose and glucuronate interconversions|Fructose and mannose metabolism|Galactose metabolism|Glycerolipid metabolism|Folate biosynthesis	KOG1577	[R]	Aldo/keto reductase family proteins	General function prediction only	KOG1577	J	oxidoreductase activity	Translation, ribosomal structure and biogenesis	PF00248	Aldo_ket_red	Aldo/keto reductase family
A0A8I6GJ79	Adsl	A0A8I6GJ79;A0A8I5ZTN5;A0A8I5Y1I4;D3ZW08;A0A8I6AM95	A0A8I6GJ79;A0A8I5ZTN5;A0A8I5Y1I4;D3ZW08	tr|A0A8I6GJ79|A0A8I6GJ79_RAT Adenylosuccinate lyase OS=Rattus norvegicus OX=10116 GN=Adsl PE=4 SV=1;tr|A0A8I5ZTN5|A0A8I5ZTN5_RAT Adenylosuccinate lyase OS=Rattus norvegicus OX=10116 GN=Adsl PE=4 SV=1;tr|A0A8I5Y1I4|A0A8I5Y1I4_RAT Adenylosuccinate lyase OS=R	5	4	15.1	53.116	2.13276	3.50823	2.42202	2.28605	2.74605	2.5012	1.66026	1.55093	1.5017	2.69402	2.49495	1.54397	0.0423369	0.118543	0.6917472132101838	1.615238510833352	Adsl	315150	Adenylosuccinate lyase			rno00230,rno00250	Purine metabolism|Alanine, aspartate and glutamate metabolism	KOG2700	[F]	Adenylosuccinate lyase	Nucleotide transport and metabolism
P18297	Spr	P18297;A0A8I5ZU80;B2RYK3;D3ZT59	P18297;A0A8I5ZU80;B2RYK3	sp|P18297|SPRE_RAT Sepiapterin reductase OS=Rattus norvegicus OX=10116 GN=Spr PE=1 SV=1;tr|A0A8I5ZU80|A0A8I5ZU80_RAT Sepiapterin reductase OS=Rattus norvegicus OX=10116 GN=Spr PE=4 SV=1;tr|B2RYK3|B2RYK3_RAT Sepiapterin reductase OS=Rattus norvegicus OX=101	3	3	19.8	28.128	-3.11929	-1.53827	-3.66921	-3.3592	-3.32268	-3.14404							7.1439e-08	1.02793e-06	inf	inf	Spr	29270	Sepiapterin reductase	GO:0048667,GO:0042417,GO:0006558,GO:0006809,GO:0042415,GO:0019889,GO:0040014,GO:0010033,GO:0042428,GO:0006729,GO:0046146,GO:0050882,GO:0005737,GO:0042803,GO:0004757	cell morphogenesis involved in neuron differentiation|dopamine metabolic process|L-phenylalanine metabolic process|nitric oxide biosynthetic process|norepinephrine metabolic process|pteridine metabolic process|regulation of multicellular organism growth|response to organic substance|serotonin metabolic process|tetrahydrobiopterin biosynthetic process|tetrahydrobiopterin metabolic process|voluntar…	rno00790	Folate biosynthesis	KOG1204	[Q]	Predicted dehydrogenase	Secondary metabolites biosynthesis, transport and catabolism	KOG1204	I	sepiapterin reductase	Lipid transport and metabolism	PF00106	adh_short	short chain dehydrogenase
A0A8I5ZUJ9	Msn	A0A8I5ZUJ9;A0A8I6ADR3;O35763;A0A096MK30;A0A8I5ZR49;A0A1W2Q6E9	A0A8I5ZUJ9;A0A8I6ADR3;O35763;A0A096MK30;A0A8I5ZR49	tr|A0A8I5ZUJ9|A0A8I5ZUJ9_RAT Moesin OS=Rattus norvegicus OX=10116 GN=Msn PE=4 SV=1;tr|A0A8I6ADR3|A0A8I6ADR3_RAT Moesin OS=Rattus norvegicus OX=10116 GN=Msn PE=4 SV=1;sp|O35763|MOES_RAT Moesin OS=Rattus norvegicus OX=10116 GN=Msn PE=1 SV=3;tr|A0A096MK30|A0A	18	12	24.7	67.974	0.712287	0.861204	0.835114	-0.674416	-0.513877	-0.497454	-1.83033	-3.72592	-1.11666	-0.00778123	-1.15971	-1.41141	0.0179519	0.0654864	1.662444569997473	3.165524518566671	Msn	81521	Moesin			rno04530,rno04810,rno04670,rno05205,rno05162	Tight junction|Regulation of actin cytoskeleton|Leukocyte transendothelial migration|Proteoglycans in cancer|Measles	KOG3529	[R]	Radixin, moesin and related proteins of the ERM family	General function prediction only
B5DF65	Blvrb	B5DF65;A0A8I5ZUN1;A0A8I6AHQ8;A0A8I5ZND2	B5DF65;A0A8I5ZUN1;A0A8I6AHQ8;A0A8I5ZND2	tr|B5DF65|B5DF65_RAT Biliverdin reductase B OS=Rattus norvegicus OX=10116 GN=Blvrb PE=1 SV=1;tr|A0A8I5ZUN1|A0A8I5ZUN1_RAT Biliverdin reductase B OS=Rattus norvegicus OX=10116 GN=Blvrb PE=4 SV=1;tr|A0A8I6AHQ8|A0A8I6AHQ8_RAT Biliverdin reductase B OS=Rattus	6	6	40.8	22.094	0.666774	2.17449	1.69946	0.733691	0.770209	0.948848							1.39273e-11	1.01403e-09	inf	inf	Blvrb	292737	Biliverdin reductase B	GO:0042167,GO:0043195,GO:0004074,GO:0042602	heme catabolic process|terminal bouton|biliverdin reductase (NAD(P)+) activity|riboflavin reductase (NADPH) activity	rno00740,rno00860	Riboflavin metabolism|Porphyrin metabolism					ENOG502RY9R	S	(flavin reductase (NADPH))	Function unknown	PF13460	NAD_binding_10	NAD(P)H-binding
Q9QX79	Fetub	Q9QX79;A0A8I5ZW28;Q6IRS6;A0A8I6AWQ8;A0A8A1UFB2	Q9QX79;A0A8I5ZW28;Q6IRS6;A0A8I6AWQ8	sp|Q9QX79|FETUB_RAT Fetuin-B OS=Rattus norvegicus OX=10116 GN=Fetub PE=2 SV=2;tr|A0A8I5ZW28|A0A8I5ZW28_RAT Fetuin-B OS=Rattus norvegicus OX=10116 GN=Fetub PE=4 SV=1;tr|Q6IRS6|Q6IRS6_RAT Fetub protein OS=Rattus norvegicus OX=10116 GN=Fetub PE=1 SV=1;tr|A0A8	24	24	74.6	41.562	6.81968	7.15385	7.2771	7.2385	7.22802	7.01539	6.95772	6.99134	6.83827	6.31696	6.41157	6.48362	0.00887499	0.0406836	0.4555085620385286	1.371266102533305	Fetub	83928	Fetuin-B	GO:0007339,GO:0010951,GO:0007338,GO:0005576,GO:0005615,GO:0004869,GO:0004866,GO:0008191	binding of sperm to zona pellucida|negative regulation of endopeptidase activity|single fertilization|extracellular region|extracellular space|cysteine-type endopeptidase inhibitor activity|endopeptidase inhibitor activity|metalloendopeptidase inhibitor activity							ENOG502S28K	S	metalloendopeptidase inhibitor activity	Function unknown	PF00031	Cystatin	Cystatin domain
Q5U300	Uba1	Q5U300;A0A8I5ZY80;A7LAC4;A0A8I6A544;A0A8I5ZVX0;W8CEN6;C9WPN5	Q5U300;A0A8I5ZY80	sp|Q5U300|UBA1_RAT Ubiquitin-like modifier-activating enzyme 1 OS=Rattus norvegicus OX=10116 GN=Uba1 PE=1 SV=1;tr|A0A8I5ZY80|A0A8I5ZY80_RAT Ubiquitin-like modifier-activating enzyme 1 OS=Rattus norvegicus OX=10116 GN=Uba1 PE=4 SV=1	11	11	14.8	117.79	-1.14587	-0.663085	-2.03329	-3.42607	-1.50026	-0.665432	-3.42994	-3.53926	-4.47243	-3.16483	-4.21204	-1.96099	0.00706143	0.0348364	1.890915000441346	3.708703672852365	Uba1	314432	Ubiquitin-like modifier-activating enzyme 1	GO:0006974,GO:0032446,GO:0016567,GO:0006511,GO:0005737,GO:0030057,GO:0010008,GO:0000792,GO:0005765,GO:0005739,GO:0005654,GO:0005634,GO:0030867,GO:0005524,GO:0004839	cellular response to DNA damage stimulus|protein modification by small protein conjugation|protein ubiquitination|ubiquitin-dependent protein catabolic process|cytoplasm|desmosome|endosome membrane|heterochromatin|lysosomal membrane|mitochondrion|nucleoplasm|nucleus|rough endoplasmic reticulum membrane|ATP binding|ubiquitin activating enzyme activity	rno04120,rno05012,rno05022	Ubiquitin mediated proteolysis|Parkinson disease|Pathways of neurodegeneration - multiple diseases	KOG2012	[O]	Ubiquitin activating enzyme UBA1	Posttranslational modification, protein turnover, chaperones	KOG2012	H	ubiquitin activating enzyme activity	Coenzyme transport and metabolism	PF00899	ThiF	ThiF family
A0A8I6A1N7	Prg4	A0A8I6A1N7;F1LRA5;B0BNA0	A0A8I6A1N7;F1LRA5;B0BNA0	tr|A0A8I6A1N7|A0A8I6A1N7_RAT Proteoglycan 4 OS=Rattus norvegicus OX=10116 GN=Prg4 PE=4 SV=1;tr|F1LRA5|F1LRA5_RAT Proteoglycan 4 OS=Rattus norvegicus OX=10116 GN=Prg4 PE=1 SV=3;tr|B0BNA0|B0BNA0_RAT Prg4 protein (Fragment) OS=Rattus norvegicus OX=10116 GN=Pr	9	9	8.4	128.54	-0.379517	-0.264358	-0.67207	1.05722	1.13762	1.65406	-0.872782	-1.31323	0.0616904	-1.93671	-2.22919	0.342994	0.0356553	0.109287	1.413363231532691	2.663573757781778	Prg4	289104	Proteoglycan 4					KOG1565	[OW]	Gelatinase A and related matrix metalloproteases	Posttranslational modification, protein turnover, chaperones |Extracellular structures
P04785	P4hb	P04785;A0A8I6A1R9;A0A8I6A7J4	P04785;A0A8I6A1R9	sp|P04785|PDIA1_RAT Protein disulfide-isomerase OS=Rattus norvegicus OX=10116 GN=P4hb PE=1 SV=2;tr|A0A8I6A1R9|A0A8I6A1R9_RAT Protein disulfide-isomerase OS=Rattus norvegicus OX=10116 GN=P4hb PE=4 SV=1	15	15	34.8	56.951	-0.381146	0.14713	0.167661	-0.242813	0	-0.276275	-2.77958	-1.9241	-2.3858	-1.05884	-1.90651	-1.90224	2.17409e-05	0.000239612	1.895271880307191	3.71992073487774	P4hb	25506	Protein disulfide-isomerase	GO:0071456,GO:0098761,GO:0018401,GO:0045785,GO:1900026,GO:0046598,GO:0006457,GO:0034975,GO:1902175,GO:0034976,GO:0005856,GO:0005829,GO:0005783,GO:0034663,GO:0005788,GO:0005793,GO:0009897,GO:0030027,GO:0042470,GO:0016222,GO:0032991,GO:0003779,GO:0019899,GO:0005178,GO:0004656,GO:0003756,GO:0046982,GO:0044877,GO:0015035,GO:0016972	cellular response to hypoxia|cellular response to interleukin-7|peptidyl-proline hydroxylation to 4-hydroxy-L-proline|positive regulation of cell adhesion|positive regulation of substrate adhesion-dependent cell spreading|positive regulation of viral entry into host cell|protein folding|protein folding in endoplasmic reticulum|regulation of oxidative stress-induced intrinsic apoptotic signaling p…	rno04141	Protein processing in endoplasmic reticulum	KOG0190	[O]	Protein disulfide isomerase (prolyl 4-hydroxylase beta subunit)	Posttranslational modification, protein turnover, chaperones	KOG0190	C	intramolecular oxidoreductase activity, transposing S-S bonds	Energy production and conversion	PF00085	Thioredoxin	Thioredoxin
P10960	Psap	P10960;A0A8I6A1Z1;Q6P7A4;A0A8I6ASQ4	P10960;A0A8I6A1Z1;Q6P7A4;A0A8I6ASQ4	sp|P10960|SAP_RAT Prosaposin OS=Rattus norvegicus OX=10116 GN=Psap PE=1 SV=1;tr|A0A8I6A1Z1|A0A8I6A1Z1_RAT Prosaposin OS=Rattus norvegicus OX=10116 GN=Psap PE=4 SV=1;tr|Q6P7A4|Q6P7A4_RAT Prosaposin OS=Rattus norvegicus OX=10116 GN=Psap PE=2 SV=1;tr|A0A8I6AS	8	8	15.3	61.123	-0.341343	-0.647877	-0.912118	-0.167907	-0.352036	-0.0137151	-1.16741	-0.914843	-1.21067	-1.08845	-0.899789	-0.950065	0.00135816	0.010346	0.6327050102482386	1.550469353773176	Psap	25524	Prosaposin	GO:0007193,GO:0019882,GO:0071310,GO:0006672,GO:0021702,GO:0090102,GO:0003335,GO:1903575,GO:0048589,GO:0060742,GO:0006683,GO:1905572,GO:0010467,GO:0006678,GO:0006664,GO:0046836,GO:0070841,GO:0006886,GO:1905146,GO:0007041,GO:0006643,GO:0060073,GO:0042552,GO:1903206,GO:0050877,GO:0050885,GO:0001865,GO:1903771,GO:0051345,GO:0043410,GO:0060736,GO:0009306,GO:0019216,GO:0043408,GO:0007605,GO:0006665,GO:…	adenylate cyclase-inhibiting G protein-coupled receptor signaling pathway|antigen processing and presentation|cellular response to organic substance|ceramide metabolic process|cerebellar Purkinje cell differentiation|cochlea development|corneocyte development|cornified envelope assembly|developmental growth|epithelial cell differentiation involved in prostate gland development|galactosylceramide …	rno00600,rno04142	Sphingolipid metabolism|Lysosome	KOG1340	[IG]	Prosaposin	Lipid transport and metabolism |Carbohydrate transport and metabolism	KOG1340	S	ganglioside GM2 binding	Function unknown	PF02199	SapA	Saposin A-type domain
Q7TP54	Ripor2	Q7TP54;P02793;A0A8I6A2Z0;M0R5T8;M0R6L9;F1M5T1;A0A8I6GIG4;A0A8I5ZY31;M0RCS3;M0R597;A0A8I5ZUC1;D4ADM5	Q7TP54;P02793;A0A8I6A2Z0;M0R5T8;M0R6L9;F1M5T1;A0A8I6GIG4;A0A8I5ZY31;M0RCS3;M0R597;A0A8I5ZUC1	sp|Q7TP54|RIPR2_RAT Rho family-interacting cell polarization regulator 2 OS=Rattus norvegicus OX=10116 GN=Ripor2 PE=1 SV=1;sp|P02793|FRIL1_RAT Ferritin light chain 1 OS=Rattus norvegicus OX=10116 GN=Ftl1 PE=1 SV=3;tr|A0A8I6A2Z0|A0A8I6A2Z0_RAT Ferritin ligh	6	6	6.3	144.71	0.224946	0.600059	-0.607446	0.33266	0.141354	-1.41104	-1.67143	-2.24077	-2.29001	-2.04328	-1.17812	-2.86625	0.000544633	0.00462491	1.928399380068077	3.806326661736408	Ripor2	306934	Rho family-interacting cell polarization regulator 2	GO:0060088,GO:0007155,GO:1990869,GO:0071260,GO:0006935,GO:0045184,GO:0007162,GO:1903904,GO:1905872,GO:2001107,GO:0035024,GO:2000405,GO:0051491,GO:0045663,GO:1901741,GO:0090023,GO:2000391,GO:0051260,GO:2000114,GO:0007605,GO:0048741,GO:0016324,GO:0005737,GO:0005856,GO:0030175,GO:0032420,GO:0060171,GO:0071889,GO:0008199,GO:0042802	auditory receptor cell stereocilium organization|cell adhesion|cellular response to chemokine|cellular response to mechanical stimulus|chemotaxis|establishment of protein localization|negative regulation of cell adhesion|negative regulation of establishment of T cell polarity|negative regulation of protein localization to cell leading edge|negative regulation of Rho guanyl-nucleotide exchange fac…							KOG2332	P	ferric iron binding	Inorganic ion transport and metabolism	PF00210	Ferritin	Ferritin-like domain
P04176	Pah	P04176;A0A8I6A4T0;Q6AYW2	P04176;A0A8I6A4T0;Q6AYW2	sp|P04176|PH4H_RAT Phenylalanine-4-hydroxylase OS=Rattus norvegicus OX=10116 GN=Pah PE=1 SV=3;tr|A0A8I6A4T0|A0A8I6A4T0_RAT Phenylalanine-4-hydroxylase OS=Rattus norvegicus OX=10116 GN=Pah PE=4 SV=1;tr|Q6AYW2|Q6AYW2_RAT Phenylalanine 4-monooxygenase OS=Ratt	6	6	18.1	51.821	0.163669	-1.30504	-0.93028	-1.15468	-1.11816	0.163183	-4.30901	-3.67314	-4.46757	-3.43448	-4.74694	-3.46674	3.26933e-06	4.34234e-05	3.319430306781018	9.982701631119401	Pah	24616	Phenylalanine-4-hydroxylase	GO:0006559,GO:0006558,GO:0018126,GO:0006571,GO:0019293,GO:0016597,GO:0042802,GO:0005506,GO:0004505	L-phenylalanine catabolic process|L-phenylalanine metabolic process|protein hydroxylation|tyrosine biosynthetic process|tyrosine biosynthetic process, by oxidation of phenylalanine|amino acid binding|identical protein binding|iron ion binding|phenylalanine 4-monooxygenase activity	rno00360,rno00400,rno00790	Phenylalanine metabolism|Phenylalanine, tyrosine and tryptophan biosynthesis|Folate biosynthesis	KOG3820	[E]	Aromatic amino acid hydroxylase	Amino acid transport and metabolism	KOG3820	E	oxidoreductase activity, acting on paired donors, with incorporation or reduction of molecular oxygen, reduced pteridine as one donor, and incorporation of one atom of oxygen	Amino acid transport and metabolism	PF00351	Biopterin_H	Biopterin-dependent aromatic amino acid hydroxylase
A0A8I6A6T2	Serping1	A0A8I6A6T2;Q6P734;A0A8I6ABI1;CON__P50448	A0A8I6A6T2;Q6P734;A0A8I6ABI1	tr|A0A8I6A6T2|A0A8I6A6T2_RAT Plasma protease C1 inhibitor OS=Rattus norvegicus OX=10116 GN=Serping1 PE=4 SV=1;sp|Q6P734|IC1_RAT Plasma protease C1 inhibitor OS=Rattus norvegicus OX=10116 GN=Serping1 PE=2 SV=1;tr|A0A8I6ABI1|A0A8I6ABI1_RAT Plasma protease C1	24	24	54.2	55.52	4.78563	4.52178	4.8515	5.2407	5.34745	5.17576	4.7837	4.24638	4.54185	3.58654	4.14223	4.60026	0.0116841	0.0500196	0.6703129923145124	1.591418187823377	Serping1	295703	Plasma protease C1 inhibitor			rno04610,rno05133	Complement and coagulation cascades|Pertussis	KOG2392	[V]	Serpin	Defense mechanisms
Q4V8H5	Dnpep	Q4V8H5;F7FML8;A0A8I6ABE2;A0A8I6GKD5;A0A8I6A8L3	Q4V8H5;F7FML8;A0A8I6ABE2;A0A8I6GKD5;A0A8I6A8L3	tr|Q4V8H5|Q4V8H5_RAT Aspartyl aminopeptidase OS=Rattus norvegicus OX=10116 GN=Dnpep PE=1 SV=1;tr|F7FML8|F7FML8_RAT Aspartyl aminopeptidase OS=Rattus norvegicus OX=10116 GN=Dnpep PE=1 SV=1;tr|A0A8I6ABE2|A0A8I6ABE2_RAT Aspartyl aminopeptidase OS=Rattus norve	4	4	9.9	52.555	-1.48202	-1.59334	-2.00417	-1.95138	-1.31104	-3.13408	-2.84404	-2.95336	-3.5181	-2.58485	-1.86112	-2.84791	0.033434	0.105602	0.8555555957135057	1.809455459632292	Dnpep	301529	Aspartyl aminopeptidase	GO:0004177,GO:0042802,GO:0008237,GO:0008270	aminopeptidase activity|identical protein binding|metallopeptidase activity|zinc ion binding			KOG2596	[E]	Aminopeptidase I zinc metalloprotease (M18)	Amino acid transport and metabolism	KOG2596	E	aminopeptidase activity	Amino acid transport and metabolism	PF02127	Peptidase_M18	Aminopeptidase I zinc metalloprotease (M18)
Q9EQS0	Taldo1	Q9EQS0;A0A8I6A9N3;A0A8I5ZTE7	Q9EQS0;A0A8I6A9N3;A0A8I5ZTE7	sp|Q9EQS0|TALDO_RAT Transaldolase OS=Rattus norvegicus OX=10116 GN=Taldo1 PE=1 SV=2;tr|A0A8I6A9N3|A0A8I6A9N3_RAT Transaldolase OS=Rattus norvegicus OX=10116 GN=Taldo1 PE=4 SV=1;tr|A0A8I5ZTE7|A0A8I5ZTE7_RAT Transaldolase OS=Rattus norvegicus OX=10116 GN=Tal	8	8	23.7	37.46	-1.06147	1.11642	0.00383128	0.583838	0.115656	-1.70734	-3.3629	-3.41036	-2.81088	0.448655	-1.8443	-1.93492	0.0207986	0.0723067	1.994273203727336	3.984153421644697	Taldo1	83688	Transaldolase	GO:0005975,GO:0006002,GO:0019682,GO:0006098,GO:0009052,GO:0005829,GO:0043231,GO:0030246,GO:0048029,GO:0004801	carbohydrate metabolic process|fructose 6-phosphate metabolic process|glyceraldehyde-3-phosphate metabolic process|pentose-phosphate shunt|pentose-phosphate shunt, non-oxidative branch|cytosol|intracellular membrane-bounded organelle|carbohydrate binding|monosaccharide binding|transaldolase activity	rno00030	Pentose phosphate pathway	KOG2772	[G]	Transaldolase	Carbohydrate transport and metabolism	KOG2772	G	sedoheptulose-7-phosphate:D-glyceraldehyde-3-phosphate glyceronetransferase activity	Carbohydrate transport and metabolism	PF00923	TAL_FSA	Transaldolase/Fructose-6-phosphate aldolase
A2NB82	AC109901.2	A2NB82;A0A8I6AAG1;A0A8I6GEK5	A2NB82;A0A8I6AAG1;A0A8I6GEK5	tr|A2NB82|A2NB82_RAT Productively rearranged V-lambda-2 (Fragment) OS=Rattus norvegicus OX=10116 PE=2 SV=1;tr|A0A8I6AAG1|A0A8I6AAG1_RAT Uncharacterized protein OS=Rattus norvegicus OX=10116 GN=AC109901.2 PE=4 SV=1;tr|A0A8I6GEK5|A0A8I6GEK5_RAT Uncharacteriz	5	1	45	12.194	1.16277	0.33898	0.528671	1.31461	1.09413	0.704504	0.248902	-0.00264041	-1.83445	-0.995019	-0.49531	1.15696	0.0264025	0.0880327	1.177534989258072	2.261899750655214		680329	Productively rearranged V-lambda-2 (Fragment)
Q01129	Dcn	Q01129;A0A8I6GFI0;A0A8I6AAW0	Q01129;A0A8I6GFI0;A0A8I6AAW0	sp|Q01129|PGS2_RAT Decorin OS=Rattus norvegicus OX=10116 GN=Dcn PE=1 SV=1;tr|A0A8I6GFI0|A0A8I6GFI0_RAT Decorin OS=Rattus norvegicus OX=10116 GN=Dcn PE=4 SV=1;tr|A0A8I6AAW0|A0A8I6AAW0_RAT Decorin OS=Rattus norvegicus OX=10116 GN=Dcn PE=4 SV=1	4	4	13	39.805	-1.75438	-0.824368	-1.16563	-0.687284	-0.329439	-0.889619							1.89363e-11	1.08989e-09	inf	inf	Dcn	29139	Decorin	GO:0007568,GO:0001822,GO:0016525,GO:0010596,GO:1900747,GO:0019800,GO:0001890,GO:0010508,GO:0016239,GO:0051901,GO:0090141,GO:0014068,GO:0045944,GO:0032496,GO:0009612,GO:0007519,GO:0042060,GO:0005589,GO:0031012,GO:0005615,GO:0005518,GO:0050840,GO:0030021,GO:0005539,GO:0047485	aging|kidney development|negative regulation of angiogenesis|negative regulation of endothelial cell migration|negative regulation of vascular endothelial growth factor signaling pathway|peptide cross-linking via chondroitin 4-sulfate glycosaminoglycan|placenta development|positive regulation of autophagy|positive regulation of macroautophagy|positive regulation of mitochondrial depolarization|po…	rno04350,rno05205	TGF-beta signaling pathway|Proteoglycans in cancer	KOG0619	[R]	FOG: Leucine rich repeat	General function prediction only	KOG0619	U	regulation of response to stimulus	Intracellular trafficking, secretion, and vesicular transport	PF01462	LRRNT	Leucine rich repeat N-terminal domain
A0A8I6AH22	Serpina11	A0A8I6AH22;Q7TPA5	A0A8I6AH22;Q7TPA5	tr|A0A8I6AH22|A0A8I6AH22_RAT Serpin A11 OS=Rattus norvegicus OX=10116 GN=Serpina11 PE=4 SV=1;sp|Q7TPA5|SPA11_RAT Serpin A11 OS=Rattus norvegicus OX=10116 GN=Serpina11 PE=2 SV=2	6	6	18.1	47.384	-1.9629	-1.37227	-0.808819	-0.216228	-0.323246	0.572666	-2.66217	-1.6273	-1.42812	-2.04921	-2.41479	-0.639657	0.0401135	0.1148	1.118408098027542	2.171072792607782	Serpina11	362774	Serpin A11					KOG2392	[V]	Serpin	Defense mechanisms
A0A8I6AI13	Hba-a1	A0A8I6AI13;A0A1K0GGD5	A0A8I6AI13;A0A1K0GGD5	tr|A0A8I6AI13|A0A8I6AI13_RAT Hemoglobin alpha, adult chain 1 OS=Rattus norvegicus OX=10116 GN=Hba-a1 PE=4 SV=1;tr|A0A1K0GGD5|A0A1K0GGD5_RAT Globin d1 OS=Rattus norvegicus OX=10116 GN=Glnd1 PE=3 SV=1	5	2	57.7	15.688	0.158206	0.61182	0.175414	-0.574536	-0.538018	-0.359379							4.69402e-12	5.52369e-10	inf	inf	Hba-a1	100361053	Hemoglobin alpha, adult chain 1					KOG3378	[C]	Globins and related hemoproteins	Energy production and conversion
B2GV27	Tnxb	B2GV27;B4F793;A0A8I6GHW9;A0A8I6AJ44;A0A8I6AE34;B4F7A0	B2GV27;B4F793;A0A8I6GHW9;A0A8I6AJ44;A0A8I6AE34;B4F7A0	tr|B2GV27|B2GV27_RAT Tnxb protein (Fragment) OS=Rattus norvegicus OX=10116 GN=Tnxb PE=2 SV=1;tr|B4F793|B4F793_RAT Tnxb protein (Fragment) OS=Rattus norvegicus OX=10116 GN=Tnxb PE=2 SV=1;tr|A0A8I6GHW9|A0A8I6GHW9_RAT Tenascin XB OS=Rattus norvegicus OX=10116	2	2	13.9	22.645	0.192886	-1.61234	-1.46812	-1.06922	-1.04237	-1.24682							3.79812e-10	1.09301e-08	inf	inf	Tnxb	116640	Tnxb protein (Fragment)			rno04151,rno04512,rno04510,rno05206,rno05165	PI3K-Akt signaling pathway|ECM-receptor interaction|Focal adhesion|MicroRNAs in cancer|Human papillomavirus infection	KOG1225	[TW]	Teneurin-1 and related extracellular matrix proteins, contain EGF-like repeats	Signal transduction mechanisms |Extracellular structures
A0A8I6AQD7		A0A8I6AQD7	A0A8I6AQD7	tr|A0A8I6AQD7|A0A8I6AQD7_RAT Uncharacterized protein OS=Rattus norvegicus OX=10116 PE=4 SV=1	3	3	26.7	12.576	1.92923	2.25039	2.98727	2.94804	2.90133	2.42566	1.06779	1.30768	1.037	0.829995	0.599049	1.80317	0.000142697	0.00144936	1.46620695344732	2.762945210137523		502832	Uncharacterized protein
Q9JLJ3	Aldh9a1	Q9JLJ3;A0A8I6AQJ5;A0A8I6ASL3;A0A0G2JSI1	Q9JLJ3;A0A8I6AQJ5;A0A8I6ASL3;A0A0G2JSI1	sp|Q9JLJ3|AL9A1_RAT 4-trimethylaminobutyraldehyde dehydrogenase OS=Rattus norvegicus OX=10116 GN=Aldh9a1 PE=1 SV=1;tr|A0A8I6AQJ5|A0A8I6AQJ5_RAT 4-trimethylaminobutyraldehyde dehydrogenase OS=Rattus norvegicus OX=10116 GN=Aldh9a1 PE=4 SV=1;tr|A0A8I6ASL3|A0A	7	7	17.4	53.652	0.706233	-1.14153	-0.0725679	0.244214	0.373473	0.800467	-0.768534	-1.52252	-1.42051	-0.219192	-1.17504	-0.10458	0.0231404	0.0793823	1.020110355791306	2.02807408672379	Aldh9a1	64040	4-trimethylaminobutyraldehyde dehydrogenase	GO:0045329,GO:0009437,GO:0006081,GO:0001822,GO:0001889,GO:0042136,GO:0051289,GO:0005829,GO:0033737,GO:0047105,GO:0004029,GO:0043176,GO:0019145,GO:0043878,GO:0042802,GO:0051287,GO:0016620	carnitine biosynthetic process|carnitine metabolic process|cellular aldehyde metabolic process|kidney development|liver development|neurotransmitter biosynthetic process|protein homotetramerization|cytosol|1-pyrroline dehydrogenase activity|4-trimethylammoniobutyraldehyde dehydrogenase activity|aldehyde dehydrogenase (NAD+) activity|amine binding|aminobutyraldehyde dehydrogenase activity|glyceral…	rno00010,rno00053,rno00620,rno00071,rno00561,rno00280,rno00310,rno00330,rno00340,rno00380,rno00410,rno04936	Glycolysis / Gluconeogenesis|Ascorbate and aldarate metabolism|Pyruvate metabolism|Fatty acid degradation|Glycerolipid metabolism|Valine, leucine and isoleucine degradation|Lysine degradation|Arginine and proline metabolism|Histidine metabolism|Tryptophan metabolism|beta-Alanine metabolism|Alcoholic liver disease	KOG2450	[C]	Aldehyde dehydrogenase	Energy production and conversion	KOG2450	C	aldehyde dehydrogenase (NAD) activity	Energy production and conversion	PF00171	Aldedh	Aldehyde dehydrogenase family
P63312	Tmsb10	P63312;A0A8I6AQN4	P63312;A0A8I6AQN4	sp|P63312|TYB10_RAT Thymosin beta-10 OS=Rattus norvegicus OX=10116 GN=Tmsb10 PE=1 SV=2;tr|A0A8I6AQN4|A0A8I6AQN4_RAT Thymosin beta-10 OS=Rattus norvegicus OX=10116 GN=Tmsb10 PE=4 SV=1	1	1	31.8	5.0256	1.48141	1.74815	1.8061	-0.454391	-0.358592	0.0087551	-0.626969	-0.989427	-0.377571	-1.1801	-0.167114	-1.07593	0.0122712	0.0512619	1.44142223210593	2.715884698698574	Tmsb10	50665	Thymosin beta-10	GO:0030036,GO:0007015,GO:0030334,GO:0042989,GO:0007286,GO:0005737,GO:0005856,GO:0003785	actin cytoskeleton organization|actin filament organization|regulation of cell migration|sequestering of actin monomers|spermatid development|cytoplasm|cytoskeleton|actin monomer binding			KOG4794	[N]	Thymosin beta	Cell motility	KOG4794	U	Thymosin	Intracellular trafficking, secretion, and vesicular transport	PF01290	Thymosin	Thymosin beta-4 family
A0A8I6ARV9	Ctsa	A0A8I6ARV9;F7EU44;Q6AYS3	A0A8I6ARV9;F7EU44;Q6AYS3	tr|A0A8I6ARV9|A0A8I6ARV9_RAT Cathepsin A OS=Rattus norvegicus OX=10116 GN=Ctsa PE=4 SV=1;tr|F7EU44|F7EU44_RAT Cathepsin A OS=Rattus norvegicus OX=10116 GN=Ctsa PE=4 SV=1;tr|Q6AYS3|Q6AYS3_RAT Carboxypeptidase OS=Rattus norvegicus OX=10116 GN=Ppgb PE=2 SV=1	11	11	25.3	61.931	1.95672	2.13872	1.93265	2.3068	2.21448	2.90875	1.46624	1.71287	1.15899	1.0677	0.704448	2.56557	0.0247981	0.0839571	0.7970529185085933	1.73754810294417	Ctsa	296370	Cathepsin A			rno04142,rno04614	Lysosome|Renin-angiotensin system	KOG1282	[OE]	Serine carboxypeptidases (lysosomal cathepsin A)	Posttranslational modification, protein turnover, chaperones |Amino acid transport and metabolism
P34064	Psma5	P34064;Q6P9V6;A0A8I6AS50	P34064;Q6P9V6;A0A8I6AS50	sp|P34064|PSA5_RAT Proteasome subunit alpha type-5 OS=Rattus norvegicus OX=10116 GN=Psma5 PE=1 SV=1;tr|Q6P9V6|Q6P9V6_RAT Proteasome subunit alpha type OS=Rattus norvegicus OX=10116 GN=Psma5 PE=1 SV=1;tr|A0A8I6AS50|A0A8I6AS50_RAT Proteasome subunit alpha ty	5	5	31.1	26.391	-0.318104	-0.238104	-0.863211	0.541451	0.712034	0.533661	-0.959941	-1.50744	-1.78997	-0.703512	-1.48812	0.284516	0.0217077	0.074964	1.088699757485238	2.126822681866888	Psma5	29672	Proteasome subunit alpha type-5	GO:0010498,GO:0043161,GO:0005737,GO:0005634,GO:0000502,GO:0005839,GO:0019773	proteasomal protein catabolic process|proteasome-mediated ubiquitin-dependent protein catabolic process|cytoplasm|nucleus|proteasome complex|proteasome core complex|proteasome core complex, alpha-subunit complex	rno03050,rno05010,rno05012,rno05014,rno05016,rno05017,rno05020,rno05022	Proteasome|Alzheimer disease|Parkinson disease|Amyotrophic lateral sclerosis|Huntington disease|Spinocerebellar ataxia|Prion disease|Pathways of neurodegeneration - multiple diseases	KOG0176	[O]	20S proteasome, regulatory subunit alpha type PSMA5/PUP2	Posttranslational modification, protein turnover, chaperones	KOG0176	O	threonine-type endopeptidase activity	Posttranslational modification, protein turnover, chaperones	PF00227	Proteasome	Proteasome subunit
P61959	Sumo2	P61959;F1M2K3;A0A8I6AX97;Q5XIF4;F1LN30;D4A7L5	P61959;F1M2K3;A0A8I6AX97;Q5XIF4;F1LN30;D4A7L5	sp|P61959|SUMO2_RAT Small ubiquitin-related modifier 2 OS=Rattus norvegicus OX=10116 GN=Sumo2 PE=1 SV=1;tr|F1M2K3|F1M2K3_RAT Small ubiquitin-related modifier OS=Rattus norvegicus OX=10116 GN=Sumo2 PE=3 SV=3;tr|A0A8I6AX97|A0A8I6AX97_RAT Jupiter microtubule-	2	2	23.2	10.871	-1.36189	-0.568834	-0.336447	-1.61294	-1.57643	-1.39779							9.06557e-11	3.61228e-09	inf	inf	Sumo2	690244	Small ubiquitin-related modifier 2	GO:0034613,GO:0045892,GO:0032436,GO:0033235,GO:0045944,GO:0016925,GO:0005634,GO:0016605,GO:0031386,GO:0046965,GO:0019789,GO:0031625,GO:0044389	cellular protein localization|negative regulation of transcription, DNA-templated|positive regulation of proteasomal ubiquitin-dependent protein catabolic process|positive regulation of protein sumoylation|positive regulation of transcription by RNA polymerase II|protein sumoylation|nucleus|PML body|protein tag|retinoid X receptor binding|SUMO transferase activity|ubiquitin protein ligase binding…	rno03013,rno05418	Nucleocytoplasmic transport|Fluid shear stress and atherosclerosis	KOG1769	[O]	Ubiquitin-like proteins	Posttranslational modification, protein turnover, chaperones	KOG1769	O	Small ubiquitinrelated modifier	Posttranslational modification, protein turnover, chaperones	PF11976	Rad60-SLD	Ubiquitin-2 like Rad60 SUMO-like
Q5PQU1	Kng2	Q5PQU1;A0A8I6AXR2;A0A8I5ZK39	Q5PQU1;A0A8I6AXR2;A0A8I5ZK39	tr|Q5PQU1|Q5PQU1_RAT Kininogen 1 OS=Rattus norvegicus OX=10116 GN=Kng2 PE=2 SV=1;tr|A0A8I6AXR2|A0A8I6AXR2_RAT Kininogen 2 OS=Rattus norvegicus OX=10116 GN=Kng2 PE=4 SV=1;tr|A0A8I5ZK39|A0A8I5ZK39_RAT Kininogen 2 OS=Rattus norvegicus OX=10116 GN=Kng2 PE=4 SV	27	1	54.9	47.764	6.95882	7.05683	7.10298	8.07541	8.07767	6.89678	6.06175	6.23449	5.31151	5.56984	4.91857	7.01082	0.00263364	0.0168423	1.510252618494846	2.848599142356826	Kng2	24903	Kininogen 1	GO:0042311,GO:0005615,GO:0004869	vasodilation|extracellular space|cysteine-type endopeptidase inhibitor activity	rno04071,rno04022,rno04080,rno04810,rno04610,rno04750,rno05200,rno05142,rno05143	Sphingolipid signaling pathway|cGMP-PKG signaling pathway|Neuroactive ligand-receptor interaction|Regulation of actin cytoskeleton|Complement and coagulation cascades|Inflammatory mediator regulation of TRP channels|Pathways in cancer|Chagas disease|African trypanosomiasis
Q99MZ8	Lasp1	Q99MZ8;A0A8I6G1X8	Q99MZ8;A0A8I6G1X8	sp|Q99MZ8|LASP1_RAT LIM and SH3 domain protein 1 OS=Rattus norvegicus OX=10116 GN=Lasp1 PE=1 SV=1;tr|A0A8I6G1X8|A0A8I6G1X8_RAT LIM and SH3 domain protein 1 OS=Rattus norvegicus OX=10116 GN=Lasp1 PE=4 SV=1	2	2	7.2	29.97	-2.92361	-2.02447	-2.76813	-3.4168	-3.38029	-3.20165							1.67226e-09	3.60929e-08	inf	inf	Lasp1	29278	LIM and SH3 domain protein 1	GO:0006811,GO:0030864,GO:0005737,GO:0005925,GO:0051015,GO:0015075,GO:0046872	ion transport|cortical actin cytoskeleton|cytoplasm|focal adhesion|actin filament binding|ion transmembrane transporter activity|metal ion binding			KOG1702	[Z]	Nebulin repeat protein	Cytoskeleton	KOG1702	Z	actin binding	Cytoskeleton	PF00412	LIM	LIM domain
B0BNN3	Ca1	B0BNN3	B0BNN3	sp|B0BNN3|CAH1_RAT Carbonic anhydrase 1 OS=Rattus norvegicus OX=10116 GN=Ca1 PE=1 SV=1	13	13	73.9	28.299	3.87325	5.62596	4.93539	2.07567	1.99971	0.0814667	-1.47451	0.0236798	-0.442304	0.665762	0.707794	0.187771	0.00621105	0.0320161	3.153874809040827	8.900428589708842	Ca1	310218	Carbonic anhydrase 1	GO:0006730,GO:0005737,GO:0004064,GO:0004089,GO:0016836,GO:0008270	one-carbon metabolic process|cytoplasm|arylesterase activity|carbonate dehydratase activity|hydro-lyase activity|zinc ion binding	rno00910	Nitrogen metabolism	KOG0382	[R]	Carbonic anhydrase	General function prediction only	KOG0382	P	carbonate dehydratase activity	Inorganic ion transport and metabolism	PF00194	Carb_anhydrase	Eukaryotic-type carbonic anhydrase
P13676	Apeh	P13676;B2GVB7;G3V9E4;A0A8I5ZQM6	P13676;B2GVB7;G3V9E4;A0A8I5ZQM6	sp|P13676|ACPH_RAT Acylamino-acid-releasing enzyme OS=Rattus norvegicus OX=10116 GN=Apeh PE=1 SV=1;tr|B2GVB7|B2GVB7_RAT Acylamino-acid-releasing enzyme OS=Rattus norvegicus OX=10116 GN=Apeh PE=2 SV=1;tr|G3V9E4|G3V9E4_RAT Acylamino-acid-releasing enzyme OS=	9	9	19	81.383	-2.242	0.220361	-0.827207	-1.52413	-1.48761	-1.30897							5.77206e-09	1.03101e-07	inf	inf	Apeh	24206	Acylamino-acid-releasing enzyme	GO:0050435,GO:0006508,GO:0005737,GO:0042802,GO:0008242,GO:0004252	amyloid-beta metabolic process|proteolysis|cytoplasm|identical protein binding|omega peptidase activity|serine-type endopeptidase activity			KOG2100	[O]	Dipeptidyl aminopeptidase	Posttranslational modification, protein turnover, chaperones	KOG2100	E	serine-type peptidase activity	Amino acid transport and metabolism	PF00326	Peptidase_S9	Prolyl oligopeptidase family
B2GVB9	Fermt3	B2GVB9	B2GVB9	tr|B2GVB9|B2GVB9_RAT FERM domain-containing kindlin 3 OS=Rattus norvegicus OX=10116 GN=Fermt3 PE=1 SV=1	11	11	20.8	75.622	1.99087	1.07256	1.43812	2.21219	1.48078	2.56262	0.17989	0.0705697	1.07891	0.611415	-0.258038	1.15007	0.00229124	0.0152162	1.320722044374384	2.497910947033291	Fermt3	309186	FERM domain-containing kindlin 3	GO:0007160,GO:0033622,GO:0007229,GO:0007159,GO:0070527,GO:0030335,GO:0033632,GO:0034446,GO:0030055,GO:0002102,GO:0005178	cell-matrix adhesion|integrin activation|integrin-mediated signaling pathway|leukocyte cell-cell adhesion|platelet aggregation|positive regulation of cell migration|regulation of cell-cell adhesion mediated by integrin|substrate adhesion-dependent cell spreading|cell-substrate junction|podosome|integrin binding	rno04611	Platelet activation	KOG3727	[D]	Mitogen inducible gene product (contains ERM and PH domains)	Cell cycle control, cell division, chromosome partitioning	KOG3727	S	integrin-mediated signaling pathway	Function unknown	PF00169	PH	PH domain
P04550	Ptms	P04550;B3DM95	P04550;B3DM95	sp|P04550|PTMS_RAT Parathymosin OS=Rattus norvegicus OX=10116 GN=Ptms PE=1 SV=2;tr|B3DM95|B3DM95_RAT Parathymosin OS=Rattus norvegicus OX=10116 GN=Ptms PE=1 SV=1	3	3	12.7	11.559	0.259559	0.205354	-1.025	-1.01885	-0.982334	-1.1237							2.43871e-10	7.43089e-09	inf	inf	Ptms	102550783	Parathymosin	GO:0002376,GO:0043066,GO:0045944,GO:0005829,GO:0005634,GO:0004857,GO:0042393,GO:0008270	immune system process|negative regulation of apoptotic process|positive regulation of transcription by RNA polymerase II|cytosol|nucleus|enzyme inhibitor activity|histone binding|zinc ion binding							ENOG502SSXW	S	immune system process	Function unknown	PF03247	Prothymosin	Prothymosin/parathymosin family
D4A1T6	C1r	D4A1T6;B5DEH7;Q4G030	D4A1T6;B5DEH7;Q4G030	tr|D4A1T6|D4A1T6_RAT Complement subcomponent C1r OS=Rattus norvegicus OX=10116 GN=C1r PE=1 SV=4;tr|B5DEH7|B5DEH7_RAT Complement subcomponent C1r OS=Rattus norvegicus OX=10116 GN=C1r PE=1 SV=1;tr|Q4G030|Q4G030_RAT C1r protein (Fragment) OS=Rattus norvegicus	25	24	40.2	81.764	2.46567	1.73805	2.30175	2.47338	2.41291	2.69251	2.18294	2.29364	2.05128	1.75113	1.29832	1.54354	0.0380574	0.111115	0.4939007775769786	1.408247370322535	C1r	312705	Complement subcomponent C1r	GO:0006958,GO:0031638,GO:0072562,GO:0005615,GO:0005509,GO:0042802,GO:0004252	complement activation, classical pathway|zymogen activation|blood microparticle|extracellular space|calcium ion binding|identical protein binding|serine-type endopeptidase activity	rno04145,rno04610,rno05171,rno05133,rno05150,rno05322	Phagosome|Complement and coagulation cascades|Coronavirus disease - COVID-19|Pertussis|Staphylococcus aureus infection|Systemic lupus erythematosus	KOG3627	[E]	Trypsin	Amino acid transport and metabolism	KOG3627	O	serine-type endopeptidase activity	Posttranslational modification, protein turnover, chaperones	PF00084	Sushi	Sushi repeat (SCR repeat)
Q9Z339	Gsto1	Q9Z339;Q6AXR6;B6DYQ5;A0A8I6B2N7;A0A8I5ZZS8;B6DYQ6;Q6AXV9	Q9Z339;Q6AXR6;B6DYQ5;A0A8I6B2N7	sp|Q9Z339|GSTO1_RAT Glutathione S-transferase omega-1 OS=Rattus norvegicus OX=10116 GN=Gsto1 PE=1 SV=2;tr|Q6AXR6|Q6AXR6_RAT Glutathione S-transferase omega OS=Rattus norvegicus OX=10116 GN=Gsto1 PE=1 SV=1;tr|B6DYQ5|B6DYQ5_RAT Glutathione S-transferase omeg	3	3	15.8	27.669	-0.273419	-1.25031	-1.22371	-1.61626	-1.62791	-1.0906							3.55735e-11	1.67519e-09	inf	inf	Gsto1	114846	Glutathione S-transferase omega-1	GO:0071243,GO:0006749,GO:0019853,GO:0019852,GO:0060315,GO:0060316,GO:0010880,GO:0042178,GO:0030424,GO:0005604,GO:0044297,GO:0005737,GO:0005829,GO:0043209,GO:0031965,GO:0045174,GO:0004364,GO:0050610,GO:0016491	cellular response to arsenic-containing substance|glutathione metabolic process|L-ascorbic acid biosynthetic process|L-ascorbic acid metabolic process|negative regulation of ryanodine-sensitive calcium-release channel activity|positive regulation of ryanodine-sensitive calcium-release channel activity|regulation of release of sequestered calcium ion into cytosol by sarcoplasmic reticulum|xenobiot…	rno00480,rno00980,rno00982,rno00983,rno05200,rno05204,rno05207,rno05208,rno05225,rno05418,rno01524	Glutathione metabolism|Metabolism of xenobiotics by cytochrome P450|Drug metabolism - cytochrome P450|Drug metabolism - other enzymes|Pathways in cancer|Chemical carcinogenesis - DNA adducts|Chemical carcinogenesis - receptor activation|Chemical carcinogenesis - reactive oxygen species|Hepatocellular carcinoma|Fluid shear stress and atherosclerosis|Platinum drug resistance	KOG0406	[O]	Glutathione S-transferase	Posttranslational modification, protein turnover, chaperones	KOG0406	O	glutathione transferase activity	Posttranslational modification, protein turnover, chaperones	PF00043	GST_C	Glutathione S-transferase, C-terminal domain
D3ZIC2	Uroc1	D3ZIC2	D3ZIC2	tr|D3ZIC2|D3ZIC2_RAT Urocanate hydratase OS=Rattus norvegicus OX=10116 GN=Uroc1 PE=1 SV=2	7	7	12	74.691	-1.11233	-1.59122	-3.16828	-0.689547	-0.481132	-1.60651	-2.71487	-4.01598	-2.87343	-3.80413	-3.1528	-0.602673	0.04913	0.133404	1.419142460574669	2.67426505113889	Uroc1	685999	Urocanate hydratase	GO:0006548,GO:0019556,GO:0019557,GO:0005829,GO:0016153	histidine catabolic process|histidine catabolic process to glutamate and formamide|histidine catabolic process to glutamate and formate|cytosol|urocanate hydratase activity	rno00340	Histidine metabolism					ENOG502QR75	E	urocanate hydratase activity	Amino acid transport and metabolism	PF01175	Urocanase	Urocanase Rossmann-like domain
D3ZPL2		D3ZPL2	D3ZPL2	tr|D3ZPL2|D3ZPL2_RAT Ig-like domain-containing protein OS=Rattus norvegicus OX=10116 PE=1 SV=4	3	2	18	14.885	1.0216	1.05757	1.82093	1.00168	1.10498	2.22653	0.423611	-0.661537	-0.243609	1.41388	0.83125	-0.654451	0.0152322	0.0593252	1.187358777647649	2.27735433322505		502832	Ig-like domain-containing protein	GO:0006955,GO:0005615	immune response|extracellular space											PF07686	V-set	Immunoglobulin V-set domain
D3ZUQ1	Lipo1	D3ZUQ1	D3ZUQ1	tr|D3ZUQ1|D3ZUQ1_RAT Lipase OS=Rattus norvegicus OX=10116 GN=Lipo1 PE=3 SV=1	5	5	17.4	44.44	-2.51329	-1.11317	-1.52592	0.16839	-0.410852	0	-2.80923	-2.65666	-2.66062	-3.44655	-3.66442	-0.0467829	0.0345517	0.107172	1.648235935822406	3.134501316744164	Lipo1	294097	Lipase	GO:0016042,GO:0043231,GO:0016788	lipid catabolic process|intracellular membrane-bounded organelle|hydrolase activity, acting on ester bonds			KOG2624	[I]	Triglyceride lipase-cholesterol esterase	Lipid transport and metabolism	KOG2624	C	hydrolase activity, acting on ester bonds	Energy production and conversion	PF04083	Abhydro_lipase	Partial alpha/beta-hydrolase lipase region
F1LQS6	Xdh	F1LQS6;P22985;A0A8I5ZPE7;A0A8I5Y0Y5;Q5QE80;A0A0G2K1Z5;A0A8I5ZJJ1;A0A8I5YBF0;A0A1B0GWM7;A0A0G2QC16;A0A1B0GWV6;A0A8I5ZQJ3;Q5QE79	F1LQS6;P22985;A0A8I5ZPE7;A0A8I5Y0Y5	tr|F1LQS6|F1LQS6_RAT Xanthine dehydrogenase/oxidase OS=Rattus norvegicus OX=10116 GN=Xdh PE=1 SV=2;sp|P22985|XDH_RAT Xanthine dehydrogenase/oxidase OS=Rattus norvegicus OX=10116 GN=Xdh PE=1 SV=3;tr|A0A8I5ZPE7|A0A8I5ZPE7_RAT Xanthine dehydrogenase/oxidase O	21	21	19.9	146.26	0.641134	1.12507	0.764887	0.922696	0.888046	1.26736	0.0679246	0.00902847	0.220287	0.381063	-0.0318666	1.20754	0.0144974	0.0568912	0.6258684421224555	1.54313945134274	Xdh	497811	Xanthine dehydrogenase/oxidase	GO:0006919,GO:0006154,GO:0000255,GO:0006196,GO:0046059,GO:0006157,GO:0006161,GO:0006149,GO:0046055,GO:0046038,GO:0006147,GO:0009114,GO:0006204,GO:0006148,GO:0016226,GO:0007595,GO:0045602,GO:0001937,GO:0010629,GO:0051898,GO:0001933,GO:1900747,GO:2001213,GO:1900745,GO:2000379,GO:0009115,GO:0005829,GO:0005777,GO:0016529,GO:0051537,GO:0071949,GO:0070674,GO:0070675,GO:0005506,GO:0043546,GO:0042803,GO:…	activation of cysteine-type endopeptidase activity involved in apoptotic process|adenosine catabolic process|allantoin metabolic process|AMP catabolic process|dAMP catabolic process|deoxyadenosine catabolic process|deoxyguanosine catabolic process|deoxyinosine catabolic process|dGMP catabolic process|GMP catabolic process|guanine catabolic process|hypoxanthine catabolic process|IMP catabolic proc…	rno00230,rno00232,rno00983,rno04146	Purine metabolism|Caffeine metabolism|Drug metabolism - other enzymes|Peroxisome	KOG0430	[F]	Xanthine dehydrogenase	Nucleotide transport and metabolism					PF00111	Fer2	2Fe-2S iron-sulfur cluster binding domain
Q8VIF7	Selenbp1	Q8VIF7;F1LRJ9;A0A0G2JZR8;A0A8I5ZWC7	Q8VIF7;F1LRJ9;A0A0G2JZR8;A0A8I5ZWC7	sp|Q8VIF7|SBP1_RAT Methanethiol oxidase OS=Rattus norvegicus OX=10116 GN=Selenbp1 PE=1 SV=1;tr|F1LRJ9|F1LRJ9_RAT Methanethiol oxidase OS=Rattus norvegicus OX=10116 GN=Selenbp1 PE=3 SV=2;tr|A0A0G2JZR8|A0A0G2JZR8_RAT Selenium binding protein 1 OS=Rattus norv	13	13	41.5	52.531	-0.480947	0.502354	-0.17805	-0.770818	-0.734301	-1.58601	-4.07159	-3.80113	-4.93273	-2.63321	-4.92879	-4.27657	1.26459e-05	0.000148877	3.566040774596192	11.84364111368747	Selenbp1	103689947	Methanethiol oxidase	GO:0050873,GO:0015031,GO:0005829,GO:0016020,GO:0005634,GO:0018549,GO:0008430	brown fat cell differentiation|protein transport|cytosol|membrane|nucleus|methanethiol oxidase activity|selenium binding	rno00920	Sulfur metabolism	KOG0918	[P]	Selenium-binding protein	Inorganic ion transport and metabolism	KOG0918	S	selenium binding	Function unknown	PF05694	SBP56	56kDa selenium binding protein (SBP56)
F1LVL9	LOC100911413	F1LVL9;A0A1W2Q688;A0A1W2Q6D7;A0A1W2Q6H6;A0A1W2Q668;D3ZZV0;Q8CIZ5	F1LVL9	tr|F1LVL9|F1LVL9_RAT Deleted in malignant brain tumors 1 protein OS=Rattus norvegicus OX=10116 GN=LOC100911413 PE=3 SV=4	12	12	10.2	208.36	0.307346	-0.4171	0.0420023	0.492798	0.528317	1.7719	-0.610532	-1.03354	-0.366873	-0.993622	-1.0374	0.947775	0.0491873	0.133404	0.9699083195478094	1.95871611863491	LOC100911413	100911413	Deleted in malignant brain tumors 1 protein	GO:0030154,GO:0015031,GO:0005576,GO:0016021,GO:0005044	cell differentiation|protein transport|extracellular region|integral component of membrane|scavenger receptor activity											PF00100	Zona_pellucida	Zona pellucida-like domain
F1LW26	AABR07051565.1	F1LW26	F1LW26	tr|F1LW26|F1LW26_RAT Ig-like domain-containing protein OS=Rattus norvegicus OX=10116 GN=AABR07051565.1 PE=4 SV=3	2	2	20.8	12.925	-4.19986	-3.84726	-2.47255	-3.30473	-2.99766	-3.48174							2.22389e-08	3.49083e-07	inf	inf	AABR07051565.1	679997	Ig-like domain-containing protein	GO:0006955,GO:0005615	immune response|extracellular space							ENOG502S3KF	S	antigen binding	Function unknown	PF07686	V-set	Immunoglobulin V-set domain
F1LYF1		F1LYF1	F1LYF1	tr|F1LYF1|F1LYF1_RAT Ig-like domain-containing protein OS=Rattus norvegicus OX=10116 PE=4 SV=4	3	1	27.1	15.382	0.30131	-0.689041	0.196038	-0.165947	-0.350356	-0.323516	-0.242864	-0.442842	-1.88897	-0.991729	-1.31574	-0.707196	0.025393	0.0854129	0.7596371354576038	1.693064734006906		679997	Ig-like domain-containing protein	GO:0006955,GO:0005615	immune response|extracellular space											PF07686	V-set	Immunoglobulin V-set domain
F1LYG2	Sipa1l3	F1LYG2	F1LYG2	tr|F1LYG2|F1LYG2_RAT RCG54282 OS=Rattus norvegicus OX=10116 GN=Sipa1l3 PE=1 SV=3	1	1	1.2	194.93	2.09593	2.14634	3.64495	2.25334	2.44592	2.41452	2.74126	1.25332	2.01885	1.06264	1.63909	1.15765	0.0360598	0.109797	0.8546947117813655	1.808376044776537	Sipa1l3	292771	RCG54282	GO:0090630,GO:0007010,GO:0003382,GO:0090162,GO:0001654,GO:0002244,GO:0051056,GO:0045177,GO:0005737,GO:0005794,GO:0005654,GO:0005886,GO:0001725,GO:0061689,GO:0005096	activation of GTPase activity|cytoskeleton organization|epithelial cell morphogenesis|establishment of epithelial cell polarity|eye development|hematopoietic progenitor cell differentiation|regulation of small GTPase mediated signal transduction|apical part of cell|cytoplasm|Golgi apparatus|nucleoplasm|plasma membrane|stress fiber|tricellular tight junction|GTPase activator activity			KOG3686	[T]	Rap1-GTPase-activating protein (Rap1GAP)	Signal transduction mechanisms	KOG3686	S	GTPase activator activity	Function unknown	PF02145	Rap_GAP	Rap/ran-GAP
P13444	Mat1a	P13444;F1LZ34;P18298;A0A8I6A2G3;Q6P688;F1LRB8;A0A8I6A819;A0A8I6G8F2;A0A8I6ALA1	P13444;F1LZ34	sp|P13444|METK1_RAT S-adenosylmethionine synthase isoform type-1 OS=Rattus norvegicus OX=10116 GN=Mat1a PE=1 SV=2;tr|F1LZ34|F1LZ34_RAT S-adenosylmethionine synthase OS=Rattus norvegicus OX=10116 GN=Mat1a PE=1 SV=4	4	4	12.6	43.697	-0.0985687	-1.91337	-2.78952	-1.763	-1.72649	-0.476431	-3.73572	-3.24127	-3.89427	-2.91219	-4.17365	-2.73811	0.00172014	0.012116	1.987969366160497	3.966782692349305	Mat1a	25331	S-adenosylmethionine synthase isoform type-1	GO:0009087,GO:0006730,GO:0051289,GO:0065003,GO:0006556,GO:0005829,GO:0048269,GO:0016363,GO:0043531,GO:0016597,GO:0005524,GO:0042802,GO:0000287,GO:0004478	methionine catabolic process|one-carbon metabolic process|protein homotetramerization|protein-containing complex assembly|S-adenosylmethionine biosynthetic process|cytosol|methionine adenosyltransferase complex|nuclear matrix|ADP binding|amino acid binding|ATP binding|identical protein binding|magnesium ion binding|methionine adenosyltransferase activity	rno00270	Cysteine and methionine metabolism	KOG1506	[H]	S-adenosylmethionine synthetase	Coenzyme transport and metabolism	KOG1506	H	methionine adenosyltransferase activity	Coenzyme transport and metabolism	PF00438	S-AdoMet_synt_N	S-adenosylmethionine synthetase, N-terminal domain
P97697	Impa1	P97697;F1M978;P97618	P97697;F1M978	sp|P97697|IMPA1_RAT Inositol monophosphatase 1 OS=Rattus norvegicus OX=10116 GN=Impa1 PE=1 SV=2;tr|F1M978|F1M978_RAT Inositol-1-monophosphatase OS=Rattus norvegicus OX=10116 GN=Impa1 PE=1 SV=2	6	6	23.1	30.511	-2.02289	-0.286989	-1.86292	-2.04882	-2.0123	-1.83366							2.0503e-09	4.24821e-08	inf	inf	Impa1	83523	Inositol monophosphatase 1	GO:0006021,GO:0006020,GO:0046855,GO:0006796,GO:0006661,GO:0046854,GO:0010226,GO:0007165,GO:0030424,GO:0005737,GO:0043025,GO:0042802,GO:0008934,GO:0052832,GO:0052833,GO:0052834,GO:0031403,GO:0000287,GO:0030145,GO:0042803	inositol biosynthetic process|inositol metabolic process|inositol phosphate dephosphorylation|phosphate-containing compound metabolic process|phosphatidylinositol biosynthetic process|phosphatidylinositol phosphate biosynthetic process|response to lithium ion|signal transduction|axon|cytoplasm|neuronal cell body|identical protein binding|inositol monophosphate 1-phosphatase activity|inositol mono…	rno00562,rno04070	Inositol phosphate metabolism|Phosphatidylinositol signaling system	KOG2951	[G]	Inositol monophosphatase	Carbohydrate transport and metabolism	KOG2951	G	Inositol-1-monophosphatase	Carbohydrate transport and metabolism	PF00459	Inositol_P	Inositol monophosphatase family
P24268	Ctsd	P24268;F7F3R8;Q6P6T6;A0A8I6AKF2	P24268;F7F3R8;Q6P6T6;A0A8I6AKF2	sp|P24268|CATD_RAT Cathepsin D OS=Rattus norvegicus OX=10116 GN=Ctsd PE=1 SV=1;tr|F7F3R8|F7F3R8_RAT Cathepsin D OS=Rattus norvegicus OX=10116 GN=Ctsd PE=1 SV=1;tr|Q6P6T6|Q6P6T6_RAT Cathepsin D OS=Rattus norvegicus OX=10116 GN=Ctsd PE=1 SV=1;tr|A0A8I6AKF2|A	2	2	5.7	44.68	-2.20622	-2.25315	-1.57164	-1.53214	-1.77208	-1.00998	-2.73221	-2.84153	-2.89076	-1.925	-1.89812	-2.42045	0.0203748	0.071797	0.7271417476445965	1.655356266197817	Ctsd	171293	Cathepsin D	GO:0000045,GO:0042159,GO:0043065,GO:0043280,GO:0006508,GO:0070201,GO:0031667,GO:0010008,GO:0005615,GO:0005765,GO:0005764,GO:0042470,GO:0045121,GO:0004190,GO:0070001,GO:0004175,GO:0016787,GO:0008233,GO:0042277	autophagosome assembly|lipoprotein catabolic process|positive regulation of apoptotic process|positive regulation of cysteine-type endopeptidase activity involved in apoptotic process|proteolysis|regulation of establishment of protein localization|response to nutrient levels|endosome membrane|extracellular space|lysosomal membrane|lysosome|melanosome|membrane raft|aspartic-type endopeptidase acti…	rno04071,rno04142,rno04140,rno04210,rno04915,rno05152,rno05415	Sphingolipid signaling pathway|Lysosome|Autophagy - animal|Apoptosis|Estrogen signaling pathway|Tuberculosis|Diabetic cardiomyopathy	KOG1339	[O]	Aspartyl protease	Posttranslational modification, protein turnover, chaperones	KOG1339	M	aspartic-type endopeptidase activity	Cell wall/membrane/envelope biogenesis	PF00026	Asp	Eukaryotic aspartyl protease
Q6MG74	Cfb	Q6MG74;G3V615	Q6MG74;G3V615	tr|Q6MG74|Q6MG74_RAT Complement factor B OS=Rattus norvegicus OX=10116 GN=Cfb PE=2 SV=1;tr|G3V615|G3V615_RAT Complement factor B OS=Rattus norvegicus OX=10116 GN=Cfb PE=1 SV=1	46	2	56.4	85.12	5.32207	5.35121	5.5366	5.51603	5.64626	5.2503	5.3665	5.24593	5.17805	4.74585	4.63954	4.92799	0.0107019	0.0467758	0.4197688899946019	1.337713244990614	Cfb	294257	Complement factor B	GO:0006956,GO:0006957,GO:0032496,GO:0097066,GO:0005615,GO:0004252	complement activation|complement activation, alternative pathway|response to lipopolysaccharide|response to thyroid hormone|extracellular space|serine-type endopeptidase activity	rno04610,rno05171,rno05150	Complement and coagulation cascades|Coronavirus disease - COVID-19|Staphylococcus aureus infection	KOG3627	[E]	Trypsin	Amino acid transport and metabolism
G3V7Q6	Psmb5	G3V7Q6;P28075	G3V7Q6;P28075	tr|G3V7Q6|G3V7Q6_RAT Proteasome subunit beta OS=Rattus norvegicus OX=10116 GN=Psmb5 PE=1 SV=1;sp|P28075|PSB5_RAT Proteasome subunit beta type-5 OS=Rattus norvegicus OX=10116 GN=Psmb5 PE=1 SV=3	5	5	24.7	28.559	-1.84434	-0.901537	-1.63818	-1.2597	-0.769729	-1.27005	-2.34089	-2.91524	-2.71796	-1.98841	-2.58027	-1.09724	0.0107458	0.0467758	0.9927451640917642	1.989967907067754	Psmb5	29425	Proteasome subunit beta	GO:0043161,GO:0006979,GO:0005813,GO:0005737,GO:0005654,GO:0005839,GO:0004298	proteasome-mediated ubiquitin-dependent protein catabolic process|response to oxidative stress|centrosome|cytoplasm|nucleoplasm|proteasome core complex|threonine-type endopeptidase activity	rno03050,rno05010,rno05012,rno05014,rno05016,rno05017,rno05020,rno05022	Proteasome|Alzheimer disease|Parkinson disease|Amyotrophic lateral sclerosis|Huntington disease|Spinocerebellar ataxia|Prion disease|Pathways of neurodegeneration - multiple diseases	KOG0175	[O]	20S proteasome, regulatory subunit beta type PSMB5/PSMB8/PRE2	Posttranslational modification, protein turnover, chaperones					PF00227	Proteasome	Proteasome subunit
G3V8U9	Psmb4	G3V8U9;P34067	G3V8U9;P34067	tr|G3V8U9|G3V8U9_RAT Proteasome subunit beta OS=Rattus norvegicus OX=10116 GN=Psmb4 PE=1 SV=3;sp|P34067|PSB4_RAT Proteasome subunit beta type-4 OS=Rattus norvegicus OX=10116 GN=Psmb4 PE=1 SV=2	6	5	24.8	37.205	-0.709064	-0.250806	-0.73636	0.3336	0.014111	-0.533582	-1.10034	-1.20966	-1.24704	-0.83523	-1.41897	-0.0267248	0.0343173	0.107086	0.6593092031576171	1.579326223534084	Psmb4	58854	Proteasome subunit beta	GO:0051603,GO:0036064,GO:0005739,GO:0005654,GO:0005839,GO:0004298	proteolysis involved in cellular protein catabolic process|ciliary basal body|mitochondrion|nucleoplasm|proteasome core complex|threonine-type endopeptidase activity	rno03050,rno05010,rno05012,rno05014,rno05016,rno05017,rno05020,rno05022	Proteasome|Alzheimer disease|Parkinson disease|Amyotrophic lateral sclerosis|Huntington disease|Spinocerebellar ataxia|Prion disease|Pathways of neurodegeneration - multiple diseases	KOG0185	[O]	20S proteasome, regulatory subunit beta type PSMB4/PRE4	Posttranslational modification, protein turnover, chaperones					PF00227	Proteasome	Proteasome subunit
H6X2V9	crp	H6X2V9;P48199;H6X2V7;H6X2W1;H6X2W3;H6X2W4;H6X2W5;H6X2W7;H6X2X0;H6X2W2;H6X2W0;H6X2V3;H6X2V4;Q7TMA9;H6X2V2;H6X2V8;H6X2W6	H6X2V9;P48199;H6X2V7;H6X2W1;H6X2W3;H6X2W4;H6X2W5;H6X2W7;H6X2X0;H6X2W2;H6X2W0;H6X2V3;H6X2V4;Q7TMA9;H6X2V2;H6X2V8;H6X2W6	tr|H6X2V9|H6X2V9_RAT Pentaxin OS=Rattus norvegicus OX=10116 GN=crp PE=3 SV=1;sp|P48199|CRP_RAT C-reactive protein OS=Rattus norvegicus OX=10116 GN=Crp PE=1 SV=1;tr|H6X2V7|H6X2V7_RAT Pentaxin OS=Rattus norvegicus OX=10116 GN=crp PE=3 SV=1;tr|H6X2W1|H6X2W1_R	9	9	45.2	25.48	7.75542	7.72165	7.98344	8.10727	7.94791	8.0568	7.59204	7.32738	7.60488	6.73618	6.72624	7.43533	0.00297446	0.0179958	0.6917384217306788	1.615228667940299	crp	25419	Pentaxin	GO:0005576,GO:0046872	extracellular region|metal ion binding
P04764	Eno1	P04764;Q5BJ93;M0R5J4;A0A8I6AR18;Q5EB49;A0A8I6ART9;A0A8I6GJ97;A0A8I5YC61;A0A8I6ASH7;A0A8I6A076	P04764;Q5BJ93;M0R5J4;A0A8I6AR18;Q5EB49;A0A8I6ART9;A0A8I6GJ97;A0A8I5YC61;A0A8I6ASH7	sp|P04764|ENOA_RAT Alpha-enolase OS=Rattus norvegicus OX=10116 GN=Eno1 PE=1 SV=4;tr|Q5BJ93|Q5BJ93_RAT Phosphopyruvate hydratase OS=Rattus norvegicus OX=10116 GN=Eno1 PE=2 SV=2;tr|M0R5J4|M0R5J4_RAT Phosphopyruvate hydratase OS=Rattus norvegicus OX=10116 GN=	16	12	47.5	47.127	3.45809	4.22936	4.13116	2.48185	2.6163	2.5597	0.313401	1.3709	1.39497	3.11994	1.89144	1.18608	0.00689097	0.0346556	1.699955013304063	3.248908275083287	Eno1	24333	Alpha-enolase	GO:0061621,GO:0071456,GO:0098761,GO:0070371,GO:0006096,GO:0001701,GO:0030308,GO:1903298,GO:0000122,GO:0045892,GO:2001171,GO:0051099,GO:0045933,GO:0010756,GO:0009615,GO:0005938,GO:0009986,GO:0005737,GO:0005829,GO:0019897,GO:0030426,GO:0016020,GO:0045121,GO:0043005,GO:0005640,GO:0000015,GO:0005886,GO:0097060,GO:0001227,GO:0019899,GO:0051020,GO:0031072,GO:0042802,GO:0000287,GO:0004634,GO:0042803,GO:…	canonical glycolysis|cellular response to hypoxia|cellular response to interleukin-7|ERK1 and ERK2 cascade|glycolytic process|in utero embryonic development|negative regulation of cell growth|negative regulation of hypoxia-induced intrinsic apoptotic signaling pathway|negative regulation of transcription by RNA polymerase II|negative regulation of transcription, DNA-templated|positive regulation …	rno00010,rno03018,rno04066	Glycolysis / Gluconeogenesis|RNA degradation|HIF-1 signaling pathway	KOG2670	[G]	Enolase	Carbohydrate transport and metabolism	KOG2670	G	phosphopyruvate hydratase activity	Carbohydrate transport and metabolism	PF00113	Enolase_C	Enolase, C-terminal TIM barrel domain
M0RCN6	RGD1563231	M0RCN6	M0RCN6	tr|M0RCN6|M0RCN6_RAT Similar to immunoglobulin kappa-chain VK-1 OS=Rattus norvegicus OX=10116 GN=RGD1563231 PE=1 SV=2	3	3	28.6	12.227	-1.81809	-2.15398	-0.739159	-2.00362	-1.42717	-1.92182							1.34044e-10	4.62898e-09	inf	inf	RGD1563231	502832	Similar to immunoglobulin kappa-chain VK-1	GO:0006955,GO:0005615	immune response|extracellular space							ENOG502S3KF	S	antigen binding	Function unknown	PF07686	V-set	Immunoglobulin V-set domain
M0RDZ5		M0RDZ5	M0RDZ5	tr|M0RDZ5|M0RDZ5_RAT Uncharacterized protein OS=Rattus norvegicus OX=10116 PE=4 SV=2	3	2	36.4	14.186	0.431381	0.0210544	0.747616	0.0499533	0.698908	-1.22874							2.42618e-10	7.43089e-09	inf	inf		679997	Uncharacterized protein	GO:0006955,GO:0005615	immune response|extracellular space							ENOG502S3KF	S	antigen binding	Function unknown	PF07686	V-set	Immunoglobulin V-set domain
O35244	Prdx6	O35244;A0A8I6A038;A0A8I5ZYW1;A0A8I6ASU0	O35244;A0A8I6A038;A0A8I5ZYW1	sp|O35244|PRDX6_RAT Peroxiredoxin-6 OS=Rattus norvegicus OX=10116 GN=Prdx6 PE=1 SV=3;tr|A0A8I6A038|A0A8I6A038_RAT Peroxiredoxin-6 OS=Rattus norvegicus OX=10116 GN=Prdx6 PE=4 SV=1;tr|A0A8I5ZYW1|A0A8I5ZYW1_RAT Peroxiredoxin-6 OS=Rattus norvegicus OX=10116 GN	12	12	69.2	24.818	0.363491	1.24914	0.49589	-2.29629	-2.6711	-1.17647	-2.30382	-2.37893	-4.49346	-0.997149	-2.36425	-3.87925	0.0329317	0.104654	2.063587446981433	4.18024484723237	Prdx6	94167	Peroxiredoxin-6	GO:0032060,GO:0045454,GO:0098869,GO:0046475,GO:0042744,GO:0048026,GO:0006979,GO:0000302,GO:0005737,GO:0005829,GO:0005764,GO:0005739,GO:0005634,GO:0048471,GO:0047184,GO:0047499,GO:0004602,GO:0042802,GO:0004601,GO:0004623,GO:0008379,GO:0031625	bleb assembly|cell redox homeostasis|cellular oxidant detoxification|glycerophospholipid catabolic process|hydrogen peroxide catabolic process|positive regulation of mRNA splicing, via spliceosome|response to oxidative stress|response to reactive oxygen species|cytoplasm|cytosol|lysosome|mitochondrion|nucleus|perinuclear region of cytoplasm|1-acylglycerophosphocholine O-acyltransferase activity|c…	rno00480	Glutathione metabolism	KOG0854	[O]	Alkyl hydroperoxide reductase, thiol specific antioxidant and related enzymes	Posttranslational modification, protein turnover, chaperones	KOG0854	O	peroxiredoxin activity	Posttranslational modification, protein turnover, chaperones	PF00578	AhpC-TSA	AhpC/TSA family
P02091	Hbb	P02091;A0A1K0H3R5	P02091;A0A1K0H3R5	sp|P02091|HBB1_RAT Hemoglobin subunit beta-1 OS=Rattus norvegicus OX=10116 GN=Hbb PE=1 SV=3;tr|A0A1K0H3R5|A0A1K0H3R5_RAT Globin a4 OS=Rattus norvegicus OX=10116 GN=Hbb PE=1 SV=1	21	4	97.3	15.979	8.94027	9.71846	9.32682	7.61955	7.6411	6.39784	5.39827	6.44054	5.98533	6.79826	6.10377	6.60843	0.00416567	0.0229555	2.05157483148744	4.14558250281724	Hbb	24440	Hemoglobin subunit beta-1	GO:0098869,GO:0048821,GO:0006749,GO:0030097,GO:0042744,GO:0030185,GO:0015671,GO:0010942,GO:0010999,GO:0070293,GO:0042542,GO:0005615,GO:0031838,GO:0005833,GO:0020037,GO:0031721,GO:0031722,GO:0030492,GO:0046872,GO:0043177,GO:0019825,GO:0005344,GO:0044877	cellular oxidant detoxification|erythrocyte development|glutathione metabolic process|hemopoiesis|hydrogen peroxide catabolic process|nitric oxide transport|oxygen transport|positive regulation of cell death|regulation of eIF2 alpha phosphorylation by heme|renal absorption|response to hydrogen peroxide|extracellular space|haptoglobin-hemoglobin complex|hemoglobin complex|heme binding|hemoglobin a…	rno05144,rno05143	Malaria|African trypanosomiasis	KOG3378	[C]	Globins and related hemoproteins	Energy production and conversion	KOG3378	C	Belongs to the globin family	Energy production and conversion	PF00042	Globin	Globin
P02780	Scgb2a2	P02780	P02780	sp|P02780|SG2A2_RAT Secretoglobin family 2A member 2 OS=Rattus norvegicus OX=10116 GN=Scgb2a2 PE=1 SV=1	2	2	23.2	10.73	2.28879	-1.55225	-2.15082	-0.0354787	0.00103896	0.179678							5.50878e-07	7.50933e-06	inf	inf	Scgb2a2	361725	Secretoglobin family 2A member 2	GO:0030521,GO:0005615,GO:0044877,GO:0005496	androgen receptor signaling pathway|extracellular space|protein-containing complex binding|steroid binding							ENOG502TE5J	S	steroid binding	Function unknown	PF01099	Uteroglobin	Uteroglobin family
P05942	S100a4	P05942	P05942	sp|P05942|S10A4_RAT Protein S100-A4 OS=Rattus norvegicus OX=10116 GN=S100a4 PE=2 SV=1	6	6	44.6	11.776	-0.762594	0.801667	-0.400729	-0.470956	-0.0934127	1.10823	-2.80319	-1.24357	-2.13647	-1.04091	-1.68425	0.191631	0.0171225	0.0638466	1.483161719375672	2.795607300659808	S100a4	24615	Protein S100-A4	GO:0043123,GO:0005576,GO:0043005,GO:0005634,GO:0048471,GO:0003779,GO:0005509,GO:0048306,GO:0042802,GO:0044877,GO:0050786,GO:0046914	positive regulation of I-kappaB kinase/NF-kappaB signaling|extracellular region|neuron projection|nucleus|perinuclear region of cytoplasm|actin binding|calcium ion binding|calcium-dependent protein binding|identical protein binding|protein-containing complex binding|RAGE receptor binding|transition metal ion binding							ENOG502S4AU	S	RAGE receptor binding	Function unknown	PF01023	S_100	S-100/ICaBP type calcium binding domain
P06238	A2m	P06238;Q5FX35	P06238	sp|P06238|A2MG_RAT Alpha-2-macroglobulin OS=Rattus norvegicus OX=10116 GN=A2m PE=2 SV=2	81	26	67.4	163.78	4.47406	2.12108	4.94008	7.39476	7.45973	6.31147	0.781294	1.27531	0.599845	0.516958	0.343486	2.82549	0.000722454	0.00594018	4.393133764237812	21.01188610292255	A2m	24153	Alpha-2-macroglobulin	GO:0002438,GO:0006953,GO:1990402,GO:0001553,GO:0001869,GO:0010951,GO:0010037,GO:0051384,GO:0007584,GO:0034695,GO:0009611,GO:0048863,GO:0005615,GO:0048403,GO:0048306,GO:0004866,GO:0019899,GO:0019838,GO:0042802,GO:0019966,GO:0019959,GO:0048406,GO:0002020,GO:0004867,GO:0005102,GO:0043120	acute inflammatory response to antigenic stimulus|acute-phase response|embryonic liver development|luteinization|negative regulation of complement activation, lectin pathway|negative regulation of endopeptidase activity|response to carbon dioxide|response to glucocorticoid|response to nutrient|response to prostaglandin E|response to wounding|stem cell differentiation|extracellular space|brain-der…	rno04610	Complement and coagulation cascades	KOG1366	[O]	Alpha-macroglobulin	Posttranslational modification, protein turnover, chaperones	KOG1366	J	endopeptidase inhibitor activity	Translation, ribosomal structure and biogenesis	PF00207	A2M	Alpha-2-macroglobulin family
P06302	Ptma	P06302;A0A8I6GFG4;A0A8I6G747;A0A8I6AP82;Q63453;Q63452;F1M034	P06302;A0A8I6GFG4;A0A8I6G747	sp|P06302|PTMA_RAT Prothymosin alpha OS=Rattus norvegicus OX=10116 GN=Ptma PE=1 SV=2;tr|A0A8I6GFG4|A0A8I6GFG4_RAT Prothymosin alpha OS=Rattus norvegicus OX=10116 GN=Ptma PE=4 SV=1;tr|A0A8I6G747|A0A8I6G747_RAT Prothymosin alpha OS=Rattus norvegicus OX=10116	6	6	34.8	12.382	1.17424	1.76426	0.561806	0.203632	0.108191	0.934645	-2.10925	-3.11954	-1.33876	-0.549537	-1.47892	-1.70294	0.000179697	0.00175629	2.507618903030372	5.686807238021016	Ptma	29222	Prothymosin alpha	GO:0030154,GO:0008283,GO:0043486,GO:0043066,GO:0043154,GO:0051092,GO:0045944,GO:0005634,GO:0140297,GO:0042393	cell differentiation|cell population proliferation|histone exchange|negative regulation of apoptotic process|negative regulation of cysteine-type endopeptidase activity involved in apoptotic process|positive regulation of NF-kappaB transcription factor activity|positive regulation of transcription by RNA polymerase II|nucleus|DNA-binding transcription factor binding|histone binding							ENOG502S55T	S	activating transcription factor binding	Function unknown	PF03247	Prothymosin	Prothymosin/parathymosin family
P06757	Adh1	P06757;Q8K571;A0A0G2JW98;Q64564	P06757;Q8K571;A0A0G2JW98	sp|P06757|ADH1_RAT Alcohol dehydrogenase 1 OS=Rattus norvegicus OX=10116 GN=Adh1 PE=1 SV=3;tr|Q8K571|Q8K571_RAT ADH-like protein OS=Rattus norvegicus OX=10116 PE=2 SV=1;tr|A0A0G2JW98|A0A0G2JW98_RAT Alcohol dehydrogenase 6 OS=Rattus norvegicus OX=10116 GN=A	11	11	40.2	39.645	-1.41963	-0.815697	-1.07684	-0.665329	-0.628811	1.75399	-2.533	-1.55702	-2.04631	-0.245046	-2.32569	-4.73942	0.0420247	0.118309	1.765694567990449	3.400376672559104	Adh1	24172	Alcohol dehydrogenase 1	GO:0046186,GO:0031100,GO:0048149,GO:0006068,GO:0006069,GO:0032570,GO:0032526,GO:0048545,GO:0033574,GO:0042573,GO:0001523,GO:0042572,GO:0005829,GO:0005739,GO:0004022,GO:0004024,GO:0035276,GO:0042802,GO:0051287,GO:0004745,GO:0097159,GO:0008270	acetaldehyde biosynthetic process|animal organ regeneration|behavioral response to ethanol|ethanol catabolic process|ethanol oxidation|response to progesterone|response to retinoic acid|response to steroid hormone|response to testosterone|retinoic acid metabolic process|retinoid metabolic process|retinol metabolic process|cytosol|mitochondrion|alcohol dehydrogenase (NAD+) activity|alcohol dehydro…	rno00010,rno00620,rno00071,rno00350,rno00830,rno00980,rno00982,rno04936	Glycolysis / Gluconeogenesis|Pyruvate metabolism|Fatty acid degradation|Tyrosine metabolism|Retinol metabolism|Metabolism of xenobiotics by cytochrome P450|Drug metabolism - cytochrome P450|Alcoholic liver disease	KOG0022	[Q]	Alcohol dehydrogenase, class III	Secondary metabolites biosynthesis, transport and catabolism	KOG0022	C	alcohol dehydrogenase (NAD) activity	Energy production and conversion	PF00107	ADH_zinc_N	Zinc-binding dehydrogenase
P06761	Hspa5	P06761	P06761	sp|P06761|BIP_RAT Endoplasmic reticulum chaperone BiP OS=Rattus norvegicus OX=10116 GN=Hspa5 PE=1 SV=1	21	19	41.4	72.346	0.278301	0.997395	0.756041	1.35909	1.32958	1.80541	-0.597509	-0.56373	-0.526901	0.00641092	-0.373988	0.856414	0.00226095	0.0152162	1.287520043337667	2.441080789998634	Hspa5	25617	Endoplasmic reticulum chaperone BiP	GO:0071236,GO:0071277,GO:0071320,GO:0071480,GO:0042149,GO:0071353,GO:0071287,GO:1990090,GO:0034620,GO:0071466,GO:0021680,GO:0021589,GO:0051085,GO:0030968,GO:0006983,GO:0036498,GO:0001554,GO:0035437,GO:0043066,GO:1903895,GO:0031333,GO:0030512,GO:0051402,GO:0030182,GO:0030335,GO:0010976,GO:0031398,GO:0031204,GO:0042026,GO:0051603,GO:0042220,GO:0034976,GO:1904313,GO:0009314,GO:0097501,GO:1901998,GO:…	cellular response to antibiotic|cellular response to calcium ion|cellular response to cAMP|cellular response to gamma radiation|cellular response to glucose starvation|cellular response to interleukin-4|cellular response to manganese ion|cellular response to nerve growth factor stimulus|cellular response to unfolded protein|cellular response to xenobiotic stimulus|cerebellar Purkinje cell layer d…	rno03060,rno04141,rno04612,rno04918,rno05012,rno05014,rno05020,rno05022,rno05417	Protein export|Protein processing in endoplasmic reticulum|Antigen processing and presentation|Thyroid hormone synthesis|Parkinson disease|Amyotrophic lateral sclerosis|Prion disease|Pathways of neurodegeneration - multiple diseases|Lipid and atherosclerosis	KOG0100	[O]	Molecular chaperones GRP78/BiP/KAR2, HSP70 superfamily	Posttranslational modification, protein turnover, chaperones	KOG0100	O	ATP binding	Posttranslational modification, protein turnover, chaperones	PF00012	HSP70	Hsp70 protein
P07632	Sod1	P07632;Q6LDS4;A0A8I6G9Z6;Q6PEC5	P07632;Q6LDS4;A0A8I6G9Z6;Q6PEC5	sp|P07632|SODC_RAT Superoxide dismutase [Cu-Zn] OS=Rattus norvegicus OX=10116 GN=Sod1 PE=1 SV=2;tr|Q6LDS4|Q6LDS4_RAT Superoxide dismutase [Cu-Zn] OS=Rattus norvegicus OX=10116 PE=2 SV=1;tr|A0A8I6G9Z6|A0A8I6G9Z6_RAT Superoxide dismutase [Cu-Zn] OS=Rattus no	5	5	41.6	15.911	3.72095	4.48617	3.91851	1.83593	1.84985	2.3506	0.623942	1.29624	0.934976	1.89753	1.9864	-0.416895	0.00789442	0.037453	1.973300070360708	3.926652886501567	Sod1	24786	Superoxide dismutase [Cu-Zn]	GO:0007568,GO:0008089,GO:0060088,GO:0007569,GO:0006879,GO:0071318,GO:0071276,GO:0034599,GO:0035865,GO:0007566,GO:0006749,GO:0060047,GO:0050665,GO:0007626,GO:0046716,GO:0002262,GO:0043066,GO:0045541,GO:0050728,GO:0043524,GO:0060052,GO:0001541,GO:0032287,GO:0043085,GO:0001819,GO:0043410,GO:1902177,GO:0050766,GO:0032930,GO:0072593,GO:0008217,GO:0043087,GO:0051881,GO:0040014,GO:0045859,GO:0060087,GO:…	aging|anterograde axonal transport|auditory receptor cell stereocilium organization|cell aging|cellular iron ion homeostasis|cellular response to ATP|cellular response to cadmium ion|cellular response to oxidative stress|cellular response to potassium ion|embryo implantation|glutathione metabolic process|heart contraction|hydrogen peroxide biosynthetic process|locomotory behavior|muscle cell cell…	rno04146,rno04213,rno05208,rno05012,rno05014,rno05016,rno05020,rno05022	Peroxisome|Longevity regulating pathway - multiple species|Chemical carcinogenesis - reactive oxygen species|Parkinson disease|Amyotrophic lateral sclerosis|Huntington disease|Prion disease|Pathways of neurodegeneration - multiple diseases	KOG0441	[P]	Cu2+/Zn2+ superoxide dismutase SOD1	Inorganic ion transport and metabolism	KOG0441	P	oxidoreductase activity, acting on superoxide radicals as acceptor	Inorganic ion transport and metabolism	PF00080	Sod_Cu	Copper/zinc superoxide dismutase (SODC)
P07824	Arg1	P07824	P07824	sp|P07824|ARGI1_RAT Arginase-1 OS=Rattus norvegicus OX=10116 GN=Arg1 PE=1 SV=2	5	5	18	34.973	1.47578	-0.256815	0.184409	-2.91254	-3.64982	0.517886	-2.69293	-2.56612	-3.51185	-1.35134	-3.66417	-4.29988	0.0373121	0.111079	2.240865261034891	4.726804712235946	Arg1	29221	Arginase-1	GO:0002250,GO:0007568,GO:0019547,GO:0006525,GO:0071549,GO:0071377,GO:0070301,GO:0071353,GO:0071222,GO:0071560,GO:0032964,GO:0042832,GO:0007565,GO:0045087,GO:0001889,GO:0030324,GO:0060056,GO:0060135,GO:0046007,GO:0060336,GO:0042130,GO:2000552,GO:0001938,GO:0070965,GO:1905541,GO:0014075,GO:0043200,GO:0048678,GO:0046686,GO:0009635,GO:0032496,GO:0010042,GO:0051597,GO:0043434,GO:0010269,GO:0048545,GO:…	adaptive immune response|aging|arginine catabolic process to ornithine|arginine metabolic process|cellular response to dexamethasone stimulus|cellular response to glucagon stimulus|cellular response to hydrogen peroxide|cellular response to interleukin-4|cellular response to lipopolysaccharide|cellular response to transforming growth factor beta stimulus|collagen biosynthetic process|defense resp…	rno00220,rno00330,rno05146	Arginine biosynthesis|Arginine and proline metabolism|Amoebiasis	KOG2965	[E]	Arginase	Amino acid transport and metabolism	KOG2965	E	arginase activity	Amino acid transport and metabolism	PF00491	Arginase	Arginase family
P09606	Glul	P09606;A0A8I5Y1V3	P09606;A0A8I5Y1V3	sp|P09606|GLNA_RAT Glutamine synthetase OS=Rattus norvegicus OX=10116 GN=Glul PE=1 SV=3;tr|A0A8I5Y1V3|A0A8I5Y1V3_RAT Glutamine synthetase OS=Rattus norvegicus OX=10116 GN=Glul PE=4 SV=1	4	4	14.7	42.267	-1.29884	0.0844462	0.0678914	-1.19541	-1.15889	-1.14121	-2.11719	-1.12983	-2.27575	-1.49175	-1.58272	-2.32218	0.0108478	0.0468263	1.046232966025321	2.065130520790097	Glul	24957	Glutamine synthetase	GO:0019676,GO:0001525,GO:0008283,GO:0009267,GO:0006536,GO:0006542,GO:0042133,GO:0050679,GO:0032024,GO:0051968,GO:0018345,GO:0010594,GO:1904749,GO:1903670,GO:0009749,GO:0042254,GO:0043679,GO:0044297,GO:0042995,GO:0005737,GO:0005829,GO:0097386,GO:0043231,GO:0005739,GO:0043209,GO:0043005,GO:0043204,GO:0005886,GO:0032991,GO:0005791,GO:0005524,GO:0045503,GO:0016595,GO:0004356,GO:0042802,GO:0000287,GO:…	ammonia assimilation cycle|angiogenesis|cell population proliferation|cellular response to starvation|glutamate metabolic process|glutamine biosynthetic process|neurotransmitter metabolic process|positive regulation of epithelial cell proliferation|positive regulation of insulin secretion|positive regulation of synaptic transmission, glutamatergic|protein palmitoylation|regulation of endothelial …	rno00630,rno00910,rno00250,rno00220,rno04217,rno04724,rno04727	Glyoxylate and dicarboxylate metabolism|Nitrogen metabolism|Alanine, aspartate and glutamate metabolism|Arginine biosynthesis|Necroptosis|Glutamatergic synapse|GABAergic synapse	KOG0683	[E]	Glutamine synthetase	Amino acid transport and metabolism	KOG0683	E	glutamine biosynthetic process	Amino acid transport and metabolism	PF00120	Gln-synt_C	Glutamine synthetase, catalytic domain
P0DP31	Calm3	P0DP31;P0DP30;P0DP29;A0A8I5XV89;A0A8I6B409;A0A8I6GG73;Q5U206;A0A8I6GKN5;D4ABV5;M0RCJ6	P0DP31;P0DP30;P0DP29;A0A8I5XV89;A0A8I6B409;A0A8I6GG73	sp|P0DP31|CALM3_RAT Calmodulin-3 OS=Rattus norvegicus OX=10116 GN=Calm3 PE=1 SV=1;sp|P0DP30|CALM2_RAT Calmodulin-2 OS=Rattus norvegicus OX=10116 GN=Calm2 PE=1 SV=1;sp|P0DP29|CALM1_RAT Calmodulin-1 OS=Rattus norvegicus OX=10116 GN=Calm1 PE=1 SV=1;tr|A0A8I5X	8	7	51.7	16.837	2.12576	3.09061	2.54926	1.24832	0.91176	0.907535	-1.13312	-1.40952	-0.928466	1.5273	0.639043	0.0822849	0.0074851	0.0359008	2.009287869575715	4.025834512706982	Calm3	24244	Calmodulin-3	GO:0007190,GO:0016240,GO:0019722,GO:0005513,GO:0090150,GO:0090151,GO:0000086,GO:1990456,GO:1905913,GO:1901842,GO:0060315,GO:0140056,GO:0043065,GO:1904094,GO:0051343,GO:0043388,GO:0051000,GO:0032516,GO:0035307,GO:0060316,GO:0071805,GO:0046777,GO:0050848,GO:0098901,GO:0055117,GO:0032465,GO:0002027,GO:1901841,GO:0010880,GO:0002834,GO:0060314,GO:1901339,GO:1900242,GO:2000300,GO:0001975,GO:0051592,GO:…	activation of adenylate cyclase activity|autophagosome membrane docking|calcium-mediated signaling|detection of calcium ion|establishment of protein localization to membrane|establishment of protein localization to mitochondrial membrane|G2/M transition of mitotic cell cycle|mitochondrion-endoplasmic reticulum membrane tethering|negative regulation of calcium ion export across plasma membrane|neg…	rno04014,rno04015,rno04371,rno04020,rno04070,rno04024,rno04022,rno04114,rno04218,rno04625,rno04910,rno04922,rno04912,rno04915,rno04921,rno04916,rno04924,rno04925,rno04261,rno04270,rno04970,rno04971,rno04728,rno04720,rno04722,rno04744,rno04740,rno04750,rno04713,rno05200,rno05214,rno05170,rno05163,rno05167,rno05133,rno05152,rno05010,rno05012,rno05022,rno05031,rno05034,rno05417,rno05418	Ras signaling pathway|Rap1 signaling pathway|Apelin signaling pathway|Calcium signaling pathway|Phosphatidylinositol signaling system|cAMP signaling pathway|cGMP-PKG signaling pathway|Oocyte meiosis|Cellular senescence|C-type lectin receptor signaling pathway|Insulin signaling pathway|Glucagon signaling pathway|GnRH signaling pathway|Estrogen signaling pathway|Oxytocin signaling pathway|Melanogen…	KOG0027	[T]	Calmodulin and related proteins (EF-Hand superfamily)	Signal transduction mechanisms					PF13499	EF-hand_7	EF-hand domain pair
P10111	Ppia	P10111;A0A0G2K1P0;A0A8I6A629;A0A8I5ZPK0;A0A8I6A3L4;A0A8I6AP42	P10111;A0A0G2K1P0;A0A8I6A629;A0A8I5ZPK0	sp|P10111|PPIA_RAT Peptidyl-prolyl cis-trans isomerase A OS=Rattus norvegicus OX=10116 GN=Ppia PE=1 SV=2;tr|A0A0G2K1P0|A0A0G2K1P0_RAT Peptidyl-prolyl cis-trans isomerase OS=Rattus norvegicus OX=10116 GN=Ppia PE=1 SV=2;tr|A0A8I6A629|A0A8I6A629_RAT Peptidyl-	8	6	46.3	17.874	0.42847	0.648961	0.602775	-0.55593	-1.0525	0.331368	-1.28744	-1.39676	-1.03224	-0.435097	-2.03432	-0.780591	0.00714639	0.0349229	1.228265255518068	2.342851082051111	Ppia	25518	Peptidyl-prolyl cis-trans isomerase A	GO:0032148,GO:0006915,GO:0060352,GO:0034599,GO:0042118,GO:0030595,GO:0034389,GO:1902176,GO:0032515,GO:0061944,GO:0006469,GO:0001933,GO:0032873,GO:1903901,GO:0030182,GO:0030593,GO:0030168,GO:0070527,GO:0043410,GO:0051092,GO:0035307,GO:0001934,GO:0050714,GO:0045070,GO:0006457,GO:0000413,GO:2001233,GO:0045069,GO:0005737,GO:0005829,GO:0005576,GO:0043231,GO:0005634,GO:0032991,GO:0016018,GO:1904399,GO:…	activation of protein kinase B activity|apoptotic process|cell adhesion molecule production|cellular response to oxidative stress|endothelial cell activation|leukocyte chemotaxis|lipid droplet organization|negative regulation of oxidative stress-induced intrinsic apoptotic signaling pathway|negative regulation of phosphoprotein phosphatase activity|negative regulation of protein K48-linked ubiqui…	rno03250,rno04217	Viral life cycle - HIV-1|Necroptosis	KOG0865	[O]	Cyclophilin type peptidyl-prolyl cis-trans isomerase	Posttranslational modification, protein turnover, chaperones	KOG0865	O	peptidyl-prolyl cis-trans isomerase activity	Posttranslational modification, protein turnover, chaperones	PF00160	Pro_isomerase	Cyclophilin type peptidyl-prolyl cis-trans isomerase/CLD
P10760	Ahcy	P10760;A0A8I5ZM95;Q6P743	P10760;A0A8I5ZM95;Q6P743	sp|P10760|SAHH_RAT Adenosylhomocysteinase OS=Rattus norvegicus OX=10116 GN=Ahcy PE=1 SV=3;tr|A0A8I5ZM95|A0A8I5ZM95_RAT Adenosylhomocysteinase OS=Rattus norvegicus OX=10116 GN=Ahcy PE=4 SV=1;tr|Q6P743|Q6P743_RAT Adenosylhomocysteinase OS=Rattus norvegicus O	15	13	48.6	47.538	0.915977	-0.063217	-0.358181	-0.611042	-0.377824	0.60416	-3.11127	-2.62108	-1.59031	-0.734303	-1.58281	-0.722614	0.0039672	0.0225825	1.745376822860081	3.35282416087152	Ahcy	29443	Adenosylhomocysteinase	GO:0002439,GO:0042745,GO:0006730,GO:0001666,GO:0007584,GO:0019510,GO:0033353,GO:0005829,GO:0042470,GO:0043005,GO:0005634,GO:0004013,GO:0098604,GO:0030554,GO:0005507,GO:0042802,GO:0051287,GO:0043621	chronic inflammatory response to antigenic stimulus|circadian sleep/wake cycle|one-carbon metabolic process|response to hypoxia|response to nutrient|S-adenosylhomocysteine catabolic process|S-adenosylmethionine cycle|cytosol|melanosome|neuron projection|nucleus|adenosylhomocysteinase activity|adenosylselenohomocysteinase activity|adenyl nucleotide binding|copper ion binding|identical protein bind…	rno00270	Cysteine and methionine metabolism	KOG1370	[H]	S-adenosylhomocysteine hydrolase	Coenzyme transport and metabolism	KOG1370	H	adenosylhomocysteinase activity	Coenzyme transport and metabolism	PF00670	AdoHcyase_NAD	S-adenosyl-L-homocysteine hydrolase, NAD binding domain
P11030	Dbi	P11030;A0A8I6A9F5;A0A8I5ZTD4;M0RBE1;A0A8I6AFN5;Q6TXF3	P11030;A0A8I6A9F5;A0A8I5ZTD4;M0RBE1;A0A8I6AFN5;Q6TXF3	sp|P11030|ACBP_RAT Acyl-CoA-binding protein OS=Rattus norvegicus OX=10116 GN=Dbi PE=1 SV=3;tr|A0A8I6A9F5|A0A8I6A9F5_RAT Acyl-CoA-binding protein OS=Rattus norvegicus OX=10116 GN=Dbi PE=4 SV=1;tr|A0A8I5ZTD4|A0A8I5ZTD4_RAT Acyl-CoA-binding protein OS=Rattus	4	2	66.7	10.027	2.40915	2.44018	2.51852	-1.4987	-1.22424	0.832083	-1.21256	-1.82427	-1.37111	-1.04956	0.31877	-1.41755	0.0348418	0.107429	2.005546526682504	4.015407836520219	Dbi	25045	Acyl-CoA-binding protein	GO:0006637,GO:0001662,GO:0007420,GO:0031670,GO:0006631,GO:0014009,GO:0001942,GO:0021670,GO:0007611,GO:0060291,GO:0031999,GO:1903060,GO:0030157,GO:0036151,GO:1905920,GO:0046889,GO:2001140,GO:0051281,GO:0032228,GO:0043588,GO:0006694,GO:0006641,GO:0043292,GO:0005737,GO:0005783,GO:0005615,GO:0005794,GO:0005634,GO:0005886,GO:0032994,GO:0008021,GO:0030156,GO:0000062,GO:0042802,GO:0008289,GO:0036042	acyl-CoA metabolic process|behavioral fear response|brain development|cellular response to nutrient|fatty acid metabolic process|glial cell proliferation|hair follicle development|lateral ventricle development|learning or memory|long-term synaptic potentiation|negative regulation of fatty acid beta-oxidation|negative regulation of protein lipidation|pancreatic juice secretion|phosphatidylcholine …	rno03320	PPAR signaling pathway	KOG0817	[I]	Acyl-CoA-binding protein	Lipid transport and metabolism	KOG0817	I	fatty-acyl-CoA binding	Lipid transport and metabolism	PF00887	ACBP	Acyl CoA binding protein
P11232	Txn	P11232	P11232	sp|P11232|THIO_RAT Thioredoxin OS=Rattus norvegicus OX=10116 GN=Txn PE=1 SV=2	6	1	51.4	11.673	2.35385	1.95414	0.976471	-1.05318	-1.10059	0.0238868	-0.978303	-1.08762	-2.17461	0.470861	-0.912751	-1.63011	0.0491895	0.133404	1.57785192606634	2.985250353640514	Txn	116484	Thioredoxin	GO:0045454,GO:0071236,GO:0071333,GO:0071455,GO:0071466,GO:1903206,GO:0046826,GO:0000122,GO:0043388,GO:2000170,GO:0033138,GO:0014823,GO:0048678,GO:0071548,GO:0071731,GO:0009314,GO:0010269,GO:0097068,GO:0009410,GO:0030424,GO:0005737,GO:0005829,GO:0030425,GO:0005576,GO:0043025,GO:0005634,GO:0019899,GO:0042803,GO:0047134,GO:0015035,GO:0004791	cell redox homeostasis|cellular response to antibiotic|cellular response to glucose stimulus|cellular response to hyperoxia|cellular response to xenobiotic stimulus|negative regulation of hydrogen peroxide-induced cell death|negative regulation of protein export from nucleus|negative regulation of transcription by RNA polymerase II|positive regulation of DNA binding|positive regulation of peptidy…	rno04621,rno05132,rno05012,rno05418	NOD-like receptor signaling pathway|Salmonella infection|Parkinson disease|Fluid shear stress and atherosclerosis	KOG0907	[O]	Thioredoxin	Posttranslational modification, protein turnover, chaperones	KOG0907	C	cell redox homeostasis	Energy production and conversion	PF00085	Thioredoxin	Thioredoxin
P17220	Psma2	P17220;A0A8I5ZV22;Q6P9V5;A0A8I6AGN7	P17220;A0A8I5ZV22;Q6P9V5	sp|P17220|PSA2_RAT Proteasome subunit alpha type-2 OS=Rattus norvegicus OX=10116 GN=Psma2 PE=1 SV=3;tr|A0A8I5ZV22|A0A8I5ZV22_RAT Proteasome subunit alpha type-2 OS=Rattus norvegicus OX=10116 GN=Psma2 PE=4 SV=1;tr|Q6P9V5|Q6P9V5_RAT Proteasome subunit alpha	6	6	41.5	25.926	-1.26296	-0.481223	-1.00932	-0.560036	-0.376515	-1.23586	-2.23464	-2.34396	-2.49083	-2.16598	-2.90788	-0.891289	0.00181853	0.01256	1.351444633004337	2.551675078526016	Psma2	29669	Proteasome subunit alpha type-2	GO:0010498,GO:0009615,GO:0006511,GO:0005634,GO:0000932,GO:0000502,GO:0005839,GO:0019773	proteasomal protein catabolic process|response to virus|ubiquitin-dependent protein catabolic process|nucleus|P-body|proteasome complex|proteasome core complex|proteasome core complex, alpha-subunit complex	rno03050,rno05010,rno05012,rno05014,rno05016,rno05017,rno05020,rno05022	Proteasome|Alzheimer disease|Parkinson disease|Amyotrophic lateral sclerosis|Huntington disease|Spinocerebellar ataxia|Prion disease|Pathways of neurodegeneration - multiple diseases	KOG0181	[O]	20S proteasome, regulatory subunit alpha type PSMA2/PRE8	Posttranslational modification, protein turnover, chaperones	KOG0181	O	threonine-type endopeptidase activity	Posttranslational modification, protein turnover, chaperones	PF00227	Proteasome	Proteasome subunit
P18418	Calr	P18418;A0A8I5ZJB3	P18418;A0A8I5ZJB3	sp|P18418|CALR_RAT Calreticulin OS=Rattus norvegicus OX=10116 GN=Calr PE=1 SV=1;tr|A0A8I5ZJB3|A0A8I5ZJB3_RAT Calreticulin OS=Rattus norvegicus OX=10116 GN=Calr PE=4 SV=1	11	11	34.9	47.995	-0.249908	0.541886	0.0241733	0.39858	0.45937	0.57149	-2.18833	-2.15713	-2.40273	-0.624278	-1.15261	-0.647593	0.000489691	0.00429932	1.819711331330264	3.530105576110479	Calr	64202	Calreticulin	GO:0055007,GO:0071285,GO:0071310,GO:0090398,GO:0030866,GO:0033144,GO:0045665,GO:0048387,GO:0000122,GO:0045892,GO:0017148,GO:1901164,GO:0002502,GO:0045787,GO:0008284,GO:2000510,GO:0010595,GO:0010628,GO:1901224,GO:0050766,GO:1900026,GO:0006611,GO:0006457,GO:0034504,GO:0050821,GO:0040020,GO:0032355,GO:0010033,GO:0033574,GO:0009410,GO:0007283,GO:0030433,GO:0001669,GO:0009986,GO:0062023,GO:0060473,GO:…	cardiac muscle cell differentiation|cellular response to lithium ion|cellular response to organic substance|cellular senescence|cortical actin cytoskeleton organization|negative regulation of intracellular steroid hormone receptor signaling pathway|negative regulation of neuron differentiation|negative regulation of retinoic acid receptor signaling pathway|negative regulation of transcription by …	rno04141,rno04145,rno04612,rno05166,rno05170,rno05168,rno05163,rno05169,rno05142	Protein processing in endoplasmic reticulum|Phagosome|Antigen processing and presentation|Human T-cell leukemia virus 1 infection|Human immunodeficiency virus 1 infection|Herpes simplex virus 1 infection|Human cytomegalovirus infection|Epstein-Barr virus infection|Chagas disease	KOG0674	[O]	Calreticulin	Posttranslational modification, protein turnover, chaperones	KOG0674	O	unfolded protein binding	Posttranslational modification, protein turnover, chaperones	PF00262	Calreticulin	Calreticulin family
P18420	Psma1	P18420	P18420	sp|P18420|PSA1_RAT Proteasome subunit alpha type-1 OS=Rattus norvegicus OX=10116 GN=Psma1 PE=1 SV=2	8	8	37.6	29.517	0.180528	0.778033	0.272319	0.810242	0.975633	0.333792	-1.62595	-1.47319	-0.389868	-0.180587	-0.474551	0.419354	0.00698397	0.0347856	1.179224018915104	2.26454941180553	Psma1	29668	Proteasome subunit alpha type-1	GO:0002376,GO:0002862,GO:0010498,GO:0006511,GO:0005813,GO:0005737,GO:0005654,GO:0005634,GO:0000502,GO:0005839,GO:0019773,GO:0001530	immune system process|negative regulation of inflammatory response to antigenic stimulus|proteasomal protein catabolic process|ubiquitin-dependent protein catabolic process|centrosome|cytoplasm|nucleoplasm|nucleus|proteasome complex|proteasome core complex|proteasome core complex, alpha-subunit complex|lipopolysaccharide binding	rno03050,rno05010,rno05012,rno05014,rno05016,rno05017,rno05020,rno05022	Proteasome|Alzheimer disease|Parkinson disease|Amyotrophic lateral sclerosis|Huntington disease|Spinocerebellar ataxia|Prion disease|Pathways of neurodegeneration - multiple diseases	KOG0863	[O]	20S proteasome, regulatory subunit alpha type PSMA1/PRE5	Posttranslational modification, protein turnover, chaperones	KOG0863	O	threonine-type endopeptidase activity	Posttranslational modification, protein turnover, chaperones	PF00227	Proteasome	Proteasome subunit
P18422	Psma3	P18422;Q6IE67;A0A8I6B1E1;A0A8I6AVH8;A0A8I6G7Q5	P18422;Q6IE67;A0A8I6B1E1;A0A8I6AVH8	sp|P18422|PSA3_RAT Proteasome subunit alpha type-3 OS=Rattus norvegicus OX=10116 GN=Psma3 PE=1 SV=3;tr|Q6IE67|Q6IE67_RAT Proteasome subunit alpha type OS=Rattus norvegicus OX=10116 GN=psma3l PE=2 SV=1;tr|A0A8I6B1E1|A0A8I6B1E1_RAT Proteasome subunit alpha t	8	8	34.9	28.419	-1.52131	-0.275191	-1.12793	0.0405021	0.0604973	-0.54085	-2.1253	-2.25548	-2.27839	-0.877437	-2.46257	-0.312667	0.0277745	0.0910582	1.157925115729815	2.231362820925388	Psma3	29670	Proteasome subunit alpha type-3	GO:0010498,GO:0052548,GO:0006511,GO:0005737,GO:0005634,GO:0000502,GO:0005839,GO:0019773,GO:0045202,GO:0031625	proteasomal protein catabolic process|regulation of endopeptidase activity|ubiquitin-dependent protein catabolic process|cytoplasm|nucleus|proteasome complex|proteasome core complex|proteasome core complex, alpha-subunit complex|synapse|ubiquitin protein ligase binding	rno03050,rno05010,rno05012,rno05014,rno05016,rno05017,rno05020,rno05022	Proteasome|Alzheimer disease|Parkinson disease|Amyotrophic lateral sclerosis|Huntington disease|Spinocerebellar ataxia|Prion disease|Pathways of neurodegeneration - multiple diseases	KOG0184	[O]	20S proteasome, regulatory subunit alpha type PSMA3/PRE10	Posttranslational modification, protein turnover, chaperones	KOG0184	O	The proteasome is a multicatalytic proteinase complex which is characterized by its ability to cleave peptides with Arg, Phe, Tyr, Leu, and Glu adjacent to the leaving group at neutral or slightly basic pH	Posttranslational modification, protein turnover, chaperones	PF00227	Proteasome	Proteasome subunit
P21213	Hal	P21213	P21213	sp|P21213|HUTH_RAT Histidine ammonia-lyase OS=Rattus norvegicus OX=10116 GN=Hal PE=1 SV=1	2	2	4.3	72.283	-2.98545	-3.03239	-2.88817	-1.61049	-1.72642	-2.16734							4.5464e-09	8.41084e-08	inf	inf	Hal	29301	Histidine ammonia-lyase	GO:0006548,GO:0019556,GO:0019557,GO:0006547,GO:0005829,GO:0016841,GO:0004397	histidine catabolic process|histidine catabolic process to glutamate and formamide|histidine catabolic process to glutamate and formate|histidine metabolic process|cytosol|ammonia-lyase activity|histidine ammonia-lyase activity	rno00340	Histidine metabolism	KOG0222	[Q]	Phenylalanine and histidine ammonia-lyase	Secondary metabolites biosynthesis, transport and catabolism	KOG0222	E	phenylalanine ammonia-lyase activity	Amino acid transport and metabolism	PF00221	Lyase_aromatic	Aromatic amino acid lyase
P25113	Pgam1	P25113	P25113	sp|P25113|PGAM1_RAT Phosphoglycerate mutase 1 OS=Rattus norvegicus OX=10116 GN=Pgam1 PE=1 SV=4	12	7	45.7	28.832	0.20191	0.568342	0.168248	0.0593816	0.0677614	-0.724903	-2.48632	-2.31669	-1.30444	-0.00208761	-1.15332	-1.86061	0.00329306	0.0193841	1.577366181557119	2.98424541161146	Pgam1	24642	Phosphoglycerate mutase 1	GO:0006096,GO:0006110,GO:0043456,GO:0045730,GO:0005737,GO:0005829,GO:0005634,GO:0004082,GO:0016787,GO:0004619,GO:0019901	glycolytic process|regulation of glycolytic process|regulation of pentose-phosphate shunt|respiratory burst|cytoplasm|cytosol|nucleus|bisphosphoglycerate mutase activity|hydrolase activity|phosphoglycerate mutase activity|protein kinase binding	rno00010,rno00260,rno04922,rno05230	Glycolysis / Gluconeogenesis|Glycine, serine and threonine metabolism|Glucagon signaling pathway|Central carbon metabolism in cancer	KOG0235	[G]	Phosphoglycerate mutase	Carbohydrate transport and metabolism	KOG0235	G	regulation of pentose-phosphate shunt	Carbohydrate transport and metabolism	PF00300	His_Phos_1	Histidine phosphatase superfamily (branch 1)
P27139	Ca2	P27139;A0A8I6AMP9	P27139;A0A8I6AMP9	sp|P27139|CAH2_RAT Carbonic anhydrase 2 OS=Rattus norvegicus OX=10116 GN=Ca2 PE=1 SV=2;tr|A0A8I6AMP9|A0A8I6AMP9_RAT Carbonic anhydrase 2 OS=Rattus norvegicus OX=10116 GN=Car2 PE=4 SV=1	15	15	62.7	29.113	4.19041	5.51634	4.94359	3.61539	3.66636	1.0207	0.392727	0.685301	0.769473	1.73698	1.48945	1.82677	0.0029037	0.0179958	2.67534584458267	6.387918226729141	Ca2	54231	Carbonic anhydrase 2	GO:0038166,GO:0015670,GO:0071498,GO:0001822,GO:0002009,GO:0042475,GO:0006730,GO:0030316,GO:0045780,GO:0032849,GO:2001150,GO:0045672,GO:0032230,GO:0044070,GO:0045124,GO:0030641,GO:2001225,GO:0051453,GO:0043627,GO:0010033,GO:0009268,GO:0048545,GO:0010043,GO:0046903,GO:0045177,GO:0030424,GO:0016323,GO:0005737,GO:0005829,GO:0005615,GO:0005902,GO:0043209,GO:0005886,GO:0004064,GO:0004089,GO:0016836,GO:…	angiotensin-activated signaling pathway|carbon dioxide transport|cellular response to fluid shear stress|kidney development|morphogenesis of an epithelium|odontogenesis of dentin-containing tooth|one-carbon metabolic process|osteoclast differentiation|positive regulation of bone resorption|positive regulation of cellular pH reduction|positive regulation of dipeptide transmembrane transport|positi…	rno00910,rno04971,rno04972,rno04976,rno04964,rno04966	Nitrogen metabolism|Gastric acid secretion|Pancreatic secretion|Bile secretion|Proximal tubule bicarbonate reclamation|Collecting duct acid secretion	KOG0382	[R]	Carbonic anhydrase	General function prediction only	KOG0382	P	carbonate dehydratase activity	Inorganic ion transport and metabolism	PF00194	Carb_anhydrase	Eukaryotic-type carbonic anhydrase
P32755	Hpd	P32755	P32755	sp|P32755|HPPD_RAT 4-hydroxyphenylpyruvate dioxygenase OS=Rattus norvegicus OX=10116 GN=Hpd PE=1 SV=3	10	10	32.6	45.112	-0.183326	-0.548991	-0.335111	-1.03263	-0.907012	1.17773	-1.40488	-0.818248	-2.5982	-1.07668	-2.71409	-0.762124	0.0265118	0.0880327	1.257481580091654	2.390780333069927	Hpd	29531	4-hydroxyphenylpyruvate dioxygenase	GO:0006559,GO:0006572,GO:0005783,GO:0005789,GO:0005794,GO:0000139,GO:0003868,GO:0046872	L-phenylalanine catabolic process|tyrosine catabolic process|endoplasmic reticulum|endoplasmic reticulum membrane|Golgi apparatus|Golgi membrane|4-hydroxyphenylpyruvate dioxygenase activity|metal ion binding	rno00350,rno00360,rno00130	Tyrosine metabolism|Phenylalanine metabolism|Ubiquinone and other terpenoid-quinone biosynthesis	KOG0638	[E]	4-hydroxyphenylpyruvate dioxygenase	Amino acid transport and metabolism	KOG0638	E	4-hydroxyphenylpyruvate dioxygenase activity	Amino acid transport and metabolism	PF00903	Glyoxalase	Glyoxalase/Bleomycin resistance protein/Dioxygenase superfamily
P40112	Psmb3	P40112;A0A8I6A926;A0A8I6AA71;A0A8I6A8D8;A0A8I6A6V1	P40112;A0A8I6A926;A0A8I6AA71;A0A8I6A8D8;A0A8I6A6V1	sp|P40112|PSB3_RAT Proteasome subunit beta type-3 OS=Rattus norvegicus OX=10116 GN=Psmb3 PE=1 SV=1;tr|A0A8I6A926|A0A8I6A926_RAT Uncharacterized protein OS=Rattus norvegicus OX=10116 PE=4 SV=1;tr|A0A8I6AA71|A0A8I6AA71_RAT Proteasome subunit beta type-3 OS=R	2	2	14.1	22.965	-1.0202	-1.57771	-1.9166	-0.788461	-1.14496	-1.2202	-2.12941	-2.37192	-2.45658	-2.25208	-2.8918	-1.15228	0.00913383	0.0414096	0.9309908565637162	1.906585007084464	Psmb3	29676	Proteasome subunit beta type-3	GO:0010498,GO:0043161,GO:0005737,GO:0005634,GO:0000502,GO:0005839,GO:0019774,GO:0004298	proteasomal protein catabolic process|proteasome-mediated ubiquitin-dependent protein catabolic process|cytoplasm|nucleus|proteasome complex|proteasome core complex|proteasome core complex, beta-subunit complex|threonine-type endopeptidase activity	rno03050,rno05010,rno05012,rno05014,rno05016,rno05017,rno05020,rno05022	Proteasome|Alzheimer disease|Parkinson disease|Amyotrophic lateral sclerosis|Huntington disease|Spinocerebellar ataxia|Prion disease|Pathways of neurodegeneration - multiple diseases	KOG0180	[O]	20S proteasome, regulatory subunit beta type PSMB3/PUP3	Posttranslational modification, protein turnover, chaperones	KOG0180	O	threonine-type endopeptidase activity	Posttranslational modification, protein turnover, chaperones	PF00227	Proteasome	Proteasome subunit
P40307	Psmb2	P40307	P40307	sp|P40307|PSB2_RAT Proteasome subunit beta type-2 OS=Rattus norvegicus OX=10116 GN=Psmb2 PE=1 SV=1	2	2	13.9	22.912	-1.03762	-0.96764	-1.53394	-0.178655	-0.0988905	-1.0074	-2.23631	-2.1551	-1.64949	-1.11088	-1.95361	-0.541697	0.0461275	0.127776	0.8038228271000222	1.745720782552166	Psmb2	29675	Proteasome subunit beta type-2	GO:0010498,GO:0014070,GO:0010243,GO:0005737,GO:0005654,GO:0005634,GO:0000502,GO:0005839,GO:0019774,GO:0008233,GO:0004298	proteasomal protein catabolic process|response to organic cyclic compound|response to organonitrogen compound|cytoplasm|nucleoplasm|nucleus|proteasome complex|proteasome core complex|proteasome core complex, beta-subunit complex|peptidase activity|threonine-type endopeptidase activity	rno03050,rno05010,rno05012,rno05014,rno05016,rno05017,rno05020,rno05022	Proteasome|Alzheimer disease|Parkinson disease|Amyotrophic lateral sclerosis|Huntington disease|Spinocerebellar ataxia|Prion disease|Pathways of neurodegeneration - multiple diseases	KOG0177	[O]	20S proteasome, regulatory subunit beta type PSMB2/PRE1	Posttranslational modification, protein turnover, chaperones	KOG0177	O	threonine-type endopeptidase activity	Posttranslational modification, protein turnover, chaperones	PF00227	Proteasome	Proteasome subunit
P41562	Idh1	P41562;A0A1L1WKG3;Q0QER8	P41562;A0A1L1WKG3;Q0QER8	sp|P41562|IDHC_RAT Isocitrate dehydrogenase [NADP] cytoplasmic OS=Rattus norvegicus OX=10116 GN=Idh1 PE=1 SV=1;tr|A0A1L1WKG3|A0A1L1WKG3_RAT Isocitrate dehydrogenase (NADP(+)) (Fragment) OS=Rattus norvegicus OX=10116 PE=2 SV=1;tr|Q0QER8|Q0QER8_RAT Isocitrat	8	8	23.7	46.734	-2.21409	-2.42155	-1.0035	-2.99105	-1.98049	-1.04666	-3.12673	-3.68138	-3.28529	-2.55423	-2.95991	-2.3951	0.0181316	0.0655749	1.057550056213983	2.081393954674294	Idh1	24479	Isocitrate dehydrogenase [NADP] cytoplasmic	GO:0006103,GO:0008585,GO:0006749,GO:0006097,GO:0006102,GO:0006739,GO:0071071,GO:0060696,GO:0014070,GO:0006979,GO:0048545,GO:0006099,GO:0005829,GO:0005739,GO:0005777,GO:0042802,GO:0004450,GO:0004448,GO:0000287,GO:0051287,GO:0050661,GO:0042803	2-oxoglutarate metabolic process|female gonad development|glutathione metabolic process|glyoxylate cycle|isocitrate metabolic process|NADP metabolic process|regulation of phospholipid biosynthetic process|regulation of phospholipid catabolic process|response to organic cyclic compound|response to oxidative stress|response to steroid hormone|tricarboxylic acid cycle|cytosol|mitochondrion|peroxisom…	rno00020,rno00480,rno04146,rno05230	Citrate cycle (TCA cycle)|Glutathione metabolism|Peroxisome|Central carbon metabolism in cancer	KOG1526	[C]	NADP-dependent isocitrate dehydrogenase	Energy production and conversion	KOG1526	C	isocitrate dehydrogenase (NADP+) activity	Energy production and conversion	PF00180	Iso_dh	Isocitrate/isopropylmalate dehydrogenase
P46462	Vcp	P46462	P46462	sp|P46462|TERA_RAT Transitional endoplasmic reticulum ATPase OS=Rattus norvegicus OX=10116 GN=Vcp PE=1 SV=3	18	18	30.6	89.348	-0.231019	0.930099	-0.290586	-1.49276	-1.96815	-1.89385	-2.65818	-2.7675	-2.81674	-1.11164	-2.27185	-3.52289	0.0140429	0.0559917	1.700423349302502	3.249963125662656	Vcp	116643	Transitional endoplasmic reticulum ATPase	GO:0006919,GO:0070842,GO:0046034,GO:0097352,GO:0006914,GO:1903843,GO:0006974,GO:0034605,GO:0006281,GO:0006302,GO:0061857,GO:0006888,GO:0032510,GO:0071712,GO:0036503,GO:0072389,GO:0036297,GO:0016236,GO:0051228,GO:0006734,GO:0045879,GO:2001171,GO:0090263,GO:1903007,GO:0010918,GO:1903862,GO:0032436,GO:0045732,GO:1903006,GO:0031334,GO:2000060,GO:0010498,GO:0043161,GO:0016567,GO:0106300,GO:1903715,GO:…	activation of cysteine-type endopeptidase activity involved in apoptotic process|aggresome assembly|ATP metabolic process|autophagosome maturation|autophagy|cellular response to arsenite ion|cellular response to DNA damage stimulus|cellular response to heat|DNA repair|double-strand break repair|endoplasmic reticulum stress-induced pre-emptive quality control|endoplasmic reticulum to Golgi vesicle…	rno04141,rno05134,rno05014,rno05022	Protein processing in endoplasmic reticulum|Legionellosis|Amyotrophic lateral sclerosis|Pathways of neurodegeneration - multiple diseases	KOG0730	[O]	AAA+-type ATPase	Posttranslational modification, protein turnover, chaperones	KOG0730	O	ATP binding	Posttranslational modification, protein turnover, chaperones	PF00004	AAA	ATPase family associated with various cellular activities (AAA)
P47967	Lgals5	P47967;G3V7N2;A0A8I6A7U9;P97840;A0A8I6G4S4;A0A1W2Q6B5;Q6P7Q6;A0A1W2Q608;G3V7N8;A0A1W2Q6D2	P47967;G3V7N2;A0A8I6A7U9	sp|P47967|LEG5_RAT Galectin-5 OS=Rattus norvegicus OX=10116 GN=Lgals5 PE=1 SV=2;tr|G3V7N2|G3V7N2_RAT Galectin OS=Rattus norvegicus OX=10116 GN=Lgals5 PE=1 SV=1;tr|A0A8I6A7U9|A0A8I6A7U9_RAT Galectin-5 OS=Rattus norvegicus OX=10116 GN=Lgals5 PE=4 SV=1	8	8	62.1	16.196	1.22921	2.53682	1.83808	-0.712118	-1.42463	-2.72142							4.78503e-06	6.19662e-05	inf	inf	Lgals5	25475	Galectin-5	GO:2000562,GO:0032689,GO:0010628,GO:0070234,GO:0005829,GO:0005634,GO:0030246,GO:0016936,GO:0030395	negative regulation of CD4-positive, alpha-beta T cell proliferation|negative regulation of interferon-gamma production|positive regulation of gene expression|positive regulation of T cell apoptotic process|cytosol|nucleus|carbohydrate binding|galactoside binding|lactose binding			KOG3587	[W]	Galectin, galactose-binding lectin	Extracellular structures	KOG3587	K	carbohydrate binding	Transcription	PF00337	Gal-bind_lectin	Galactoside-binding lectin
P50137	Tkt	P50137;A0A8I6AQ92;G3V826	P50137;A0A8I6AQ92;G3V826	sp|P50137|TKT_RAT Transketolase OS=Rattus norvegicus OX=10116 GN=Tkt PE=1 SV=1;tr|A0A8I6AQ92|A0A8I6AQ92_RAT Transketolase OS=Rattus norvegicus OX=10116 GN=Tkt PE=4 SV=1;tr|G3V826|G3V826_RAT Transketolase OS=Rattus norvegicus OX=10116 GN=Tkt PE=1 SV=2	22	22	53.1	67.643	1.60978	2.20131	1.60881	0.342695	0.349331	0.720449	-1.92406	-1.38385	-0.536668	1.56901	-0.867552	0.897948	0.0383968	0.111115	1.512923478893671	2.853877636640998	Tkt	64524	Transketolase	GO:0046166,GO:0006098,GO:0009052,GO:0040008,GO:0046390,GO:0005789,GO:0043231,GO:0005777,GO:0005509,GO:0030246,GO:0000287,GO:0048029,GO:0042803,GO:0030976,GO:0004802	glyceraldehyde-3-phosphate biosynthetic process|pentose-phosphate shunt|pentose-phosphate shunt, non-oxidative branch|regulation of growth|ribose phosphate biosynthetic process|endoplasmic reticulum membrane|intracellular membrane-bounded organelle|peroxisome|calcium ion binding|carbohydrate binding|magnesium ion binding|monosaccharide binding|protein homodimerization activity|thiamine pyrophosph…	rno00030	Pentose phosphate pathway	KOG0523	[G]	Transketolase	Carbohydrate transport and metabolism	KOG0523	G	transketolase activity	Carbohydrate transport and metabolism	PF00456	Transketolase_N	Transketolase, thiamine diphosphate binding domain
P52759	Rida	P52759	P52759	sp|P52759|RIDA_RAT 2-iminobutanoate/2-iminopropanoate deaminase OS=Rattus norvegicus OX=10116 GN=Rida PE=1 SV=3	3	3	27	14.303	0.260526	-1.20898	-0.056936	-1.05861	-1.02209	-0.45555	-3.22642	-2.77058	-4.10302	-3.3024	-4.38239	-4.14945	6.72413e-06	8.29309e-05	3.065434986085765	8.371203134132076	Rida	65151	2-iminobutanoate/2-iminopropanoate deaminase	GO:0007420,GO:0070314,GO:0001822,GO:0006629,GO:0030324,GO:0006402,GO:0061157,GO:0050680,GO:0017148,GO:1901565,GO:0033993,GO:1902074,GO:0005737,GO:0005829,GO:0005759,GO:0005739,GO:0005634,GO:0005777,GO:0120242,GO:0120243,GO:0019239,GO:0016892,GO:0042802,GO:0043167,GO:0036041,GO:0003729,GO:0046914	brain development|G1 to G0 transition|kidney development|lipid metabolic process|lung development|mRNA catabolic process|mRNA destabilization|negative regulation of epithelial cell proliferation|negative regulation of translation|organonitrogen compound catabolic process|response to lipid|response to salt|cytoplasm|cytosol|mitochondrial matrix|mitochondrion|nucleus|peroxisome|2-iminobutanoate dea…			KOG2317	[J]	Putative translation initiation inhibitor UK114/IBM1	Translation, ribosomal structure and biogenesis	KOG2317	J	endoribonuclease L-PSP	Translation, ribosomal structure and biogenesis	PF01042	Ribonuc_L-PSP	Endoribonuclease L-PSP
P55053	Fabp5	P55053;Q2XTA4;A0A8I5ZZV4	P55053;Q2XTA4	sp|P55053|FABP5_RAT Fatty acid-binding protein 5 OS=Rattus norvegicus OX=10116 GN=Fabp5 PE=1 SV=3;tr|Q2XTA4|Q2XTA4_RAT Epidermal fatty acid binding protein 5 (Fragment) OS=Rattus norvegicus OX=10116 GN=Fabp5 PE=2 SV=1	3	3	28.9	15.059	-2.654	-1.2651	-1.88246	-2.55056	-2.51404	-1.57085							8.3792e-10	1.97292e-08	inf	inf	Fabp5	140868	Fatty acid-binding protein 5	GO:0015908,GO:0042593,GO:0006006,GO:0006629,GO:1990379,GO:0015909,GO:0010829,GO:0006656,GO:0120162,GO:0035360,GO:0031392,GO:0099178,GO:0051930,GO:0009611,GO:0005737,GO:0005829,GO:0005615,GO:0005634,GO:0014069,GO:0045202,GO:0005504,GO:0042802,GO:0005324,GO:0001972	fatty acid transport|glucose homeostasis|glucose metabolic process|lipid metabolic process|lipid transport across blood-brain barrier|long-chain fatty acid transport|negative regulation of glucose transmembrane transport|phosphatidylcholine biosynthetic process|positive regulation of cold-induced thermogenesis|positive regulation of peroxisome proliferator activated receptor signaling pathway|reg…	rno03320	PPAR signaling pathway	KOG4015	[I]	Fatty acid-binding protein FABP	Lipid transport and metabolism	KOG4015	S	lipid binding	Function unknown	PF00061	Lipocalin	Lipocalin / cytosolic fatty-acid binding protein family
P59996	Pcsk9	P59996	P59996	sp|P59996|PCSK9_RAT Proprotein convertase subtilisin/kexin type 9 OS=Rattus norvegicus OX=10116 GN=Pcsk9 PE=1 SV=1	15	15	28.9	74.708	-0.586794	-0.316252	-1.3369	1.09613	0.635803	-0.564149	-2.55817	-2.78666	-2.09294	-2.95905	-2.9961	-1.38138	0.000435825	0.00389237	2.283691060703188	4.869221266000194	Pcsk9	298296	Proprotein convertase subtilisin/kexin type 9	GO:0006915,GO:0032869,GO:0009267,GO:0042632,GO:0008203,GO:0001822,GO:0042157,GO:0001889,GO:0032802,GO:0032799,GO:0007041,GO:0010989,GO:1905596,GO:1905598,GO:0002091,GO:0001920,GO:1905601,GO:2000650,GO:0022008,GO:0030182,GO:0006644,GO:0032805,GO:0043525,GO:0002092,GO:0016540,GO:0016485,GO:0032803,GO:0043523,GO:0010469,GO:0006641,GO:0009986,GO:0030134,GO:0005737,GO:0005769,GO:0005783,GO:0005576,GO:…	apoptotic process|cellular response to insulin stimulus|cellular response to starvation|cholesterol homeostasis|cholesterol metabolic process|kidney development|lipoprotein metabolic process|liver development|low-density lipoprotein particle receptor catabolic process|low-density lipoprotein receptor particle metabolic process|lysosomal transport|negative regulation of low-density lipoprotein par…	rno04979	Cholesterol metabolism					KOG1153	O	serine-type endopeptidase activity	Posttranslational modification, protein turnover, chaperones	PF00082	Peptidase_S8	Subtilase family
P60711	Actb	P60711;A0A0G2K3K2;A0A8I6G8Y4;A1Z0K8;A0A068F1Y2;A0A8I5Y704;Q99NC6;Q9JLX9	P60711;A0A0G2K3K2;A0A8I6G8Y4;A1Z0K8;A0A068F1Y2;A0A8I5Y704	sp|P60711|ACTB_RAT Actin, cytoplasmic 1 OS=Rattus norvegicus OX=10116 GN=Actb PE=1 SV=1;tr|A0A0G2K3K2|A0A0G2K3K2_RAT Actin, cytoplasmic 1 OS=Rattus norvegicus OX=10116 GN=Actb PE=1 SV=1;tr|A0A8I6G8Y4|A0A8I6G8Y4_RAT Actin, cytoplasmic 1 OS=Rattus norvegicus	22	1	80.5	41.736	4.74956	5.40268	4.68702	5.21094	5.22342	5.35332	3.50414	2.98334	3.64844	5.37353	3.73575	4.5866	0.0125544	0.0518598	1.132525314309766	2.19242169245122	Actb	81822	Actin, cytoplasmic 1	GO:0034333,GO:0045176,GO:0007409,GO:0048870,GO:0072749,GO:0071257,GO:0007623,GO:0007163,GO:0043968,GO:0043967,GO:0001738,GO:0032091,GO:1905168,GO:0098974,GO:0071896,GO:0051726,GO:0000079,GO:0051621,GO:1903076,GO:0150111,GO:0022898,GO:0035902,GO:0009612,GO:0060041,GO:0048488,GO:0015629,GO:0005884,GO:0005912,GO:0043296,GO:0030424,GO:0044305,GO:0005911,GO:0030863,GO:0005737,GO:0036464,GO:0005856,GO:…	adherens junction assembly|apical protein localization|axonogenesis|cell motility|cellular response to cytochalasin B|cellular response to electrical stimulus|circadian rhythm|establishment or maintenance of cell polarity|histone H2A acetylation|histone H4 acetylation|morphogenesis of a polarized epithelium|negative regulation of protein binding|positive regulation of double-strand break repair v…	rno04015,rno04390,rno04145,rno04210,rno04510,rno04520,rno04530,rno04810,rno04611,rno04613,rno04670,rno04921,rno04919,rno04971,rno04714,rno05205,rno05225,rno05164,rno05132,rno05135,rno05100,rno05014,rno05418,rno05410,rno05412,rno05414,rno05416	Rap1 signaling pathway|Hippo signaling pathway|Phagosome|Apoptosis|Focal adhesion|Adherens junction|Tight junction|Regulation of actin cytoskeleton|Platelet activation|Neutrophil extracellular trap formation|Leukocyte transendothelial migration|Oxytocin signaling pathway|Thyroid hormone signaling pathway|Gastric acid secretion|Thermogenesis|Proteoglycans in cancer|Hepatocellular carcinoma|Influen…	KOG0676	[Z]	Actin and related proteins	Cytoskeleton	KOG0676	Z	ATP binding	Cytoskeleton	PF00022	Actin	Actin
P60901	Psma6	P60901;A0A0G2K0D7;A0A8I6GE69;A0A8I6A6W6	P60901;A0A0G2K0D7;A0A8I6GE69	sp|P60901|PSA6_RAT Proteasome subunit alpha type-6 OS=Rattus norvegicus OX=10116 GN=Psma6 PE=1 SV=1;tr|A0A0G2K0D7|A0A0G2K0D7_RAT Proteasome subunit alpha type-6 OS=Rattus norvegicus OX=10116 GN=Psma6 PE=1 SV=1;tr|A0A8I6GE69|A0A8I6GE69_RAT Proteasome subuni	8	8	36.2	27.399	-0.358387	0.284899	-0.407233	0.0490808	0.0171648	-0.415014	-1.18997	-1.25466	-1.04867	-0.367203	-1.33771	0.0590152	0.0205927	0.0720744	0.718284620774659	1.645224682060236	Psma6	29673	Proteasome subunit alpha type-6	GO:0051092,GO:0010498,GO:0051603,GO:0006511,GO:0005737,GO:0030016,GO:0016363,GO:0005634,GO:0000932,GO:0005844,GO:0000502,GO:0005839,GO:0019773,GO:0030017,GO:0051059,GO:0003723	positive regulation of NF-kappaB transcription factor activity|proteasomal protein catabolic process|proteolysis involved in cellular protein catabolic process|ubiquitin-dependent protein catabolic process|cytoplasm|myofibril|nuclear matrix|nucleus|P-body|polysome|proteasome complex|proteasome core complex|proteasome core complex, alpha-subunit complex|sarcomere|NF-kappaB binding|RNA binding	rno03050,rno05010,rno05012,rno05014,rno05016,rno05017,rno05020,rno05022	Proteasome|Alzheimer disease|Parkinson disease|Amyotrophic lateral sclerosis|Huntington disease|Spinocerebellar ataxia|Prion disease|Pathways of neurodegeneration - multiple diseases	KOG0182	[O]	20S proteasome, regulatory subunit alpha type PSMA6/SCL1	Posttranslational modification, protein turnover, chaperones	KOG0182	O	threonine-type endopeptidase activity	Posttranslational modification, protein turnover, chaperones	PF00227	Proteasome	Proteasome subunit
P62260	Ywhae	P62260;A0A8I6GEP3;A0A8I5ZSP3;A0A8I6AKE2	P62260;A0A8I6GEP3;A0A8I5ZSP3;A0A8I6AKE2	sp|P62260|1433E_RAT 14-3-3 protein epsilon OS=Rattus norvegicus OX=10116 GN=Ywhae PE=1 SV=1;tr|A0A8I6GEP3|A0A8I6GEP3_RAT 14-3-3 protein epsilon OS=Rattus norvegicus OX=10116 GN=Ywhae PE=4 SV=1;tr|A0A8I5ZSP3|A0A8I5ZSP3_RAT 14-3-3 protein epsilon OS=Rattus n	12	11	55.7	29.174	0.625117	1.34129	0.672757	0.330874	-0.0395164	0.443853	-1.91458	-1.3438	-1.50487	0.717323	0.513238	-0.0311804	0.0427465	0.119047	1.156373380031161	2.228964099211432	Ywhae	29753	14-3-3 protein epsilon	GO:0034613,GO:0034605,GO:0021987,GO:0021766,GO:0000165,GO:1905913,GO:1901020,GO:1902309,GO:0035308,GO:0001764,GO:0046827,GO:0034504,GO:0006605,GO:0051480,GO:0060306,GO:0007346,GO:0099072,GO:1901016,GO:0007165,GO:0030424,GO:0090724,GO:0005737,GO:0005829,GO:0098978,GO:0005871,GO:0042470,GO:0005634,GO:0005886,GO:0045202,GO:0005246,GO:0019899,GO:0042826,GO:0042802,GO:0051219,GO:0050815,GO:0015459,GO:…	cellular protein localization|cellular response to heat|cerebral cortex development|hippocampus development|MAPK cascade|negative regulation of calcium ion export across plasma membrane|negative regulation of calcium ion transmembrane transporter activity|negative regulation of peptidyl-serine dephosphorylation|negative regulation of protein dephosphorylation|neuron migration|positive regulation …	rno04390,rno04151,rno04110,rno04114,rno04621,rno04722,rno05203,rno05160	Hippo signaling pathway|PI3K-Akt signaling pathway|Cell cycle|Oocyte meiosis|NOD-like receptor signaling pathway|Neurotrophin signaling pathway|Viral carcinogenesis|Hepatitis C	KOG0841	[O]	Multifunctional chaperone (14-3-3 family)	Posttranslational modification, protein turnover, chaperones	KOG0841	T	protein domain specific binding	Signal transduction mechanisms	PF00244	14-3-3	14-3-3 protein
P62329	Tmsb4x	P62329;A0A8I6AUX5;M0R7Y9;A0A0G2K021	P62329;A0A8I6AUX5	sp|P62329|TYB4_RAT Thymosin beta-4 OS=Rattus norvegicus OX=10116 GN=Tmsb4x PE=1 SV=2;tr|A0A8I6AUX5|A0A8I6AUX5_RAT Thymosin beta-4 OS=Rattus norvegicus OX=10116 GN=Tmsb4x PE=4 SV=1	5	5	77.3	5.0526	3.9383	4.60408	4.18763	2.60428	2.51232	4.4074	1.31441	0.805036	2.09235	2.9129	2.0244	3.2908	0.0121384	0.0512619	1.635682398930478	3.107344935602419	Tmsb4x	81814	Thymosin beta-4	GO:0007015,GO:0007253,GO:0032717,GO:0032088,GO:1901223,GO:1903026,GO:0001649,GO:2001171,GO:0043536,GO:2001028,GO:1905273,GO:0030334,GO:0050727,GO:1901222,GO:0042989,GO:0033209,GO:0005737,GO:0005856,GO:0005829,GO:0005634,GO:0003785,GO:0019899	actin filament organization|cytoplasmic sequestering of NF-kappaB|negative regulation of interleukin-8 production|negative regulation of NF-kappaB transcription factor activity|negative regulation of NIK/NF-kappaB signaling|negative regulation of RNA polymerase II regulatory region sequence-specific DNA binding|osteoblast differentiation|positive regulation of ATP biosynthetic process|positive re…	rno04810	Regulation of actin cytoskeleton	KOG4794	[N]	Thymosin beta	Cell motility	KOG4794	U	Thymosin	Intracellular trafficking, secretion, and vesicular transport	PF01290	Thymosin	Thymosin beta-4 family
P63102	Ywhaz	P63102;A0A0G2JV65	P63102;A0A0G2JV65	sp|P63102|1433Z_RAT 14-3-3 protein zeta/delta OS=Rattus norvegicus OX=10116 GN=Ywhaz PE=1 SV=1;tr|A0A0G2JV65|A0A0G2JV65_RAT 14-3-3 protein zeta/delta OS=Rattus norvegicus OX=10116 GN=Ywhaz PE=1 SV=2	13	10	62	27.771	1.91647	2.38642	1.67932	1.28271	1.17209	2.21152	-0.448313	-0.719633	0.0856014	1.37483	0.258173	1.04557	0.00309088	0.0184032	1.50871778162065	2.845570220777955	Ywhaz	25578	14-3-3 protein zeta/delta	GO:0001525,GO:0034613,GO:0070371,GO:0051683,GO:0090168,GO:0002553,GO:0030324,GO:0000122,GO:0006468,GO:0006605,GO:0006626,GO:0010941,GO:0070372,GO:0090128,GO:0003016,GO:0009410,GO:0007165,GO:0008039,GO:0035148,GO:0031252,GO:0005737,GO:0098978,GO:0098686,GO:0042470,GO:0005739,GO:0005634,GO:0048471,GO:0014069,GO:0032991,GO:0140297,GO:0042802,GO:0019904,GO:0019901,GO:0044877,GO:0044325,GO:0031625	angiogenesis|cellular protein localization|ERK1 and ERK2 cascade|establishment of Golgi localization|Golgi reassembly|histamine secretion by mast cell|lung development|negative regulation of transcription by RNA polymerase II|protein phosphorylation|protein targeting|protein targeting to mitochondrion|regulation of cell death|regulation of ERK1 and ERK2 cascade|regulation of synapse maturation|re…	rno04390,rno04151,rno04110,rno04114,rno05203,rno05161,rno05160	Hippo signaling pathway|PI3K-Akt signaling pathway|Cell cycle|Oocyte meiosis|Viral carcinogenesis|Hepatitis B|Hepatitis C	KOG0841	[O]	Multifunctional chaperone (14-3-3 family)	Posttranslational modification, protein turnover, chaperones	KOG0841	T	protein domain specific binding	Signal transduction mechanisms	PF00244	14-3-3	14-3-3 protein
P85971	Pgls	P85971;G3V8D5;A0A8I5ZPY3	P85971;G3V8D5	sp|P85971|6PGL_RAT 6-phosphogluconolactonase OS=Rattus norvegicus OX=10116 GN=Pgls PE=1 SV=1;tr|G3V8D5|G3V8D5_RAT 6-phosphogluconolactonase OS=Rattus norvegicus OX=10116 GN=Pgls PE=1 SV=1	3	3	26.1	27.234	-0.558295	-0.439507	-0.829726	-1.50566	-1.46914	-1.29051							1.56608e-11	1.01403e-09	inf	inf	Pgls	290636	6-phosphogluconolactonase	GO:0005975,GO:0006098,GO:0009051,GO:0005737,GO:0017057,GO:0048029	carbohydrate metabolic process|pentose-phosphate shunt|pentose-phosphate shunt, oxidative branch|cytoplasm|6-phosphogluconolactonase activity|monosaccharide binding	rno00030	Pentose phosphate pathway	KOG3147	[G]	6-phosphogluconolactonase - like protein	Carbohydrate transport and metabolism	KOG3147	G	6-phosphogluconolactonase activity	Carbohydrate transport and metabolism	PF01182	Glucosamine_iso	Glucosamine-6-phosphate isomerases/6-phosphogluconolactonase
[truncated: 18 more rows]
